# Supplementary material for: Crystal structure of fac-{5-[(hexyl­aza­nium­yl)meth­yl]-2-(pyridin-2-yl)phenyl-κ2 N,C 1}bis­[2-(pyridin-2-yl)phenyl-κ2 N,C 1]iridium(III) chloride
Source: Acta Crystallogr E Crystallogr Commun. 2018 Sep 14;74(Pt 10):1439–43. doi: 10.1107/S2056989018012811 (PMC6176433; doi:10.1107/S2056989018012811)
Supplement: Supplementary file 1 [file e-74-01439-sup1.cif]

##############################################################################
#                                                                            #
# This CIF contains the data in a paper accepted for publication in          #
# Acta Crystallographica Section E. It conforms to the requirements of       #
# Notes for Authors for Acta Crystallographica Section E, and has been       #
# peer reviewed under the auspices of the IUCr Commission on Journals.       #
#                                                                            #
# Full details of the Crystallographic Information File format               #
# are given in the paper "The Crystallographic Information File (CIF):       #
# a New Standard Archive File for Crystallography" by S. R. Hall, F. H.      #
# Allen and I. D. Brown [Acta Cryst. (1991), A47, 655-685].                  #
#                                                                            #
# The current version of the core CIF dictionary is obtainable from          #
# ftp://ftp.iucr.org/pub/cif_core.dic.                                       #
#                                                                            #
# Software is freely available for graphical display of the structure(s)     #
# in this CIF. For information consult the CIF software page                 #
# http://www.iucr.org/resources/cif/software.                                #
#                                                                            #
# This file may be used for bona fide research purposes within the           #
# scientific community so long as proper attribution is given to the journal # 
# article from which it was obtained.                                        #
#                                                                            #
##############################################################################
data_I
_database_code_depnum_ccdc_archive 'CCDC 1867002'
_audit_creation_method
;
Olex2 1.2
(compiled 2018.05.29 svn.r3508 for OlexSys, GUI svn.r5506)
;
_journal_date_recd_electronic     2018-09-03
_journal_date_accepted     2018-09-11
_journal_name_full     'Acta Crystallographica, Section E'
_journal_year     2018
_journal_volume     74
_journal_issue     10
_journal_page_first     1439
_journal_page_last     1443
_journal_paper_category     GM
_journal_paper_doi     10.1107/S2056989018012811
_journal_coeditor_code     PJ2058
_publ_contact_author_name     'Dr. Filip Kielar'
_publ_contact_author_address
;Department of Chemistry
Faculty of Science
Naresuan University
Muang
Phitsanulok 65000
Thailand
;
_publ_contact_author_email     Filipk@nu.ac.th
_publ_section_title
;\
Crystal structure of
<i>fac</i>-{5-[(hexylazaniumyl)methyl]-2-(pyridin-2-yl)phenyl-\k^2^<i>N</i>,\
<i>C</i>^1^}bis[2-(pyridin-2-yl)phenyl-\k^2^<i>N</i>,<i>C</i>^1^]iridium(III)
chloride
;
loop_
    _publ_author_name
    _publ_author_address
    'Meksawangwong, Sureemas'
;Department of Chemistry
Faculty of Science
Naresuan University
Muang
Phitsanulok 65000
Thailand
;
    'Jiajaroen, Suwadee'
;Division of Chemistry
Faculty of Science and Technology
Thammasat University
Klong Luang
Pathum Thani 12121,
Thailand
;
    'Chainok, Kittipong'
;Materials and Textile Technology
Faculty of Science and Technology
Thammasat University
Klong Luang
Pathum Thani 12121,
Thailand
;
    'Pinyo, Waraporn'
;NSTDA Characterization and Testing Center
Thailand Science Park
Klong Luang
Pathum Thani 12120,
Thailand
;
    'Kielar, Filip'
;Department of Chemistry
Faculty of Science
Naresuan University
Muang
Phitsanulok 65000
Thailand
;
_publ_section_synopsis
;
The asymmetric unit of the title compound,
<i>fac</i>-[Ir(C~11~H~8~N)~2~(C~18~H~24~N~2~)]Cl or
<i>fac</i>-[Ir(ppy)~2~(Hppy-NC~6~)]Cl, contains two
[Ir(ppy)~2~(ppy-NC~6~)](H^+^) cations, two Cl^-^ anions and a disordered
solvent. In each complex molecule, the Ir^III^ ion is coordinated by two
<i>C</i>,<i>N</i>-bidentate 2-(pyridin-2-yl)phenyl ligands and one
<i>C</i>,<i>N</i>-bidentate <i>N</i>-[4-(pyridin-2-yl)benzyl]hexan-1-aminium
ligand, leading to a distorted <i>fac</i>-octahedral coordination environment.
In the crystal, the molecules are linked by N---H...Cl, C---H...\p and \p--\p
interactions, forming a three-dimensional supramolecular structure.
;
_chemical_name_systematic
;\
<i>fac</i>-{5-[(Hexylazaniumyl)methyl]-2-(pyridin-2-yl)phenyl-\
\k^2^<i>N</i>,<i>C</i>^1^}bis[2-(pyridin-2-yl)phenyl-\
\k^2^<i>N</i>,<i>C</i>^1^]iridium(III) chloride
;
_chemical_name_common     ?
_chemical_formula_moiety     'C40 H40 Ir N4 +, Cl -'
_chemical_formula_sum     'C40 H40 Cl Ir N4'
_chemical_formula_iupac     '[Ir (C11 H8 N)2 (C18 H24 N2)] Cl'
_chemical_formula_weight     804.41
_chemical_melting_point     ?
_shelx_space_group_comment
;
The symmetry employed for this shelxl refinement is uniquely defined
by the following loop, which should always be used as a source of
symmetry information in preference to the above space-group names.
They are only intended as comments.
;
_space_group_crystal_system     monoclinic
_space_group_name_H-M_alt     'P 21/c'
_space_group_name_Hall     '-P 2ybc'
loop_
    _space_group_symop_operation_xyz
    'x, y, z'
    '-x, y+1/2, -z+1/2'
    '-x, -y, -z'
    'x, -y-1/2, z-1/2'
_cell_length_a     12.1012(7)
_cell_length_b     34.267(2)
_cell_length_c     18.4681(11)
_cell_angle_alpha     90
_cell_angle_beta     94.471(2)
_cell_angle_gamma     90
_cell_volume     7634.9(8)
_cell_formula_units_Z     8
_cell_measurement_reflns_used     9555
_cell_measurement_theta_min     4.415
_cell_measurement_theta_max     74.647
_cell_measurement_temperature     298
_exptl_crystal_description     block
_exptl_crystal_colour     'light yellow'
_exptl_crystal_size_max     0.18
_exptl_crystal_size_mid     0.1
_exptl_crystal_size_min     0.1
_exptl_crystal_density_diffrn     1.400
_exptl_crystal_density_meas     ?
_exptl_crystal_density_method     ?
_exptl_crystal_F_000     3216
_exptl_absorpt_coefficient_mu     7.644
_exptl_absorpt_correction_type     multi-scan
_exptl_absorpt_process_details
;
(SADABS; Bruker, 2016)
;
_shelx_estimated_absorpt_T_min     0.340
_shelx_estimated_absorpt_T_max     0.515
_exptl_absorpt_correction_T_min     0.6352
_exptl_absorpt_correction_T_max     0.7342
_diffrn_ambient_temperature     298
_diffrn_radiation_type     CuK\a
_diffrn_radiation_wavelength     1.54178
_diffrn_radiation_monochromator     graphite
_diffrn_measurement_device_type     'Bruker D8 VENTURE'
_diffrn_measurement_device     '\k-Geometry Diffractometer'
_diffrn_measurement_method     '\f and \w scans'
_diffrn_detector_area_resol_mean     10.4167
_diffrn_reflns_number     110242
_diffrn_reflns_av_R_equivalents     0.0557
_diffrn_reflns_theta_min     4.482
_diffrn_reflns_theta_max     74.791
_diffrn_reflns_theta_full     67.679
_diffrn_measured_fraction_theta_max     0.992
_diffrn_measured_fraction_theta_full     0.994
_diffrn_reflns_limit_h_min     -15
_diffrn_reflns_limit_h_max     15
_diffrn_reflns_limit_k_min     -42
_diffrn_reflns_limit_k_max     41
_diffrn_reflns_limit_l_min     -23
_diffrn_reflns_limit_l_max     23
_diffrn_standards_number     0
_refine_special_details     ?
_reflns_number_total     15577
_reflns_number_gt     14944
_reflns_threshold_expression     'I > 2\s(I)'
_refine_ls_structure_factor_coef     Fsqd
_refine_ls_matrix_type     full
_refine_ls_R_factor_all     0.0536
_refine_ls_R_factor_gt     0.0523
_refine_ls_wR_factor_gt     0.1341
_refine_ls_wR_factor_ref     0.1352
_refine_ls_goodness_of_fit_ref     1.072
_refine_ls_restrained_S_all     1.068
_refine_ls_number_reflns     15577
_refine_ls_number_parameters     869
_refine_ls_number_restraints     142
_refine_ls_hydrogen_treatment     constr
_refine_ls_weighting_scheme     calc
_refine_ls_weighting_details
             'w=1/[\s^2^(Fo^2^)+(0.0495P)^2^+49.4936P] where P=(Fo^2^+2Fc^2^)/3'
_atom_sites_solution_hydrogens     geom
_atom_sites_solution_primary     dual
_atom_sites_solution_secondary     ?
_refine_ls_shift/su_max     0.002
_refine_ls_shift/su_mean     0.000
_refine_diff_density_max     3.113
_refine_diff_density_min     -1.293
_refine_ls_extinction_method     none
_refine_ls_extinction_coef     .
loop_
    _atom_type_symbol
    _atom_type_description
    _atom_type_scat_dispersion_real
    _atom_type_scat_dispersion_imag
    _atom_type_scat_source
    'C' 'C' 0.0181 0.0091
                         'International Tables Vol C Tables 4.2.6.8 and 6.1.1.4'
    'H' 'H' 0.0000 0.0000
                         'International Tables Vol C Tables 4.2.6.8 and 6.1.1.4'
    'Cl' 'Cl' 0.3639 0.7018
                         'International Tables Vol C Tables 4.2.6.8 and 6.1.1.4'
    'Ir' 'Ir' -4.7710 6.5667
                         'International Tables Vol C Tables 4.2.6.8 and 6.1.1.4'
    'N' 'N' 0.0311 0.0180
                         'International Tables Vol C Tables 4.2.6.8 and 6.1.1.4'
_computing_data_collection
;
APEX3 (Bruker, 2016)
;
_computing_cell_refinement
;
SAINT (Bruker, 2016)
;
_computing_data_reduction
;
SAINT (Bruker, 2016)
;
_computing_structure_solution
;
SHELXT (Sheldrick, 2015a)
;
_computing_structure_refinement
;
SHELXL2014 (Sheldrick, 2015b)
;
_computing_molecular_graphics
;
<i>OLEX2</i> (Dolomanov <i>et al.</i>,  2009)
;
_computing_publication_material
;
<i>OLEX2</i> (Dolomanov <i>et al.</i>,  2009)
;
loop_
    _atom_site_type_symbol
    _atom_site_label
    _atom_site_fract_x
    _atom_site_fract_y
    _atom_site_fract_z
    _atom_site_U_iso_or_equiv
    _atom_site_adp_type
    _atom_site_calc_flag
    _atom_site_occupancy
    _atom_site_disorder_assembly
    _atom_site_disorder_group
    Ir Ir1 1.07478(2) 0.43998(2) 0.33055(2) 0.03495(8) Uani d 1 . .
    Ir Ir2 0.76998(2) 0.24093(2) 0.51021(2) 0.03391(8) Uani d 1 . .
    Cl Cl1 0.41899(15) 0.04389(5) 0.29918(10) 0.0557(4) Uani d 1 . .
    Cl Cl2 0.28414(15) 0.17148(5) 0.23161(11) 0.0596(5) Uani d 1 . .
    N N1 1.2374(4) 0.43256(16) 0.2959(3) 0.0437(12) Uani d 1 . .
    N N2 1.0072(5) 0.45999(14) 0.2272(3) 0.0406(11) Uani d 1 . .
    N N3 1.0194(4) 0.38123(13) 0.3108(3) 0.0342(10) Uani d 1 . .
    N N4 1.2417(5) 0.41718(18) 0.6886(3) 0.0549(15) Uani d 1 . .
    H H4A 1.253977 0.391670 0.693468 0.066 Uiso calc 1 . .
    H H4B 1.286575 0.429268 0.721868 0.066 Uiso calc 1 . .
    N N5 0.6118(4) 0.24667(16) 0.5517(3) 0.0377(10) Uani d 1 . .
    N N6 0.8554(5) 0.26539(15) 0.6040(3) 0.0426(12) Uani d 1 . .
    N N7 0.7597(4) 0.29451(14) 0.4543(3) 0.0374(10) Uani d 1 . .
    N N8 0.4565(5) 0.12975(17) 0.3354(3) 0.0529(14) Uani d 1 . .
    H H8A 0.407718 0.145515 0.311668 0.064 Uiso calc 1 . .
    H H8B 0.437654 0.105380 0.323207 0.064 Uiso calc 1 . .
    C C1 1.2805(6) 0.3999(2) 0.2736(4) 0.0588(18) Uani d 1 . .
    H H1 1.238862 0.377185 0.275968 0.071 Uiso calc 1 . .
    C C2 1.3852(7) 0.3971(3) 0.2464(6) 0.078(3) Uani d 1 . .
    H H2 1.412936 0.373439 0.230847 0.094 Uiso calc 1 . .
    C C3 1.4449(8) 0.4315(3) 0.2440(6) 0.084(3) Uani d 1 . .
    H H3 1.515140 0.431231 0.226826 0.101 Uiso calc 1 . .
    C C4 1.4019(7) 0.4656(3) 0.2666(5) 0.071(2) Uani d 1 . .
    H H4 1.441332 0.488668 0.262833 0.085 Uiso calc 1 . .
    C C5 1.2994(6) 0.4661(2) 0.2953(4) 0.0523(16) Uani d 1 . .
    C C6 1.2458(6) 0.5001(2) 0.3268(4) 0.0486(15) Uani d 1 . .
    C C7 1.1397(5) 0.49365(17) 0.3512(3) 0.0402(13) Uani d 1 . .
    C C8 1.0913(6) 0.52524(18) 0.3849(4) 0.0467(15) Uani d 1 . .
    H H8 1.022665 0.522019 0.403556 0.056 Uiso calc 1 . .
    C C9 1.1438(7) 0.56144(19) 0.3910(4) 0.0528(17) Uani d 1 . .
    H H9 1.109226 0.581995 0.413173 0.063 Uiso calc 1 . .
    C C10 1.2451(8) 0.5672(2) 0.3650(4) 0.063(2) Uani d 1 . .
    H H10 1.278324 0.591655 0.368465 0.076 Uiso calc 1 . .
    C C11 1.2982(7) 0.5366(2) 0.3334(5) 0.062(2) Uani d 1 . .
    H H11 1.367952 0.540130 0.316615 0.074 Uiso calc 1 . .
    C C12 1.0618(7) 0.4635(2) 0.1662(4) 0.0530(16) Uani d 1 . .
    H H12 1.137046 0.457694 0.168323 0.064 Uiso calc 1 . .
    C C13 1.0090(7) 0.4755(2) 0.1009(4) 0.0581(19) Uani d 1 . .
    H H13 1.047858 0.477186 0.059557 0.070 Uiso calc 1 . .
    C C14 0.8963(7) 0.4849(2) 0.0980(4) 0.060(2) Uani d 1 . .
    H H14 0.859585 0.493610 0.054856 0.072 Uiso calc 1 . .
    C C15 0.8421(6) 0.4813(2) 0.1581(4) 0.0503(16) Uani d 1 . .
    H H15 0.766948 0.487193 0.156224 0.060 Uiso calc 1 . .
    C C16 0.8964(6) 0.46876(17) 0.2241(4) 0.0437(14) Uani d 1 . .
    C C17 0.8474(5) 0.46419(16) 0.2925(3) 0.0394(13) Uani d 1 . .
    C C18 0.7338(5) 0.47131(17) 0.3000(4) 0.0449(14) Uani d 1 . .
    H H18 0.686257 0.476464 0.259134 0.054 Uiso calc 1 . .
    C C19 0.6941(6) 0.47065(19) 0.3666(4) 0.0491(16) Uani d 1 . .
    H H19 0.619008 0.474812 0.371028 0.059 Uiso calc 1 . .
    C C20 0.7654(6) 0.46373(18) 0.4289(4) 0.0466(15) Uani d 1 . .
    H H20 0.738553 0.464669 0.474737 0.056 Uiso calc 1 . .
    C C21 0.8754(5) 0.45555(16) 0.4216(3) 0.0371(12) Uani d 1 . .
    H H21 0.921882 0.450794 0.463135 0.045 Uiso calc 1 . .
    C C22 0.9199(5) 0.45412(15) 0.3538(3) 0.0335(11) Uani d 1 . .
    C C23 0.9639(5) 0.36784(18) 0.2508(3) 0.0393(13) Uani d 1 . .
    H H23 0.947662 0.385117 0.212643 0.047 Uiso calc 1 . .
    C C24 0.9291(5) 0.3295(2) 0.2424(3) 0.0453(14) Uani d 1 . .
    H H24 0.892515 0.320940 0.199101 0.054 Uiso calc 1 . .
    C C25 0.9501(6) 0.30434(18) 0.2999(4) 0.0450(14) Uani d 1 . .
    H H25 0.927257 0.278454 0.296228 0.054 Uiso calc 1 . .
    C C26 1.0051(6) 0.31783(18) 0.3624(4) 0.0444(14) Uani d 1 . .
    H H26 1.019251 0.301026 0.401604 0.053 Uiso calc 1 . .
    C C27 1.0402(5) 0.35680(16) 0.3680(3) 0.0354(12) Uani d 1 . .
    C C28 1.0981(5) 0.37445(16) 0.4324(3) 0.0350(12) Uani d 1 . .
    C C29 1.1200(5) 0.41497(16) 0.4284(3) 0.0339(11) Uani d 1 . .
    C C30 1.1738(5) 0.43178(18) 0.4908(4) 0.0439(14) Uani d 1 . .
    H H30 1.189190 0.458368 0.490710 0.053 Uiso calc 1 . .
    C C31 1.2051(6) 0.4101(2) 0.5529(4) 0.0497(16) Uani d 1 . .
    C C32 1.1826(6) 0.3705(2) 0.5553(4) 0.0483(15) Uani d 1 . .
    H H32 1.204135 0.355877 0.596429 0.058 Uiso calc 1 . .
    C C33 1.1271(6) 0.35296(18) 0.4950(4) 0.0460(15) Uani d 1 . .
    H H33 1.109168 0.326601 0.496539 0.055 Uiso calc 1 . .
    C C34 1.2727(7) 0.4294(2) 0.6147(4) 0.062(2) Uani d 1 . .
    H H34A 1.350352 0.423451 0.610741 0.075 Uiso calc 1 . .
    H H34B 1.263922 0.457484 0.610190 0.075 Uiso calc 1 . .
    C C35 1.1267(7) 0.4251(2) 0.7043(5) 0.064(2) Uani d 1 . .
    H H35A 1.076578 0.410421 0.670985 0.076 Uiso calc 1 . .
    H H35B 1.110752 0.452614 0.697266 0.076 Uiso calc 1 . .
    C C36 1.1083(8) 0.4140(3) 0.7800(5) 0.073(2) Uani d 1 . .
    H H36A 1.155344 0.429654 0.813559 0.088 Uiso calc 1 . .
    H H36B 1.127931 0.386775 0.787973 0.088 Uiso calc 1 . .
    C C37 0.9843(8) 0.4204(3) 0.7947(5) 0.083(3) Uani d 1 . .
    H H37A 0.966255 0.447789 0.788417 0.100 Uiso calc 1 . .
    H H37B 0.937763 0.405752 0.759177 0.100 Uiso calc 1 . .
    C C38 0.9596(9) 0.4083(4) 0.8668(6) 0.098(4) Uani d 1 . .
    H H38A 0.998248 0.425613 0.901877 0.118 Uiso calc 1 . .
    H H38B 0.988682 0.382255 0.875582 0.118 Uiso calc 1 . .
    C C39 0.8353(10) 0.4083(4) 0.8805(8) 0.112(4) Uani d 1 . .
    H H39A 0.797533 0.390370 0.846225 0.134 Uiso calc 1 . .
    H H39B 0.828054 0.397945 0.928773 0.134 Uiso calc 1 . .
    C C40 0.7766(12) 0.4461(5) 0.8747(9) 0.126(5) Uani d 1 . .
    H H40A 0.787910 0.457969 0.828764 0.189 Uiso calc 1 . .
    H H40B 0.805067 0.463033 0.913256 0.189 Uiso calc 1 . .
    H H40C 0.698808 0.442000 0.878431 0.189 Uiso calc 1 . .
    C C41 0.5498(6) 0.2789(2) 0.5490(4) 0.0499(16) Uani d 1 . .
    H H41 0.574054 0.300487 0.524073 0.060 Uiso calc 1 . .
    C C42 0.4508(6) 0.2816(3) 0.5817(4) 0.0590(19) Uani d 1 . .
    H H42 0.408551 0.304268 0.578837 0.071 Uiso calc 1 . .
    C C43 0.4169(6) 0.2486(3) 0.6194(4) 0.064(2) Uani d 1 . .
    H H43 0.352423 0.249338 0.643691 0.077 Uiso calc 1 . .
    C C44 0.4783(6) 0.2158(3) 0.6202(4) 0.0558(18) Uani d 1 . .
    H H44 0.453430 0.193530 0.642478 0.067 Uiso calc 1 . .
    C C45 0.5781(5) 0.2149(2) 0.5882(3) 0.0441(15) Uani d 1 . .
    C C46 0.6555(5) 0.18172(19) 0.5898(3) 0.0423(14) Uani d 1 . .
    C C47 0.7542(5) 0.18778(17) 0.5566(3) 0.0418(14) Uani d 1 . .
    C C48 0.8281(6) 0.15588(18) 0.5553(4) 0.0473(15) Uani d 1 . .
    H H48 0.894588 0.158848 0.533847 0.057 Uiso calc 1 . .
    C C49 0.8031(7) 0.1205(2) 0.5853(4) 0.0555(18) Uani d 1 . .
    H H49 0.852789 0.099886 0.583297 0.067 Uiso calc 1 . .
    C C50 0.7073(7) 0.1150(2) 0.6178(5) 0.064(2) Uani d 1 . .
    H H50 0.692256 0.090885 0.637860 0.076 Uiso calc 1 . .
    C C51 0.6315(7) 0.1455(3) 0.6213(4) 0.063(2) Uani d 1 . .
    H H51 0.566181 0.141948 0.643890 0.076 Uiso calc 1 . .
    C C52 0.8091(6) 0.2805(2) 0.6618(4) 0.0507(16) Uani d 1 . .
    H H52 0.733148 0.277643 0.664972 0.061 Uiso calc 1 . .
    C C53 0.8708(7) 0.3000(2) 0.7166(4) 0.0605(19) Uani d 1 . .
    H H53 0.837146 0.310114 0.756032 0.073 Uiso calc 1 . .
    C C54 0.9818(7) 0.3040(2) 0.7116(4) 0.066(2) Uani d 1 . .
    H H54 1.024160 0.317916 0.747001 0.079 Uiso calc 1 . .
    C C55 1.0308(6) 0.2878(2) 0.6553(4) 0.057(2) Uani d 1 . .
    H H55 1.107096 0.289922 0.653051 0.068 Uiso calc 1 . .
    C C56 0.9670(5) 0.26793(18) 0.6006(4) 0.0444(15) Uani d 1 . .
    C C57 1.0098(5) 0.24927(19) 0.5357(4) 0.0465(15) Uani d 1 . .
    C C58 0.9277(5) 0.23316(17) 0.4857(4) 0.0409(13) Uani d 1 . .
    C C59 0.9663(6) 0.2147(2) 0.4258(4) 0.0491(15) Uani d 1 . .
    H H59 0.915836 0.203917 0.390780 0.059 Uiso calc 1 . .
    C C60 1.0815(7) 0.2119(2) 0.4170(5) 0.063(2) Uani d 1 . .
    H H60 1.105394 0.199287 0.376449 0.075 Uiso calc 1 . .
    C C61 1.1573(7) 0.2274(3) 0.4669(6) 0.070(2) Uani d 1 . .
    H H61 1.232616 0.225364 0.460704 0.084 Uiso calc 1 . .
    C C62 1.1224(7) 0.2460(2) 0.5260(5) 0.065(2) Uani d 1 . .
    H H62 1.174177 0.256581 0.560357 0.078 Uiso calc 1 . .
    C C63 0.7952(6) 0.32935(19) 0.4802(4) 0.0491(15) Uani d 1 . .
    H H63 0.831443 0.330229 0.526458 0.059 Uiso calc 1 . .
    C C64 0.7811(6) 0.36363(19) 0.4425(4) 0.0530(17) Uani d 1 . .
    H H64 0.805441 0.387149 0.463244 0.064 Uiso calc 1 . .
    C C65 0.7303(7) 0.3625(2) 0.3734(4) 0.0555(18) Uani d 1 . .
    H H65 0.721146 0.385217 0.346211 0.067 Uiso calc 1 . .
    C C66 0.6933(5) 0.32747(19) 0.3450(4) 0.0455(14) Uani d 1 . .
    H H66 0.657922 0.326505 0.298429 0.055 Uiso calc 1 . .
    C C67 0.7084(5) 0.29345(17) 0.3854(3) 0.0368(12) Uani d 1 . .
    C C68 0.6741(5) 0.25362(17) 0.3615(3) 0.0343(11) Uani d 1 . .
    C C69 0.6989(5) 0.22348(17) 0.4136(3) 0.0356(12) Uani d 1 . .
    C C70 0.6660(5) 0.18595(17) 0.3923(3) 0.0375(12) Uani d 1 . .
    H H70 0.684364 0.165287 0.423547 0.045 Uiso calc 1 . .
    C C71 0.6078(5) 0.17814(18) 0.3272(4) 0.0423(13) Uani d 1 . .
    C C72 0.5840(6) 0.2087(2) 0.2768(4) 0.0494(16) Uani d 1 . .
    H H72 0.545540 0.203752 0.232143 0.059 Uiso calc 1 . .
    C C73 0.6187(6) 0.24592(19) 0.2951(4) 0.0462(15) Uani d 1 . .
    H H73 0.604543 0.266161 0.262121 0.055 Uiso calc 1 . .
    C C74 0.5677(6) 0.1377(2) 0.3095(4) 0.0498(16) Uani d 1 . .
    H H74A 0.564341 0.134023 0.257347 0.060 Uiso calc 1 . .
    H H74B 0.620452 0.119107 0.331592 0.060 Uiso calc 1 . .
    C C75 0.4457(7) 0.1345(3) 0.4145(5) 0.067(2) Uani d 1 . .
    H H75A 0.459328 0.161505 0.428261 0.081 Uiso calc 1 . .
    H H75B 0.500241 0.118398 0.441611 0.081 Uiso calc 1 . .
    C C76 0.3303(9) 0.1228(3) 0.4325(5) 0.083(3) Uani d 1 . .
    H H76A 0.324515 0.094587 0.428812 0.100 Uiso calc 0.412(13) A 1
    H H76B 0.277466 0.133770 0.395918 0.100 Uiso calc 0.412(13) A 1
    H H76C 0.306827 0.099206 0.406568 0.100 Uiso calc 0.588(13) A 2
    H H76D 0.277521 0.143371 0.419445 0.100 Uiso calc 0.588(13) A 2
    C C77 0.2953(14) 0.1351(5) 0.5082(8) 0.054(3) Uani d 0.412(13) A 1
    H H77A 0.347486 0.124352 0.545518 0.065 Uiso calc 0.412(13) A 1
    H H77B 0.297884 0.163272 0.512146 0.065 Uiso calc 0.412(13) A 1
    C C77A 0.3386(16) 0.1154(7) 0.5185(8) 0.090(4) Uani d 0.588(13) A 2
    H H77C 0.405021 0.100376 0.532153 0.108 Uiso calc 0.588(13) A 2
    H H77D 0.345233 0.140260 0.543466 0.108 Uiso calc 0.588(13) A 2
    C C78 0.1840(16) 0.1215(7) 0.5202(10) 0.067(3) Uani d 0.412(13) A 1
    H H78A 0.177213 0.094476 0.505158 0.080 Uiso calc 0.412(13) A 1
    H H78B 0.131041 0.136550 0.489450 0.080 Uiso calc 0.412(13) A 1
    C C78A 0.2409(14) 0.0942(6) 0.5424(13) 0.102(4) Uani d 0.588(13) A 2
    H H78C 0.259008 0.083001 0.590117 0.122 Uiso calc 0.588(13) A 2
    H H78D 0.221646 0.072989 0.508917 0.122 Uiso calc 0.588(13) A 2
    C C79 0.1531(18) 0.1248(6) 0.5994(11) 0.067(3) Uani d 0.412(13) A 1
    H H79A 0.076702 0.116498 0.601059 0.080 Uiso calc 0.412(13) A 1
    H H79B 0.198849 0.106574 0.628620 0.080 Uiso calc 0.412(13) A 1
    C C79A 0.1412(16) 0.1218(6) 0.5454(12) 0.099(3) Uani d 0.588(13) A 2
    H H79C 0.131299 0.135653 0.499502 0.119 Uiso calc 0.588(13) A 2
    H H79D 0.075296 0.106112 0.549784 0.119 Uiso calc 0.588(13) A 2
    C C80 0.1650(19) 0.1640(6) 0.6337(14) 0.068(4) Uani d 0.412(13) A 1
    H H80A 0.106664 0.180731 0.613881 0.102 Uiso calc 0.412(13) A 1
    H H80B 0.235434 0.174945 0.624230 0.102 Uiso calc 0.412(13) A 1
    H H80C 0.160575 0.161567 0.685198 0.102 Uiso calc 0.412(13) A 1
    C C80A 0.149(2) 0.1505(7) 0.6040(12) 0.102(4) Uani d 0.588(13) A 2
    H H80D 0.092408 0.170046 0.594490 0.153 Uiso calc 0.588(13) A 2
    H H80E 0.220302 0.162577 0.606797 0.153 Uiso calc 0.588(13) A 2
    H H80F 0.137666 0.137751 0.649155 0.153 Uiso calc 0.588(13) A 2
loop_
    _atom_site_aniso_label
    _atom_site_aniso_U_11
    _atom_site_aniso_U_22
    _atom_site_aniso_U_33
    _atom_site_aniso_U_12
    _atom_site_aniso_U_13
    _atom_site_aniso_U_23
    Ir1 0.03986(14) 0.03253(13) 0.03194(13) -0.00881(9) -0.00058(10) 0.00123(9)
    Ir2 0.03531(13) 0.03230(13) 0.03245(13) -0.00578(9) -0.00788(9) 0.00281(9)
    Cl1 0.0552(9) 0.0412(8) 0.0675(11) 0.0030(7) -0.0152(8) -0.0086(7)
    Cl2 0.0564(9) 0.0473(8) 0.0701(11) -0.0028(7) -0.0264(8) 0.0008(8)
    N1 0.041(3) 0.052(3) 0.039(3) -0.011(2) 0.005(2) -0.001(2)
    N2 0.054(3) 0.034(2) 0.033(3) -0.011(2) -0.001(2) 0.003(2)
    N3 0.037(2) 0.032(2) 0.033(2) -0.0083(19) 0.0011(19) -0.0016(19)
    N4 0.061(4) 0.048(3) 0.052(3) -0.002(3) -0.017(3) 0.001(3)
    N5 0.036(2) 0.051(3) 0.026(2) -0.002(2) -0.0002(19) 0.000(2)
    N6 0.048(3) 0.042(3) 0.035(3) -0.012(2) -0.016(2) 0.001(2)
    N7 0.035(2) 0.035(2) 0.041(3) -0.0025(19) 0.000(2) 0.000(2)
    N8 0.054(3) 0.044(3) 0.058(4) -0.004(2) -0.015(3) -0.008(3)
    C1 0.051(4) 0.062(4) 0.064(5) -0.014(3) 0.009(3) -0.008(4)
    C2 0.055(5) 0.090(7) 0.093(7) -0.007(4) 0.024(5) -0.018(5)
    C3 0.055(5) 0.103(8) 0.096(7) -0.020(5) 0.019(5) -0.020(6)
    C4 0.054(4) 0.089(6) 0.070(5) -0.030(4) 0.011(4) -0.003(5)
    C5 0.047(4) 0.059(4) 0.050(4) -0.017(3) -0.002(3) 0.005(3)
    C6 0.057(4) 0.051(4) 0.038(3) -0.020(3) 0.002(3) 0.005(3)
    C7 0.049(3) 0.037(3) 0.033(3) -0.014(3) -0.005(2) 0.004(2)
    C8 0.062(4) 0.038(3) 0.039(3) -0.009(3) -0.005(3) 0.003(3)
    C9 0.081(5) 0.038(3) 0.036(3) -0.008(3) -0.009(3) -0.001(3)
    C10 0.086(6) 0.047(4) 0.056(4) -0.030(4) -0.002(4) 0.008(3)
    C11 0.060(4) 0.061(5) 0.063(5) -0.025(4) 0.002(4) 0.010(4)
    C12 0.065(4) 0.047(4) 0.049(4) -0.008(3) 0.009(3) 0.008(3)
    C13 0.078(5) 0.058(4) 0.040(4) -0.009(4) 0.018(3) 0.008(3)
    C14 0.087(6) 0.051(4) 0.039(4) -0.010(4) -0.013(4) 0.007(3)
    C15 0.059(4) 0.043(3) 0.047(4) -0.006(3) -0.007(3) 0.003(3)
    C16 0.057(4) 0.028(3) 0.044(3) -0.009(3) -0.007(3) 0.001(2)
    C17 0.046(3) 0.028(3) 0.043(3) -0.007(2) -0.008(3) 0.002(2)
    C18 0.043(3) 0.032(3) 0.058(4) -0.002(2) -0.009(3) 0.007(3)
    C19 0.040(3) 0.038(3) 0.068(5) 0.000(3) 0.000(3) 0.000(3)
    C20 0.050(4) 0.034(3) 0.056(4) -0.002(3) 0.007(3) -0.003(3)
    C21 0.041(3) 0.031(3) 0.039(3) -0.005(2) -0.002(2) -0.001(2)
    C22 0.039(3) 0.023(2) 0.038(3) -0.007(2) -0.002(2) 0.000(2)
    C23 0.042(3) 0.040(3) 0.036(3) -0.007(2) 0.001(2) 0.000(2)
    C24 0.048(3) 0.050(4) 0.037(3) -0.009(3) -0.004(3) -0.006(3)
    C25 0.058(4) 0.034(3) 0.042(3) -0.007(3) -0.006(3) -0.002(2)
    C26 0.052(4) 0.034(3) 0.047(4) -0.004(3) 0.001(3) -0.002(3)
    C27 0.036(3) 0.033(3) 0.037(3) -0.006(2) 0.002(2) -0.002(2)
    C28 0.040(3) 0.035(3) 0.029(3) -0.005(2) -0.003(2) 0.004(2)
    C29 0.039(3) 0.034(3) 0.027(3) 0.000(2) -0.004(2) 0.003(2)
    C30 0.047(3) 0.035(3) 0.049(4) -0.011(3) -0.005(3) 0.002(3)
    C31 0.061(4) 0.045(3) 0.040(3) -0.011(3) -0.014(3) 0.005(3)
    C32 0.058(4) 0.045(3) 0.039(3) -0.006(3) -0.013(3) 0.004(3)
    C33 0.060(4) 0.032(3) 0.045(3) -0.009(3) -0.003(3) 0.002(3)
    C34 0.078(5) 0.056(4) 0.050(4) -0.025(4) -0.014(4) 0.006(3)
    C35 0.060(5) 0.060(5) 0.068(5) 0.004(4) -0.017(4) -0.013(4)
    C36 0.083(6) 0.066(5) 0.069(6) -0.002(4) -0.003(5) -0.017(4)
    C37 0.075(6) 0.099(7) 0.072(6) -0.024(5) -0.019(5) 0.008(5)
    C38 0.088(7) 0.106(8) 0.097(8) -0.027(6) -0.011(6) 0.029(7)
    C39 0.099(9) 0.126(11) 0.109(10) -0.030(8) 0.005(7) 0.023(8)
    C40 0.107(10) 0.143(13) 0.125(11) -0.061(10) -0.010(8) 0.011(10)
    C41 0.042(3) 0.068(4) 0.039(3) -0.003(3) -0.005(3) -0.005(3)
    C42 0.041(4) 0.088(6) 0.047(4) 0.012(4) -0.002(3) -0.005(4)
    C43 0.038(4) 0.114(7) 0.039(4) -0.010(4) 0.000(3) 0.000(4)
    C44 0.044(4) 0.082(5) 0.039(3) -0.008(4) -0.010(3) 0.002(3)
    C45 0.040(3) 0.067(4) 0.025(3) -0.019(3) -0.006(2) 0.003(3)
    C46 0.049(3) 0.049(3) 0.027(3) -0.016(3) -0.007(2) 0.009(2)
    C47 0.050(3) 0.039(3) 0.033(3) -0.017(3) -0.021(3) 0.009(2)
    C48 0.058(4) 0.038(3) 0.043(3) -0.002(3) -0.015(3) 0.007(3)
    C49 0.070(5) 0.044(4) 0.049(4) -0.001(3) -0.020(3) 0.008(3)
    C50 0.073(5) 0.051(4) 0.065(5) -0.010(4) -0.005(4) 0.023(4)
    C51 0.066(5) 0.077(5) 0.046(4) -0.027(4) -0.007(3) 0.018(4)
    C52 0.058(4) 0.054(4) 0.038(3) -0.011(3) -0.008(3) 0.003(3)
    C53 0.073(5) 0.061(4) 0.045(4) -0.013(4) -0.010(4) -0.005(3)
    C54 0.078(5) 0.064(5) 0.050(4) -0.032(4) -0.024(4) 0.001(4)
    C55 0.058(4) 0.053(4) 0.054(4) -0.021(3) -0.026(3) 0.015(3)
    C56 0.047(3) 0.039(3) 0.044(3) -0.013(3) -0.016(3) 0.009(3)
    C57 0.033(3) 0.042(3) 0.062(4) -0.004(2) -0.011(3) 0.017(3)
    C58 0.040(3) 0.035(3) 0.046(3) 0.001(2) -0.006(3) 0.007(3)
    C59 0.045(3) 0.044(3) 0.058(4) 0.001(3) -0.001(3) 0.001(3)
    C60 0.053(4) 0.060(4) 0.077(5) 0.014(3) 0.015(4) 0.002(4)
    C61 0.044(4) 0.062(5) 0.102(7) 0.007(4) -0.002(4) 0.013(5)
    C62 0.050(4) 0.052(4) 0.089(6) -0.006(3) -0.021(4) 0.015(4)
    C63 0.055(4) 0.041(3) 0.050(4) -0.011(3) -0.004(3) -0.001(3)
    C64 0.060(4) 0.035(3) 0.063(4) -0.005(3) 0.000(3) 0.000(3)
    C65 0.069(5) 0.036(3) 0.063(5) 0.002(3) 0.014(4) 0.016(3)
    C66 0.047(3) 0.042(3) 0.046(3) -0.001(3) -0.001(3) 0.012(3)
    C67 0.036(3) 0.036(3) 0.038(3) 0.000(2) -0.003(2) 0.005(2)
    C68 0.037(3) 0.037(3) 0.027(3) -0.001(2) -0.001(2) 0.004(2)
    C69 0.034(3) 0.036(3) 0.035(3) 0.001(2) -0.009(2) 0.007(2)
    C70 0.036(3) 0.035(3) 0.040(3) 0.001(2) -0.009(2) 0.003(2)
    C71 0.041(3) 0.040(3) 0.044(3) -0.002(2) -0.008(3) -0.008(3)
    C72 0.052(4) 0.058(4) 0.036(3) 0.001(3) -0.016(3) -0.001(3)
    C73 0.053(4) 0.045(3) 0.040(3) 0.006(3) -0.007(3) 0.008(3)
    C74 0.047(4) 0.047(4) 0.054(4) 0.001(3) -0.004(3) -0.015(3)
    C75 0.074(5) 0.063(5) 0.062(5) -0.021(4) -0.007(4) -0.014(4)
    C76 0.082(6) 0.085(6) 0.083(6) -0.033(5) 0.005(5) -0.019(5)
    C77 0.061(4) 0.036(7) 0.066(5) 0.016(4) 0.000(4) 0.023(5)
    C77A 0.089(4) 0.110(7) 0.071(9) -0.010(4) 0.009(5) -0.012(7)
    C78 0.065(4) 0.066(6) 0.069(4) 0.005(5) 0.002(4) 0.020(4)
    C78A 0.087(4) 0.117(6) 0.103(9) -0.005(4) 0.011(5) 0.009(5)
    C79 0.062(6) 0.069(5) 0.069(4) 0.002(5) 0.001(4) 0.018(4)
    C79A 0.092(4) 0.122(6) 0.085(7) 0.001(4) 0.017(5) 0.018(5)
    C80 0.062(11) 0.070(5) 0.072(5) -0.001(5) 0.006(6) 0.016(4)
    C80A 0.105(9) 0.119(7) 0.082(7) 0.011(7) 0.007(6) 0.021(5)
_geom_special_details
;
 All esds (except the esd in the dihedral angle between two l.s. planes)
 are estimated using the full covariance matrix.  The cell esds are taken
 into account individually in the estimation of esds in distances, angles
 and torsion angles; correlations between esds in cell parameters are only
 used when they are defined by crystal symmetry.  An approximate (isotropic)
 treatment of cell esds is used for estimating esds involving l.s. planes.
;
loop_
    _geom_bond_atom_site_label_1
    _geom_bond_atom_site_label_2
    _geom_bond_site_symmetry_2
    _geom_bond_distance
    _geom_bond_publ_flag
    Ir1 N1 . 2.132(5) ?
    Ir1 N2 . 2.131(5) ?
    Ir1 N3 . 2.144(4) ?
    Ir1 C7 . 2.024(6) ?
    Ir1 C22 . 2.015(6) ?
    Ir1 C29 . 2.036(5) ?
    Ir2 N5 . 2.125(5) ?
    Ir2 N6 . 2.119(5) ?
    Ir2 N7 . 2.105(5) ?
    Ir2 C47 . 2.028(6) ?
    Ir2 C58 . 2.013(6) ?
    Ir2 C69 . 2.010(6) ?
    N1 C1 . 1.315(10) ?
    N1 C5 . 1.373(8) ?
    N2 C12 . 1.354(9) ?
    N2 C16 . 1.371(9) ?
    N3 C23 . 1.332(7) ?
    N3 C27 . 1.355(7) ?
    N4 H4A . 0.8900 ?
    N4 H4B . 0.8900 ?
    N4 C34 . 1.503(10) ?
    N4 C35 . 1.469(10) ?
    N5 C41 . 1.334(9) ?
    N5 C45 . 1.362(8) ?
    N6 C52 . 1.347(9) ?
    N6 C56 . 1.359(9) ?
    N7 C63 . 1.344(8) ?
    N7 C67 . 1.372(8) ?
    N8 H8A . 0.8900 ?
    N8 H8B . 0.8900 ?
    N8 C74 . 1.488(9) ?
    N8 C75 . 1.485(10) ?
    C1 H1 . 0.9300 ?
    C1 C2 . 1.402(11) ?
    C2 H2 . 0.9300 ?
    C2 C3 . 1.386(14) ?
    C3 H3 . 0.9300 ?
    C3 C4 . 1.358(14) ?
    C4 H4 . 0.9300 ?
    C4 C5 . 1.386(11) ?
    C5 C6 . 1.473(11) ?
    C6 C7 . 1.411(9) ?
    C6 C11 . 1.403(10) ?
    C7 C8 . 1.399(10) ?
    C8 H8 . 0.9300 ?
    C8 C9 . 1.394(9) ?
    C9 H9 . 0.9300 ?
    C9 C10 . 1.366(12) ?
    C10 H10 . 0.9300 ?
    C10 C11 . 1.383(13) ?
    C11 H11 . 0.9300 ?
    C12 H12 . 0.9300 ?
    C12 C13 . 1.381(11) ?
    C13 H13 . 0.9300 ?
    C13 C14 . 1.398(12) ?
    C14 H14 . 0.9300 ?
    C14 C15 . 1.340(11) ?
    C15 H15 . 0.9300 ?
    C15 C16 . 1.406(9) ?
    C16 C17 . 1.445(9) ?
    C17 C18 . 1.413(9) ?
    C17 C22 . 1.419(8) ?
    C18 H18 . 0.9300 ?
    C18 C19 . 1.355(10) ?
    C19 H19 . 0.9300 ?
    C19 C20 . 1.403(10) ?
    C20 H20 . 0.9300 ?
    C20 C21 . 1.378(9) ?
    C21 H21 . 0.9300 ?
    C21 C22 . 1.401(8) ?
    C23 H23 . 0.9300 ?
    C23 C24 . 1.386(9) ?
    C24 H24 . 0.9300 ?
    C24 C25 . 1.375(9) ?
    C25 H25 . 0.9300 ?
    C25 C26 . 1.368(9) ?
    C26 H26 . 0.9300 ?
    C26 C27 . 1.403(8) ?
    C27 C28 . 1.463(8) ?
    C28 C29 . 1.417(8) ?
    C28 C33 . 1.393(8) ?
    C29 C30 . 1.402(8) ?
    C30 H30 . 0.9300 ?
    C30 C31 . 1.394(9) ?
    C31 C32 . 1.386(9) ?
    C31 C34 . 1.506(9) ?
    C32 H32 . 0.9300 ?
    C32 C33 . 1.390(9) ?
    C33 H33 . 0.9300 ?
    C34 H34A . 0.9700 ?
    C34 H34B . 0.9700 ?
    C35 H35A . 0.9700 ?
    C35 H35B . 0.9700 ?
    C35 C36 . 1.482(13) ?
    C36 H36A . 0.9700 ?
    C36 H36B . 0.9700 ?
    C36 C37 . 1.561(12) ?
    C37 H37A . 0.9700 ?
    C37 H37B . 0.9700 ?
    C37 C38 . 1.447(12) ?
    C38 H38A . 0.9700 ?
    C38 H38B . 0.9700 ?
    C38 C39 . 1.544(14) ?
    C39 H39A . 0.9700 ?
    C39 H39B . 0.9700 ?
    C39 C40 . 1.478(19) ?
    C40 H40A . 0.9600 ?
    C40 H40B . 0.9600 ?
    C40 H40C . 0.9600 ?
    C41 H41 . 0.9300 ?
    C41 C42 . 1.387(10) ?
    C42 H42 . 0.9300 ?
    C42 C43 . 1.407(12) ?
    C43 H43 . 0.9300 ?
    C43 C44 . 1.344(12) ?
    C44 H44 . 0.9300 ?
    C44 C45 . 1.384(10) ?
    C45 C46 . 1.471(10) ?
    C46 C47 . 1.399(9) ?
    C46 C51 . 1.412(10) ?
    C47 C48 . 1.414(10) ?
    C48 H48 . 0.9300 ?
    C48 C49 . 1.377(9) ?
    C49 H49 . 0.9300 ?
    C49 C50 . 1.360(12) ?
    C50 H50 . 0.9300 ?
    C50 C51 . 1.394(13) ?
    C51 H51 . 0.9300 ?
    C52 H52 . 0.9300 ?
    C52 C53 . 1.382(10) ?
    C53 H53 . 0.9300 ?
    C53 C54 . 1.360(12) ?
    C54 H54 . 0.9300 ?
    C54 C55 . 1.355(13) ?
    C55 H55 . 0.9300 ?
    C55 C56 . 1.401(9) ?
    C56 C57 . 1.486(11) ?
    C57 C58 . 1.414(9) ?
    C57 C62 . 1.393(11) ?
    C58 C59 . 1.388(10) ?
    C59 H59 . 0.9300 ?
    C59 C60 . 1.419(10) ?
    C60 H60 . 0.9300 ?
    C60 C61 . 1.357(13) ?
    C61 H61 . 0.9300 ?
    C61 C62 . 1.359(14) ?
    C62 H62 . 0.9300 ?
    C63 H63 . 0.9300 ?
    C63 C64 . 1.369(10) ?
    C64 H64 . 0.9300 ?
    C64 C65 . 1.373(11) ?
    C65 H65 . 0.9300 ?
    C65 C66 . 1.371(10) ?
    C66 H66 . 0.9300 ?
    C66 C67 . 1.389(8) ?
    C67 C68 . 1.483(8) ?
    C68 C69 . 1.428(8) ?
    C68 C73 . 1.377(9) ?
    C69 C70 . 1.394(8) ?
    C70 H70 . 0.9300 ?
    C70 C71 . 1.371(8) ?
    C71 C72 . 1.416(9) ?
    C71 C74 . 1.495(9) ?
    C72 H72 . 0.9300 ?
    C72 C73 . 1.376(10) ?
    C73 H73 . 0.9300 ?
    C74 H74A . 0.9700 ?
    C74 H74B . 0.9700 ?
    C75 H75A . 0.9700 ?
    C75 H75B . 0.9700 ?
    C75 C76 . 1.515(13) ?
    C76 H76A . 0.9700 ?
    C76 H76B . 0.9700 ?
    C76 H76C . 0.9700 ?
    C76 H76D . 0.9700 ?
    C76 C77 . 1.549(15) ?
    C76 C77A . 1.604(15) ?
    C77 H77A . 0.9700 ?
    C77 H77B . 0.9700 ?
    C77 C78 . 1.457(17) ?
    C77A H77C . 0.9700 ?
    C77A H77D . 0.9700 ?
    C77A C78A . 1.484(17) ?
    C78 H78A . 0.9700 ?
    C78 H78B . 0.9700 ?
    C78 C79 . 1.542(18) ?
    C78A H78C . 0.9700 ?
    C78A H78D . 0.9700 ?
    C78A C79A . 1.538(18) ?
    C79 H79A . 0.9700 ?
    C79 H79B . 0.9700 ?
    C79 C80 . 1.49(3) ?
    C79A H79C . 0.9700 ?
    C79A H79D . 0.9700 ?
    C79A C80A . 1.46(3) ?
    C80 H80A . 0.9600 ?
    C80 H80B . 0.9600 ?
    C80 H80C . 0.9600 ?
    C80A H80D . 0.9600 ?
    C80A H80E . 0.9600 ?
    C80A H80F . 0.9600 ?
loop_
    _geom_angle_atom_site_label_1
    _geom_angle_atom_site_label_2
    _geom_angle_atom_site_label_3
    _geom_angle_site_symmetry_1
    _geom_angle_site_symmetry_3
    _geom_angle
    _geom_angle_publ_flag
    N1 Ir1 N3 . . 96.9(2) ?
    N2 Ir1 N1 . . 93.9(2) ?
    N2 Ir1 N3 . . 93.27(18) ?
    C7 Ir1 N1 . . 79.1(2) ?
    C7 Ir1 N2 . . 89.6(2) ?
    C7 Ir1 N3 . . 175.3(2) ?
    C7 Ir1 C29 . . 98.1(2) ?
    C22 Ir1 N1 . . 171.5(2) ?
    C22 Ir1 N2 . . 79.4(2) ?
    C22 Ir1 N3 . . 88.74(19) ?
    C22 Ir1 C7 . . 95.5(2) ?
    C22 Ir1 C29 . . 95.9(2) ?
    C29 Ir1 N1 . . 91.4(2) ?
    C29 Ir1 N2 . . 171.3(2) ?
    C29 Ir1 N3 . . 79.3(2) ?
    N6 Ir2 N5 . . 93.7(2) ?
    N7 Ir2 N5 . . 94.34(19) ?
    N7 Ir2 N6 . . 93.57(19) ?
    C47 Ir2 N5 . . 79.3(2) ?
    C47 Ir2 N6 . . 93.8(2) ?
    C47 Ir2 N7 . . 170.5(2) ?
    C58 Ir2 N5 . . 171.6(2) ?
    C58 Ir2 N6 . . 79.9(2) ?
    C58 Ir2 N7 . . 91.5(2) ?
    C58 Ir2 C47 . . 95.6(3) ?
    C69 Ir2 N5 . . 90.7(2) ?
    C69 Ir2 N6 . . 172.1(2) ?
    C69 Ir2 N7 . . 79.6(2) ?
    C69 Ir2 C47 . . 93.4(2) ?
    C69 Ir2 C58 . . 96.3(3) ?
    C1 N1 Ir1 . . 126.4(5) ?
    C1 N1 C5 . . 118.7(6) ?
    C5 N1 Ir1 . . 114.8(5) ?
    C12 N2 Ir1 . . 126.6(5) ?
    C12 N2 C16 . . 119.0(6) ?
    C16 N2 Ir1 . . 114.4(4) ?
    C23 N3 Ir1 . . 126.5(4) ?
    C23 N3 C27 . . 119.1(5) ?
    C27 N3 Ir1 . . 114.3(4) ?
    H4A N4 H4B . . 107.4 ?
    C34 N4 H4A . . 108.3 ?
    C34 N4 H4B . . 108.3 ?
    C35 N4 H4A . . 108.3 ?
    C35 N4 H4B . . 108.3 ?
    C35 N4 C34 . . 115.8(6) ?
    C41 N5 Ir2 . . 125.6(5) ?
    C41 N5 C45 . . 119.5(6) ?
    C45 N5 Ir2 . . 114.7(4) ?
    C52 N6 Ir2 . . 126.4(5) ?
    C52 N6 C56 . . 119.2(5) ?
    C56 N6 Ir2 . . 114.2(4) ?
    C63 N7 Ir2 . . 126.5(4) ?
    C63 N7 C67 . . 117.5(5) ?
    C67 N7 Ir2 . . 115.9(4) ?
    H8A N8 H8B . . 107.3 ?
    C74 N8 H8A . . 108.2 ?
    C74 N8 H8B . . 108.2 ?
    C75 N8 H8A . . 108.2 ?
    C75 N8 H8B . . 108.2 ?
    C75 N8 C74 . . 116.5(6) ?
    N1 C1 H1 . . 117.9 ?
    N1 C1 C2 . . 124.3(8) ?
    C2 C1 H1 . . 117.9 ?
    C1 C2 H2 . . 121.9 ?
    C3 C2 C1 . . 116.1(9) ?
    C3 C2 H2 . . 121.9 ?
    C2 C3 H3 . . 119.7 ?
    C4 C3 C2 . . 120.6(9) ?
    C4 C3 H3 . . 119.7 ?
    C3 C4 H4 . . 119.8 ?
    C3 C4 C5 . . 120.4(8) ?
    C5 C4 H4 . . 119.8 ?
    N1 C5 C4 . . 119.8(7) ?
    N1 C5 C6 . . 113.6(6) ?
    C4 C5 C6 . . 126.6(7) ?
    C7 C6 C5 . . 116.3(6) ?
    C11 C6 C5 . . 121.9(7) ?
    C11 C6 C7 . . 121.8(7) ?
    C6 C7 Ir1 . . 115.5(5) ?
    C8 C7 Ir1 . . 128.1(5) ?
    C8 C7 C6 . . 116.4(6) ?
    C7 C8 H8 . . 119.3 ?
    C9 C8 C7 . . 121.4(7) ?
    C9 C8 H8 . . 119.3 ?
    C8 C9 H9 . . 119.5 ?
    C10 C9 C8 . . 121.0(7) ?
    C10 C9 H9 . . 119.5 ?
    C9 C10 H10 . . 120.1 ?
    C9 C10 C11 . . 119.9(7) ?
    C11 C10 H10 . . 120.1 ?
    C6 C11 H11 . . 120.3 ?
    C10 C11 C6 . . 119.4(7) ?
    C10 C11 H11 . . 120.3 ?
    N2 C12 H12 . . 119.0 ?
    N2 C12 C13 . . 122.0(7) ?
    C13 C12 H12 . . 119.0 ?
    C12 C13 H13 . . 120.4 ?
    C12 C13 C14 . . 119.1(7) ?
    C14 C13 H13 . . 120.4 ?
    C13 C14 H14 . . 120.5 ?
    C15 C14 C13 . . 119.0(7) ?
    C15 C14 H14 . . 120.5 ?
    C14 C15 H15 . . 119.3 ?
    C14 C15 C16 . . 121.5(7) ?
    C16 C15 H15 . . 119.3 ?
    N2 C16 C15 . . 119.4(6) ?
    N2 C16 C17 . . 114.0(5) ?
    C15 C16 C17 . . 126.5(7) ?
    C18 C17 C16 . . 122.4(6) ?
    C18 C17 C22 . . 120.6(6) ?
    C22 C17 C16 . . 117.0(6) ?
    C17 C18 H18 . . 119.9 ?
    C19 C18 C17 . . 120.2(6) ?
    C19 C18 H18 . . 119.9 ?
    C18 C19 H19 . . 119.7 ?
    C18 C19 C20 . . 120.6(6) ?
    C20 C19 H19 . . 119.7 ?
    C19 C20 H20 . . 120.3 ?
    C21 C20 C19 . . 119.3(7) ?
    C21 C20 H20 . . 120.3 ?
    C20 C21 H21 . . 118.8 ?
    C20 C21 C22 . . 122.5(6) ?
    C22 C21 H21 . . 118.8 ?
    C17 C22 Ir1 . . 114.6(4) ?
    C21 C22 Ir1 . . 128.9(4) ?
    C21 C22 C17 . . 116.6(5) ?
    N3 C23 H23 . . 118.3 ?
    N3 C23 C24 . . 123.3(6) ?
    C24 C23 H23 . . 118.3 ?
    C23 C24 H24 . . 121.0 ?
    C25 C24 C23 . . 118.1(6) ?
    C25 C24 H24 . . 121.0 ?
    C24 C25 H25 . . 120.4 ?
    C26 C25 C24 . . 119.3(6) ?
    C26 C25 H25 . . 120.4 ?
    C25 C26 H26 . . 119.7 ?
    C25 C26 C27 . . 120.5(6) ?
    C27 C26 H26 . . 119.7 ?
    N3 C27 C26 . . 119.6(5) ?
    N3 C27 C28 . . 115.2(5) ?
    C26 C27 C28 . . 125.2(5) ?
    C29 C28 C27 . . 116.3(5) ?
    C33 C28 C27 . . 122.0(5) ?
    C33 C28 C29 . . 121.7(5) ?
    C28 C29 Ir1 . . 114.9(4) ?
    C30 C29 Ir1 . . 129.2(4) ?
    C30 C29 C28 . . 115.9(5) ?
    C29 C30 H30 . . 118.8 ?
    C31 C30 C29 . . 122.4(6) ?
    C31 C30 H30 . . 118.8 ?
    C30 C31 C34 . . 119.1(6) ?
    C32 C31 C30 . . 120.4(6) ?
    C32 C31 C34 . . 120.2(6) ?
    C31 C32 H32 . . 120.6 ?
    C31 C32 C33 . . 118.8(6) ?
    C33 C32 H32 . . 120.6 ?
    C28 C33 H33 . . 119.6 ?
    C32 C33 C28 . . 120.8(6) ?
    C32 C33 H33 . . 119.6 ?
    N4 C34 C31 . . 114.0(6) ?
    N4 C34 H34A . . 108.8 ?
    N4 C34 H34B . . 108.8 ?
    C31 C34 H34A . . 108.8 ?
    C31 C34 H34B . . 108.8 ?
    H34A C34 H34B . . 107.7 ?
    N4 C35 H35A . . 109.5 ?
    N4 C35 H35B . . 109.5 ?
    N4 C35 C36 . . 110.7(7) ?
    H35A C35 H35B . . 108.1 ?
    C36 C35 H35A . . 109.5 ?
    C36 C35 H35B . . 109.5 ?
    C35 C36 H36A . . 109.6 ?
    C35 C36 H36B . . 109.6 ?
    C35 C36 C37 . . 110.2(8) ?
    H36A C36 H36B . . 108.1 ?
    C37 C36 H36A . . 109.6 ?
    C37 C36 H36B . . 109.6 ?
    C36 C37 H37A . . 109.0 ?
    C36 C37 H37B . . 109.0 ?
    H37A C37 H37B . . 107.8 ?
    C38 C37 C36 . . 113.0(8) ?
    C38 C37 H37A . . 109.0 ?
    C38 C37 H37B . . 109.0 ?
    C37 C38 H38A . . 108.5 ?
    C37 C38 H38B . . 108.5 ?
    C37 C38 C39 . . 115.1(10) ?
    H38A C38 H38B . . 107.5 ?
    C39 C38 H38A . . 108.5 ?
    C39 C38 H38B . . 108.5 ?
    C38 C39 H39A . . 108.0 ?
    C38 C39 H39B . . 108.0 ?
    H39A C39 H39B . . 107.3 ?
    C40 C39 C38 . . 117.1(11) ?
    C40 C39 H39A . . 108.0 ?
    C40 C39 H39B . . 108.0 ?
    C39 C40 H40A . . 109.5 ?
    C39 C40 H40B . . 109.5 ?
    C39 C40 H40C . . 109.5 ?
    H40A C40 H40B . . 109.5 ?
    H40A C40 H40C . . 109.5 ?
    H40B C40 H40C . . 109.5 ?
    N5 C41 H41 . . 118.6 ?
    N5 C41 C42 . . 122.7(7) ?
    C42 C41 H41 . . 118.6 ?
    C41 C42 H42 . . 121.4 ?
    C41 C42 C43 . . 117.3(8) ?
    C43 C42 H42 . . 121.4 ?
    C42 C43 H43 . . 120.2 ?
    C44 C43 C42 . . 119.5(7) ?
    C44 C43 H43 . . 120.2 ?
    C43 C44 H44 . . 119.5 ?
    C43 C44 C45 . . 121.1(8) ?
    C45 C44 H44 . . 119.5 ?
    N5 C45 C44 . . 119.8(7) ?
    N5 C45 C46 . . 114.3(5) ?
    C44 C45 C46 . . 125.9(6) ?
    C47 C46 C45 . . 116.2(5) ?
    C47 C46 C51 . . 121.4(7) ?
    C51 C46 C45 . . 122.4(6) ?
    C46 C47 Ir2 . . 115.5(5) ?
    C46 C47 C48 . . 117.1(6) ?
    C48 C47 Ir2 . . 127.3(5) ?
    C47 C48 H48 . . 119.5 ?
    C49 C48 C47 . . 121.0(7) ?
    C49 C48 H48 . . 119.5 ?
    C48 C49 H49 . . 119.3 ?
    C50 C49 C48 . . 121.4(7) ?
    C50 C49 H49 . . 119.3 ?
    C49 C50 H50 . . 119.9 ?
    C49 C50 C51 . . 120.3(7) ?
    C51 C50 H50 . . 119.9 ?
    C46 C51 H51 . . 120.6 ?
    C50 C51 C46 . . 118.8(7) ?
    C50 C51 H51 . . 120.6 ?
    N6 C52 H52 . . 119.0 ?
    N6 C52 C53 . . 122.0(7) ?
    C53 C52 H52 . . 119.0 ?
    C52 C53 H53 . . 120.6 ?
    C54 C53 C52 . . 118.7(8) ?
    C54 C53 H53 . . 120.6 ?
    C53 C54 H54 . . 119.9 ?
    C55 C54 C53 . . 120.2(7) ?
    C55 C54 H54 . . 119.9 ?
    C54 C55 H55 . . 119.9 ?
    C54 C55 C56 . . 120.2(7) ?
    C56 C55 H55 . . 119.9 ?
    N6 C56 C55 . . 119.5(7) ?
    N6 C56 C57 . . 114.8(5) ?
    C55 C56 C57 . . 125.7(7) ?
    C58 C57 C56 . . 115.0(6) ?
    C62 C57 C56 . . 123.0(7) ?
    C62 C57 C58 . . 121.9(8) ?
    C57 C58 Ir2 . . 115.6(5) ?
    C59 C58 Ir2 . . 128.6(5) ?
    C59 C58 C57 . . 115.9(6) ?
    C58 C59 H59 . . 119.5 ?
    C58 C59 C60 . . 121.1(7) ?
    C60 C59 H59 . . 119.5 ?
    C59 C60 H60 . . 119.5 ?
    C61 C60 C59 . . 120.9(8) ?
    C61 C60 H60 . . 119.5 ?
    C60 C61 H61 . . 120.2 ?
    C60 C61 C62 . . 119.5(8) ?
    C62 C61 H61 . . 120.2 ?
    C57 C62 H62 . . 119.7 ?
    C61 C62 C57 . . 120.6(8) ?
    C61 C62 H62 . . 119.7 ?
    N7 C63 H63 . . 118.0 ?
    N7 C63 C64 . . 123.9(6) ?
    C64 C63 H63 . . 118.0 ?
    C63 C64 H64 . . 120.8 ?
    C63 C64 C65 . . 118.4(6) ?
    C65 C64 H64 . . 120.8 ?
    C64 C65 H65 . . 120.3 ?
    C66 C65 C64 . . 119.5(6) ?
    C66 C65 H65 . . 120.3 ?
    C65 C66 H66 . . 119.9 ?
    C65 C66 C67 . . 120.1(6) ?
    C67 C66 H66 . . 119.9 ?
    N7 C67 C66 . . 120.5(6) ?
    N7 C67 C68 . . 113.3(5) ?
    C66 C67 C68 . . 126.1(6) ?
    C69 C68 C67 . . 115.2(5) ?
    C73 C68 C67 . . 123.2(5) ?
    C73 C68 C69 . . 121.6(6) ?
    C68 C69 Ir2 . . 115.8(4) ?
    C70 C69 Ir2 . . 128.2(4) ?
    C70 C69 C68 . . 115.9(5) ?
    C69 C70 H70 . . 118.5 ?
    C71 C70 C69 . . 123.0(5) ?
    C71 C70 H70 . . 118.5 ?
    C70 C71 C72 . . 119.7(6) ?
    C70 C71 C74 . . 120.5(6) ?
    C72 C71 C74 . . 119.7(6) ?
    C71 C72 H72 . . 120.6 ?
    C73 C72 C71 . . 118.7(6) ?
    C73 C72 H72 . . 120.6 ?
    C68 C73 H73 . . 119.5 ?
    C72 C73 C68 . . 121.0(6) ?
    C72 C73 H73 . . 119.5 ?
    N8 C74 C71 . . 112.8(6) ?
    N8 C74 H74A . . 109.0 ?
    N8 C74 H74B . . 109.0 ?
    C71 C74 H74A . . 109.0 ?
    C71 C74 H74B . . 109.0 ?
    H74A C74 H74B . . 107.8 ?
    N8 C75 H75A . . 109.7 ?
    N8 C75 H75B . . 109.7 ?
    N8 C75 C76 . . 109.9(6) ?
    H75A C75 H75B . . 108.2 ?
    C76 C75 H75A . . 109.7 ?
    C76 C75 H75B . . 109.7 ?
    C75 C76 H76A . . 108.1 ?
    C75 C76 H76B . . 108.1 ?
    C75 C76 H76C . . 110.6 ?
    C75 C76 H76D . . 110.6 ?
    C75 C76 C77 . . 116.6(9) ?
    C75 C76 C77A . . 105.8(9) ?
    H76A C76 H76B . . 107.3 ?
    H76C C76 H76D . . 108.7 ?
    C77 C76 H76A . . 108.1 ?
    C77 C76 H76B . . 108.1 ?
    C77A C76 H76C . . 110.6 ?
    C77A C76 H76D . . 110.6 ?
    C76 C77 H77A . . 109.3 ?
    C76 C77 H77B . . 109.3 ?
    H77A C77 H77B . . 107.9 ?
    C78 C77 C76 . . 111.8(14) ?
    C78 C77 H77A . . 109.3 ?
    C78 C77 H77B . . 109.3 ?
    C76 C77A H77C . . 109.1 ?
    C76 C77A H77D . . 109.1 ?
    H77C C77A H77D . . 107.9 ?
    C78A C77A C76 . . 112.4(14) ?
    C78A C77A H77C . . 109.1 ?
    C78A C77A H77D . . 109.1 ?
    C77 C78 H78A . . 108.6 ?
    C77 C78 H78B . . 108.6 ?
    C77 C78 C79 . . 114.7(17) ?
    H78A C78 H78B . . 107.6 ?
    C79 C78 H78A . . 108.6 ?
    C79 C78 H78B . . 108.6 ?
    C77A C78A H78C . . 109.5 ?
    C77A C78A H78D . . 109.5 ?
    C77A C78A C79A . . 110.8(18) ?
    H78C C78A H78D . . 108.1 ?
    C79A C78A H78C . . 109.5 ?
    C79A C78A H78D . . 109.5 ?
    C78 C79 H79A . . 108.2 ?
    C78 C79 H79B . . 108.2 ?
    H79A C79 H79B . . 107.3 ?
    C80 C79 C78 . . 116.5(18) ?
    C80 C79 H79A . . 108.2 ?
    C80 C79 H79B . . 108.2 ?
    C78A C79A H79C . . 108.3 ?
    C78A C79A H79D . . 108.3 ?
    H79C C79A H79D . . 107.4 ?
    C80A C79A C78A . . 116(2) ?
    C80A C79A H79C . . 108.3 ?
    C80A C79A H79D . . 108.3 ?
    C79 C80 H80A . . 109.5 ?
    C79 C80 H80B . . 109.5 ?
    C79 C80 H80C . . 109.5 ?
    H80A C80 H80B . . 109.5 ?
    H80A C80 H80C . . 109.5 ?
    H80B C80 H80C . . 109.5 ?
    C79A C80A H80D . . 109.5 ?
    C79A C80A H80E . . 109.5 ?
    C79A C80A H80F . . 109.5 ?
    H80D C80A H80E . . 109.5 ?
    H80D C80A H80F . . 109.5 ?
    H80E C80A H80F . . 109.5 ?
loop_
    _geom_torsion_atom_site_label_1
    _geom_torsion_atom_site_label_2
    _geom_torsion_atom_site_label_3
    _geom_torsion_atom_site_label_4
    _geom_torsion_site_symmetry_1
    _geom_torsion_site_symmetry_2
    _geom_torsion_site_symmetry_3
    _geom_torsion_site_symmetry_4
    _geom_torsion
    _geom_torsion_publ_flag
    Ir1 N1 C1 C2 . . . . 175.2(7) ?
    Ir1 N1 C5 C4 . . . . -173.2(6) ?
    Ir1 N1 C5 C6 . . . . 6.7(7) ?
    Ir1 N2 C12 C13 . . . . 177.5(5) ?
    Ir1 N2 C16 C15 . . . . -178.4(4) ?
    Ir1 N2 C16 C17 . . . . 2.2(6) ?
    Ir1 N3 C23 C24 . . . . -178.9(5) ?
    Ir1 N3 C27 C26 . . . . 178.2(5) ?
    Ir1 N3 C27 C28 . . . . -1.0(6) ?
    Ir1 C7 C8 C9 . . . . -175.6(5) ?
    Ir1 C29 C30 C31 . . . . -176.2(5) ?
    Ir2 N5 C41 C42 . . . . -175.2(5) ?
    Ir2 N5 C45 C44 . . . . 177.4(5) ?
    Ir2 N5 C45 C46 . . . . -2.3(6) ?
    Ir2 N6 C52 C53 . . . . -172.1(5) ?
    Ir2 N6 C56 C55 . . . . 172.4(5) ?
    Ir2 N6 C56 C57 . . . . -6.4(7) ?
    Ir2 N7 C63 C64 . . . . -176.5(6) ?
    Ir2 N7 C67 C66 . . . . 177.4(5) ?
    Ir2 N7 C67 C68 . . . . -3.0(6) ?
    Ir2 C47 C48 C49 . . . . -175.7(5) ?
    Ir2 C58 C59 C60 . . . . 179.8(5) ?
    Ir2 C69 C70 C71 . . . . 173.1(5) ?
    N1 C1 C2 C3 . . . . 0.3(15) ?
    N1 C5 C6 C7 . . . . -1.3(9) ?
    N1 C5 C6 C11 . . . . 177.6(7) ?
    N2 C12 C13 C14 . . . . 1.2(11) ?
    N2 C16 C17 C18 . . . . -179.1(5) ?
    N2 C16 C17 C22 . . . . 4.2(7) ?
    N3 C23 C24 C25 . . . . 2.1(10) ?
    N3 C27 C28 C29 . . . . 3.1(8) ?
    N3 C27 C28 C33 . . . . -178.8(6) ?
    N4 C35 C36 C37 . . . . -176.9(7) ?
    N5 C41 C42 C43 . . . . 0.5(10) ?
    N5 C45 C46 C47 . . . . 2.5(7) ?
    N5 C45 C46 C51 . . . . -176.0(6) ?
    N6 C52 C53 C54 . . . . 0.0(12) ?
    N6 C56 C57 C58 . . . . 2.6(8) ?
    N6 C56 C57 C62 . . . . -174.3(6) ?
    N7 C63 C64 C65 . . . . -1.7(12) ?
    N7 C67 C68 C69 . . . . 0.6(8) ?
    N7 C67 C68 C73 . . . . 178.3(6) ?
    N8 C75 C76 C77 . . . . -165.8(10) ?
    N8 C75 C76 C77A . . . . 161.9(11) ?
    C1 N1 C5 C4 . . . . 4.6(11) ?
    C1 N1 C5 C6 . . . . -175.5(6) ?
    C1 C2 C3 C4 . . . . -0.5(16) ?
    C2 C3 C4 C5 . . . . 2.8(16) ?
    C3 C4 C5 N1 . . . . -4.9(13) ?
    C3 C4 C5 C6 . . . . 175.2(9) ?
    C4 C5 C6 C7 . . . . 178.6(7) ?
    C4 C5 C6 C11 . . . . -2.4(12) ?
    C5 N1 C1 C2 . . . . -2.4(12) ?
    C5 C6 C7 Ir1 . . . . -5.0(8) ?
    C5 C6 C7 C8 . . . . 176.5(6) ?
    C5 C6 C11 C10 . . . . -178.5(7) ?
    C6 C7 C8 C9 . . . . 2.6(9) ?
    C7 C6 C11 C10 . . . . 0.4(11) ?
    C7 C8 C9 C10 . . . . -0.7(10) ?
    C8 C9 C10 C11 . . . . -1.4(11) ?
    C9 C10 C11 C6 . . . . 1.6(12) ?
    C11 C6 C7 Ir1 . . . . 176.0(6) ?
    C11 C6 C7 C8 . . . . -2.4(10) ?
    C12 N2 C16 C15 . . . . -0.2(8) ?
    C12 N2 C16 C17 . . . . -179.6(5) ?
    C12 C13 C14 C15 . . . . -1.5(11) ?
    C13 C14 C15 C16 . . . . 0.9(11) ?
    C14 C15 C16 N2 . . . . -0.1(10) ?
    C14 C15 C16 C17 . . . . 179.2(6) ?
    C15 C16 C17 C18 . . . . 1.6(9) ?
    C15 C16 C17 C22 . . . . -175.1(6) ?
    C16 N2 C12 C13 . . . . -0.4(10) ?
    C16 C17 C18 C19 . . . . -173.0(6) ?
    C16 C17 C22 Ir1 . . . . -9.0(6) ?
    C16 C17 C22 C21 . . . . 170.6(5) ?
    C17 C18 C19 C20 . . . . 1.4(9) ?
    C18 C17 C22 Ir1 . . . . 174.3(4) ?
    C18 C17 C22 C21 . . . . -6.2(8) ?
    C18 C19 C20 C21 . . . . -3.4(9) ?
    C19 C20 C21 C22 . . . . 0.5(9) ?
    C20 C21 C22 Ir1 . . . . -176.4(4) ?
    C20 C21 C22 C17 . . . . 4.2(8) ?
    C22 C17 C18 C19 . . . . 3.6(9) ?
    C23 N3 C27 C26 . . . . 1.3(9) ?
    C23 N3 C27 C28 . . . . -177.9(5) ?
    C23 C24 C25 C26 . . . . -0.6(10) ?
    C24 C25 C26 C27 . . . . -0.3(10) ?
    C25 C26 C27 N3 . . . . 0.0(10) ?
    C25 C26 C27 C28 . . . . 179.1(6) ?
    C26 C27 C28 C29 . . . . -176.1(6) ?
    C26 C27 C28 C33 . . . . 2.0(10) ?
    C27 N3 C23 C24 . . . . -2.4(9) ?
    C27 C28 C29 Ir1 . . . . -3.7(7) ?
    C27 C28 C29 C30 . . . . 178.9(6) ?
    C27 C28 C33 C32 . . . . 179.7(6) ?
    C28 C29 C30 C31 . . . . 0.7(10) ?
    C29 C28 C33 C32 . . . . -2.3(10) ?
    C29 C30 C31 C32 . . . . -0.7(12) ?
    C29 C30 C31 C34 . . . . 173.9(7) ?
    C30 C31 C32 C33 . . . . -0.7(12) ?
    C30 C31 C34 N4 . . . . 141.8(7) ?
    C31 C32 C33 C28 . . . . 2.2(11) ?
    C32 C31 C34 N4 . . . . -43.7(11) ?
    C33 C28 C29 Ir1 . . . . 178.2(5) ?
    C33 C28 C29 C30 . . . . 0.8(9) ?
    C34 N4 C35 C36 . . . . -176.5(6) ?
    C34 C31 C32 C33 . . . . -175.3(7) ?
    C35 N4 C34 C31 . . . . -59.9(9) ?
    C35 C36 C37 C38 . . . . 177.3(9) ?
    C36 C37 C38 C39 . . . . -171.4(10) ?
    C37 C38 C39 C40 . . . . -62.2(18) ?
    C41 N5 C45 C44 . . . . 2.1(8) ?
    C41 N5 C45 C46 . . . . -177.7(5) ?
    C41 C42 C43 C44 . . . . -2.3(11) ?
    C42 C43 C44 C45 . . . . 4.1(11) ?
    C43 C44 C45 N5 . . . . -4.0(10) ?
    C43 C44 C45 C46 . . . . 175.8(6) ?
    C44 C45 C46 C47 . . . . -177.2(6) ?
    C44 C45 C46 C51 . . . . 4.2(10) ?
    C45 N5 C41 C42 . . . . -0.4(9) ?
    C45 C46 C47 Ir2 . . . . -1.5(7) ?
    C45 C46 C47 C48 . . . . -177.9(5) ?
    C45 C46 C51 C50 . . . . 177.4(6) ?
    C46 C47 C48 C49 . . . . 0.2(9) ?
    C47 C46 C51 C50 . . . . -1.1(10) ?
    C47 C48 C49 C50 . . . . -0.7(10) ?
    C48 C49 C50 C51 . . . . 0.2(12) ?
    C49 C50 C51 C46 . . . . 0.7(12) ?
    C51 C46 C47 Ir2 . . . . 177.1(5) ?
    C51 C46 C47 C48 . . . . 0.7(9) ?
    C52 N6 C56 C55 . . . . -3.2(9) ?
    C52 N6 C56 C57 . . . . 178.1(6) ?
    C52 C53 C54 C55 . . . . -2.5(12) ?
    C53 C54 C55 C56 . . . . 2.1(12) ?
    C54 C55 C56 N6 . . . . 0.7(10) ?
    C54 C55 C56 C57 . . . . 179.3(7) ?
    C55 C56 C57 C58 . . . . -176.0(6) ?
    C55 C56 C57 C62 . . . . 7.1(10) ?
    C56 N6 C52 C53 . . . . 2.8(10) ?
    C56 C57 C58 Ir2 . . . . 2.7(7) ?
    C56 C57 C58 C59 . . . . -178.3(6) ?
    C56 C57 C62 C61 . . . . 177.7(7) ?
    C57 C58 C59 C60 . . . . 1.0(10) ?
    C58 C57 C62 C61 . . . . 1.0(11) ?
    C58 C59 C60 C61 . . . . -0.3(12) ?
    C59 C60 C61 C62 . . . . -0.2(13) ?
    C60 C61 C62 C57 . . . . -0.1(13) ?
    C62 C57 C58 Ir2 . . . . 179.7(5) ?
    C62 C57 C58 C59 . . . . -1.4(9) ?
    C63 N7 C67 C66 . . . . -0.6(9) ?
    C63 N7 C67 C68 . . . . 179.0(6) ?
    C63 C64 C65 C66 . . . . 1.4(12) ?
    C64 C65 C66 C67 . . . . -0.8(11) ?
    C65 C66 C67 N7 . . . . 0.4(10) ?
    C65 C66 C67 C68 . . . . -179.2(6) ?
    C66 C67 C68 C69 . . . . -179.8(6) ?
    C66 C67 C68 C73 . . . . -2.1(10) ?
    C67 N7 C63 C64 . . . . 1.3(10) ?
    C67 C68 C69 Ir2 . . . . 2.2(7) ?
    C67 C68 C69 C70 . . . . 179.2(5) ?
    C67 C68 C73 C72 . . . . -176.8(6) ?
    C68 C69 C70 C71 . . . . -3.6(9) ?
    C69 C68 C73 C72 . . . . 0.7(10) ?
    C69 C70 C71 C72 . . . . 3.4(10) ?
    C69 C70 C71 C74 . . . . -175.5(6) ?
    C70 C71 C72 C73 . . . . -1.0(10) ?
    C70 C71 C74 N8 . . . . 88.1(8) ?
    C71 C72 C73 C68 . . . . -1.0(11) ?
    C72 C71 C74 N8 . . . . -90.9(8) ?
    C73 C68 C69 Ir2 . . . . -175.6(5) ?
    C73 C68 C69 C70 . . . . 1.5(9) ?
    C74 N8 C75 C76 . . . . -176.3(7) ?
    C74 C71 C72 C73 . . . . 178.0(7) ?
    C75 N8 C74 C71 . . . . -58.0(8) ?
    C75 C76 C77 C78 . . . . -178.8(13) ?
    C75 C76 C77A C78A . . . . -165.5(15) ?
    C76 C77 C78 C79 . . . . 167.4(15) ?
    C76 C77A C78A C79A . . . . -78(2) ?
    C77 C78 C79 C80 . . . . 55(3) ?
    C77A C78A C79A C80A . . . . -71(3) ?
loop_
    _geom_hbond_atom_site_label_D
    _geom_hbond_atom_site_label_H
    _geom_hbond_atom_site_label_A
    _geom_hbond_site_symmetry_A
    _geom_hbond_distance_DH
    _geom_hbond_distance_HA
    _geom_hbond_distance_DA
    _geom_hbond_angle_DHA
    N4 H4A Cl2 4_666 0.89 2.30 3.172(6) 167.9
    N4 H4B Cl1 4_666 0.89 2.26 3.142(6) 172.4
    N8 H8A Cl2 . 0.89 2.21 3.073(6) 164.5
    N8 H8B Cl1 . 0.89 2.16 3.044(6) 170.8
    C20 H20 Cg1 3_766 0.93 3.12 3.497(7) 145
    C24 H24 Cg4 4_564 0.93 2.89 3.532(7) 139
    C26 H26 Cg5 . 0.93 2.79 3.645(7) 158
    C34 H34B Cg3 3_766 0.97 2.91 3.422(7) 160
    C37 H37 Cg1 3_766 0.97 3.01 3.818(7) 141
    C49 H49 Cg2 4_564 0.93 3.07 3.705(7) 145
    C53 H53 Cg6 4_564 0.93 3.10 3.692(7) 135
    C65 H65 Cg3 . 0.93 2.86 3.530(7) 135
_shelx_hkl_file
;
  -2   0   0 1060.69   74.99
  -2   0   0 1092.99   74.99
   2   0   0 1001.20   74.89
   2   0   0 1049.89   74.99
   3   0   0   47.20    3.90
   3   0   0   46.00    4.00
  -3   0   0   53.09    4.00
  -4   0   0 1460.45   95.29
   4   0   0 1256.97   95.09
  -4   0   0 1279.57   95.09
  -5   0   0   13.40    2.40
   6   0   0 6601.04  470.65
  -7   0   0  936.51   64.49
   7   0   0  859.71   64.39
   8   0   0   13.30    2.60
   8   0   0   14.30    3.20
   9   0   0  137.29   11.70
   9   0   0  170.28   13.00
   9   0   0  146.89   11.80
  10   0   0   26.80    5.00
  10   0   0   17.50    5.00
  10   0   0   28.70    4.30
  11   0   0  231.18   18.40
  11   0   0  198.18   17.10
  11   0   0  217.98   16.30
  12   0   0  122.39   12.20
 -12   0   0  130.19   11.00
 -13   0   0  771.32   55.39
 -13   0   0  741.33   55.59
  13   0   0  654.13   56.19
  13   0   0  831.72   55.39
  13   0   0  848.52   55.39
  14   0   0  157.38   14.10
 -14   0   0  166.18   13.40
 -14   0   0  185.28   13.00
  14   0   0  176.98   12.80
 -15   0   0   15.30    2.30
  15   0   0   23.20    2.40
   2  -1   0   20.30    1.90
  -2  -1   0   21.50    2.00
   2  -1   0   25.00    2.00
  -2   1   0   25.60    2.30
   2   1   0   21.80    2.00
   2   1   0   19.00    1.90
  -2   1   0   19.50    2.00
   4  -1   0  600.14   46.50
  -4  -1   0  700.83   46.50
  -4   1   0  706.33   46.50
   4   1   0  589.74   46.40
   5  -1   0  573.04   41.50
  -5  -1   0  611.14   41.50
  -5   1   0  560.64   41.50
   5   1   0  568.34   41.50
  -5   1   0  578.14   41.70
   6  -1   0 1730.53  129.29
  -6  -1   0 1925.51  129.39
   6   1   0 1667.93  129.49
  -6   1   0 1921.51  129.39
  -7  -1   0  293.57   22.90
   7  -1   0  308.77   22.90
   7  -1   0  359.96   23.80
  -7   1   0  293.57   22.90
   7   1   0  333.07   23.70
   7   1   0  301.07   22.90
   8  -1   0  322.07   25.80
   8  -1   0  378.96   27.10
   8  -1   0  336.67   25.80
   8  -1   0  404.26   27.10
   8   1   0  320.37   25.80
  -8   1   0  360.16   25.90
   8   1   0  358.86   25.90
   9  -1   0  260.97   19.40
   9  -1   0  278.97   19.50
   9  -1   0  235.78   20.30
   9   1   0  239.48   20.20
   9   1   0  260.17   19.40
   9   1   0  284.17   19.50
  10  -1   0 1022.60   74.69
  10  -1   0 1013.40   74.49
  10  -1   0 1128.89   75.59
  10  -1   0  992.20   74.79
  10   1   0 1098.09   75.49
  10   1   0  967.80   74.39
  10   1   0 1038.80   74.79
  11  -1   0    6.30    5.40
  11  -1   0    2.10    4.40
  11  -1   0    9.90    3.90
  11  -1   0   11.00    2.90
  11   1   0   10.90    4.30
  11   1   0    7.20    2.90
  11   1   0    9.40    5.10
  12  -1   0  320.57   22.50
 -12  -1   0  293.77   22.90
  12  -1   0  308.07   24.00
  12   1   0  316.77   22.50
  12   1   0  296.77   23.90
 -12   1   0  288.57   22.90
  13  -1   0   11.30    4.40
 -13  -1   0    2.20    3.00
 -13  -1   0    5.10    2.50
 -13   1   0    5.30    2.50
  13   1   0    7.30    2.30
  13   1   0   13.10    4.70
 -13   1   0    4.50    2.90
  14  -1   0   90.49    9.40
 -14  -1   0   92.39    8.20
 -14  -1   0  105.69    7.90
  14   1   0   88.49    9.40
 -14   1   0  112.69    7.90
 -14   1   0   92.39    9.60
  15  -1   0    6.90    1.60
  15   1   0    9.40    2.10
   0   2   0    0.00    0.10
   1  -2   0 2509.15  168.28
  -1   2   0 2215.28  168.28
  -2  -2   0 3745.33  266.77
   3  -2   0   83.29    6.20
  -3  -2   0   78.39    6.20
   3  -2   0   81.19    6.30
  -3   2   0   90.29    6.50
  -3   2   0   88.29    6.30
   3   2   0   82.89    6.20
   3   2   0   75.79    6.30
   4  -2   0 2023.20  146.19
  -4  -2   0 2116.19  146.29
   4   2   0 1960.70  146.19
  -4   2   0 2102.39  146.29
  -5  -2   0 4121.79  293.47
  -5   2   0 4519.65  293.67
   5   2   0 3819.92  293.37
  -5   2   0 4008.40  293.47
  -6  -2   0   48.80    4.40
   6  -2   0   40.60    4.20
   6   2   0   47.30    4.20
  -6   2   0   48.40    4.30
   7  -2   0   50.99    4.70
   7  -2   0   55.39    6.10
   7   2   0   45.10    4.70
   7   2   0   59.69    6.30
  -7   2   0   51.59    4.90
   8  -2   0  850.91   57.59
   8  -2   0  853.41   56.99
   8  -2   0  738.43   57.19
   8  -2   0  752.22   56.79
   8  -2   0  750.92   57.49
  -8  -2   0  692.73   57.09
   8   2   0  886.31   56.99
   8   2   0  743.53   56.79
  -8   2   0  792.02   56.99
   8   2   0  847.92   57.59
   9  -2   0  853.41   63.29
   9  -2   0  826.42   62.99
   9  -2   0 1000.20   63.99
   9  -2   0  867.51   63.19
   9   2   0  837.02   62.99
   9   2   0  878.51   63.19
  10  -2   0   86.39    7.90
  10  -2   0  102.29    8.40
  10  -2   0   76.49    9.40
  10   2   0  101.29    8.60
  10   2   0   84.09    7.90
  11  -2   0  591.14   43.30
  11  -2   0  586.04   43.30
 -11  -2   0  594.34   42.80
  11  -2   0  582.94   45.30
  11  -2   0  615.14   42.90
  11   2   0  554.04   45.30
  11   2   0  599.24   43.50
  11   2   0  612.64   42.90
  12  -2   0  147.39   11.50
  12  -2   0  157.88   13.50
 -12  -2   0  125.69   12.10
  12  -2   0  144.59   12.70
  12   2   0  152.38   13.30
  12   2   0  145.69   11.50
 -13  -2   0   25.80    3.90
  13  -2   0   29.00    3.90
  13  -2   0   27.80    4.20
  13  -2   0   29.20    6.70
  13   2   0   32.40    6.60
 -13   2   0   25.80    3.90
  13   2   0   31.50    4.30
  13   2   0   29.90    4.10
 -14  -2   0   19.00    3.20
 -14  -2   0   19.90    3.40
  14  -2   0   16.50    4.40
  14   2   0   16.50    4.60
 -14   2   0   17.00    4.20
 -14   2   0   22.00    3.40
 -15  -2   0  144.19   11.10
  15  -2   0  148.29   11.00
  15   2   0  166.28   11.00
 -15   2   0  137.99   11.10
   0   3   0    1.90    0.30
   0   3   0    1.40    0.30
  -2  -3   0  723.63   54.79
   2  -3   0  805.12   54.89
   2  -3   0  731.93   54.89
   2   3   0  838.82   54.89
  -2   3   0  744.03   54.89
   2   3   0  768.52   54.79
   3  -3   0  395.36   29.20
   3  -3   0  398.86   29.30
  -3   3   0  429.46   29.30
   3   3   0  397.06   29.20
   3   3   0  419.26   29.30
  -4  -3   0   76.69    6.10
  -4   3   0   65.79    6.40
   4   3   0   88.99    6.00
  -4   3   0   81.99    6.10
   6  -3   0 1250.87   91.69
   6   3   0 1232.98   91.59
  -6   3   0 1361.66   91.69
   7  -3   0  683.83   50.89
   7  -3   0  685.43   51.29
   7  -3   0  749.03   50.69
  -7   3   0  708.93   50.69
   7   3   0  758.12   50.69
  -7   3   0  643.34   50.79
   7   3   0  696.73   51.09
   8  -3   0 1313.27   93.39
   8  -3   0 1348.37   93.69
   8  -3   0 1357.06   93.29
   8  -3   0 1219.58   93.09
  -8  -3   0 1218.48   93.19
   8  -3   0 1466.55   94.09
   8   3   0 1204.48   93.09
  -8   3   0 1198.08   93.59
  -8   3   0 1347.07   93.19
   8   3   0 1343.37   93.29
   9  -3   0  110.29    8.90
   9  -3   0  100.19    9.00
  -9  -3   0   90.79   10.50
   9  -3   0  123.59    9.90
  -9   3   0  103.89    9.20
   9   3   0  109.09    8.90
   9   3   0  107.89    9.00
  10  -3   0   32.80    6.30
  10  -3   0   31.30    4.40
 -10  -3   0   20.80    5.60
  10  -3   0   24.10    4.80
  10   3   0   24.40    5.10
  10   3   0   32.90    4.50
  11  -3   0  345.67   24.10
  11  -3   0  276.27   23.90
  11  -3   0  320.47   23.40
 -11  -3   0  310.27   23.40
  11   3   0  321.77   23.50
  11   3   0  329.97   24.40
  12  -3   0  644.34   44.80
  12  -3   0  600.94   45.90
 -12  -3   0  639.24   44.90
 -12  -3   0  624.34   44.70
  12  -3   0  603.94   44.80
 -12  -3   0  614.64   45.10
  12  -3   0  633.54   45.30
  12   3   0  588.94   45.90
  12   3   0  629.34   44.80
  13  -3   0    5.60    2.30
  13  -3   0   14.90    4.90
  13  -3   0   10.10    2.60
 -13  -3   0    7.60    2.60
 -13  -3   0    9.20    3.00
  13  -3   0   11.80    4.40
 -13   3   0    9.30    3.20
  13   3   0    8.20    2.60
 -14  -3   0  160.38   13.10
  14  -3   0  185.58   12.80
 -14  -3   0  172.98   12.90
  14   3   0  141.19   14.10
 -14   3   0  160.98   13.20
  14   3   0  195.28   12.90
 -14   3   0  177.68   12.90
  15  -3   0   48.00    4.40
 -15  -3   0   54.89    4.60
 -15   3   0   54.99    4.50
  15   3   0   53.29    4.40
   1  -4   0  296.87   21.30
   1  -4   0  298.47   21.40
   1  -4   0  288.47   21.30
  -1   4   0  285.47   21.30
  -1   4   0  317.37   21.40
  -1   4   0  300.07   21.30
   2  -4   0 1358.56   97.39
   2  -4   0 1304.67   97.39
  -2  -4   0 1331.77   97.29
   2   4   0 1339.17   97.39
  -2   4   0 1587.44   97.49
  -2   4   0 1280.57   97.49
   2   4   0 1359.76   97.39
   3   4   0   21.60    2.00
  -3   4   0   16.60    2.40
   3   4   0   19.00    2.20
  -3   4   0   18.80    2.90
   4  -4   0  500.05   37.50
   4   4   0  520.95   37.40
  -4   4   0  546.25   37.50
   5  -4   0  761.62   59.19
  -5   4   0  915.41   59.39
  -5   4   0  851.81   59.19
   5   4   0  778.32   59.09
   6  -4   0 1727.63  123.39
  -6   4   0 1709.73  123.39
  -6   4   0 1692.73  123.59
   6   4   0 1779.72  123.39
   7  -4   0  385.26   29.10
  -7   4   0  394.16   29.20
   7   4   0  379.16   29.10
  -7   4   0  456.35   29.60
  -7   4   0  392.26   29.20
   8  -4   0  343.57   25.80
   8  -4   0  352.06   26.40
  -8  -4   0  306.97   25.60
   8  -4   0  373.56   26.30
  -8  -4   0  304.17   25.50
   8  -4   0  397.26   25.60
   8  -4   0  346.67   25.40
   8   4   0  366.56   26.30
   8   4   0  315.87   25.40
   8   4   0  382.46   25.50
  -8   4   0  355.66   26.10
  -8   4   0  332.47   25.50
  -9  -4   0  480.95   38.40
   9  -4   0  533.05   38.60
   9  -4   0  540.35   38.70
   9  -4   0  587.94   39.40
   9   4   0  517.15   38.60
   9   4   0  498.15   38.40
  -9   4   0  515.85   38.70
   9   4   0  571.74   39.30
  10  -4   0   46.50   11.40
 -10  -4   0   37.40    6.50
  10  -4   0   56.69    6.10
 -10  -4   0   61.09    6.40
  10  -4   0   39.90    6.90
  10  -4   0   48.10    5.50
  10   4   0   40.00    7.40
  10   4   0   52.49    6.10
  10   4   0   56.49    5.60
 -11  -4   0  583.84   40.30
  11  -4   0  555.44   42.50
  11  -4   0  550.24   40.40
  11  -4   0  558.14   40.90
 -11  -4   0  564.84   40.80
  11  -4   0  556.94   40.70
  11   4   0  572.54   40.40
  11   4   0  521.75   42.40
  11   4   0  551.94   41.10
  12  -4   0   35.50    6.40
 -12  -4   0   18.10    3.50
  12  -4   0   27.90    6.80
 -12  -4   0   22.50    3.90
  12   4   0   20.90    5.50
 -13  -4   0  328.87   24.40
  13  -4   0  298.47   25.40
  13  -4   0  365.46   24.30
  13  -4   0  347.47   24.20
 -13  -4   0  308.27   24.50
  13  -4   0  335.77   24.80
  13   4   0  285.57   25.30
 -13   4   0  314.67   24.60
  13   4   0  358.16   24.30
  13   4   0  368.96   24.40
  14  -4   0   14.30    4.30
 -14  -4   0   14.40    2.80
 -14  -4   0   14.40    2.30
  14  -4   0    7.10    1.90
  14   4   0    7.80    2.10
  14   4   0   16.40    4.50
 -14   4   0    9.40    3.20
 -14   4   0   11.30    2.30
 -15  -4   0   46.90    4.30
 -15   4   0   49.40    4.20
   0   5   0    4.60    0.80
   0   5   0    6.80    0.80
   1  -5   0 1946.11  134.69
   1  -5   0 1692.03  134.69
   1  -5   0 2033.10  134.69
   2  -5   0   22.70    2.20
   2  -5   0   19.60    2.00
  -2   5   0   19.30    2.50
  -2   5   0   18.40    2.20
  -2   5   0   20.50    2.10
  -3  -5   0 7741.73  551.34
   4  -5   0 1588.64  120.89
   4   5   0 1633.34  120.79
  -4   5   0 1863.31  120.99
  -4   5   0 1690.73  120.89
   5  -5   0    7.50    1.60
   5  -5   0    9.00    2.90
  -5   5   0   12.50    2.30
   5   5   0   10.20    2.10
  -5   5   0   12.70    3.10
   6  -5   0    7.20    1.80
   6  -5   0   12.10    2.90
  -6   5   0    5.30    1.70
   6   5   0    6.60    1.70
   7  -5   0  277.67   21.30
   7  -5   0  326.97   22.10
   7   5   0  275.87   21.30
  -7   5   0  257.07   21.30
  -7   5   0  291.27   21.70
   7   5   0  317.97   22.00
   8  -5   0   28.30    3.70
   8  -5   0   22.50    3.50
  -8  -5   0   32.10    4.70
   8   5   0   25.60    4.30
   8   5   0   23.00    3.70
   9  -5   0 1272.17   81.19
  -9  -5   0 1093.99   81.09
   9  -5   0 1056.69   81.19
   9  -5   0 1101.59   81.79
  -9  -5   0 1060.09   80.89
   9  -5   0 1114.69   81.19
   9   5   0 1268.57   81.19
  -9   5   0 1102.89   81.29
   9   5   0 1081.09   81.69
   9   5   0 1138.69   80.99
  10  -5   0 1357.26   94.59
  10  -5   0 1347.77   94.39
 -10  -5   0 1256.07   94.29
  10  -5   0 1362.16   95.29
 -10  -5   0 1183.38   94.39
  10  -5   0 1352.56   94.59
  10   5   0 1331.37   94.59
  10   5   0 1294.17   94.29
  10   5   0 1366.76   95.29
  11  -5   0  247.58   18.40
 -11  -5   0  266.77   18.60
  11  -5   0  220.68   19.00
  11  -5   0  251.17   18.90
  11  -5   0  275.87   20.10
 -11  -5   0  223.58   18.30
 -11  -5   0  244.98   18.90
  11   5   0  246.88   18.50
  11   5   0  264.37   19.90
  11   5   0  216.48   19.60
 -12  -5   0   56.59    5.90
 -12  -5   0   50.79    6.30
  12  -5   0   60.09    8.10
  12  -5   0   66.69    6.10
  12  -5   0   64.29    5.80
  12  -5   0   65.09    7.20
 -12  -5   0   55.59    6.60
  12   5   0   62.09    7.90
  12   5   0   56.19    8.40
  13  -5   0    4.30    2.00
 -13  -5   0    2.40    2.40
  13  -5   0    8.50    2.30
 -13  -5   0   -0.20    2.70
  13  -5   0    4.70    4.50
  13  -5   0    0.40    3.50
  13   5   0    4.20    4.40
  13   5   0    7.50    2.50
 -13   5   0   -2.30    3.00
  13   5   0    4.50    2.30
  14  -5   0   94.59    9.90
 -14  -5   0  114.39    8.70
  14  -5   0  123.19    8.50
  14  -5   0  119.39    9.80
 -14  -5   0   99.89    8.90
 -14   5   0  101.39    9.30
  14   5   0   92.99   10.10
  14   5   0  126.29    8.60
 -14   5   0  109.99    8.60
   1  -6   0 1558.84  116.49
   1  -6   0 1670.23  116.49
  -1   6   0 1749.72  116.59
  -1   6   0 1529.65  116.49
  -1   6   0 1666.13  116.49
   2  -6   0  328.17   23.10
   2  -6   0  298.77   23.10
   2   6   0  316.17   23.00
  -2   6   0  325.07   23.20
  -2   6   0  317.87   23.10
  -2   6   0  342.97   23.10
   3  -6   0 1110.39   80.99
  -3  -6   0 1115.69   80.99
   3   6   0 1140.89   81.09
   3   6   0 1140.89   80.99
  -3   6   0 1169.08   81.09
   4  -6   0  974.00   70.89
   4   6   0 1003.60   70.89
  -4   6   0  994.60   70.99
  -4   6   0  996.40   71.09
   5  -6   0  228.68   15.50
   5  -6   0  170.28   14.80
  -5   6   0  224.88   15.10
  -5   6   0  200.78   14.90
   5   6   0  186.48   14.70
   6  -6   0 2876.71  182.18
   6  -6   0 2417.16  181.68
   6   6   0 2446.16  181.68
  -6   6   0 2465.55  181.78
  -6   6   0 2528.45  181.98
   7  -6   0 2769.82  174.88
   7  -6   0 2061.79  174.28
   7  -6   0 2331.97  174.28
  -7   6   0 2323.57  174.28
   7   6   0 2679.43  174.78
  -7   6   0 2572.84  174.68
   7   6   0 2349.86  174.28
  -7   6   0 2442.16  174.38
   8  -6   0   48.60    7.60
  -8  -6   0   72.09    6.40
   8  -6   0   55.39    5.40
   8  -6   0   45.40    7.00
   8  -6   0   54.69    6.50
  -8  -6   0   53.59    6.00
  -8   6   0   67.09    5.80
   8   6   0   57.09    5.90
  -8   6   0   53.99    5.90
   8   6   0   71.49    5.70
   8   6   0   53.79    7.00
   9  -6   0  432.26   29.40
   9  -6   0  395.56   28.60
   9  -6   0  376.46   28.30
  -9  -6   0  369.76   28.30
   9  -6   0  371.96   28.40
   9   6   0  358.66   28.30
  -9   6   0  397.06   28.40
  -9   6   0  360.16   28.60
   9   6   0  392.96   28.50
   9   6   0  421.86   29.30
 -10  -6   0   70.09    6.50
 -10  -6   0   58.79    6.60
  10  -6   0   62.79    7.10
  10  -6   0   48.00    7.90
  10  -6   0   66.59    6.00
 -10  -6   0   48.20    6.80
 -10  -6   0   61.39    6.00
  10   6   0   65.59    6.30
  10   6   0   54.79    7.90
  10   6   0   61.39    7.10
 -11  -6   0  188.18   14.60
  11  -6   0  195.98   15.10
 -11  -6   0  172.58   14.70
 -11  -6   0  196.68   15.00
  11  -6   0  182.08   15.10
  11  -6   0  209.28   16.10
 -11  -6   0  159.58   16.50
  11  -6   0  192.08   14.40
 -11  -6   0  191.38   14.30
  11   6   0  195.28   14.50
  11   6   0  156.28   16.40
  11   6   0  207.48   16.10
 -12  -6   0   69.89    7.60
  12  -6   0   76.49    7.90
 -12  -6   0   64.39    7.40
 -12  -6   0   89.09    7.00
  12   6   0   95.19    8.50
  13  -6   0  498.15   33.10
  13  -6   0  455.45   33.30
  13  -6   0  468.15   33.00
 -13  -6   0  427.96   33.30
 -13  -6   0  452.85   33.10
  13   6   0  390.06   34.00
 -13   6   0  428.96   33.30
  13   6   0  478.65   33.00
  13   6   0  501.05   33.20
  14  -6   0   44.00    6.20
  14  -6   0   45.50    6.00
 -14  -6   0   41.90    4.80
  14  -6   0   37.20    4.00
 -14  -6   0   53.09    4.50
 -14   6   0   34.00    5.90
  14   6   0   41.80    6.80
 -14   6   0   44.80    4.40
  14   6   0   41.30    4.10
   0   7   0    8.70    1.10
   0   7   0    7.90    1.30
   1  -7   0  356.16   27.50
  -1   7   0  416.06   27.70
  -1   7   0  360.36   27.60
  -1   7   0  409.46   27.60
   2  -7   0   12.00    1.70
  -2   7   0   13.30    2.50
  -2   7   0   11.80    2.00
  -2   7   0   12.20    1.90
   2   7   0   11.40    1.40
   3  -7   0  365.76   26.60
  -3   7   0  395.16   26.80
  -3   7   0  354.86   26.60
   3   7   0  363.96   26.50
  -4  -7   0    6.60    1.40
   4   7   0    7.50    1.70
  -4   7   0   10.60    2.10
   5  -7   0 2776.42  221.28
   5  -7   0 3388.56  221.68
   5   7   0 3072.19  221.18
  -5   7   0 3288.07  221.48
  -5   7   0 2991.40  221.28
   6  -7   0 1556.24   97.19
   6  -7   0 1219.28   96.69
  -6   7   0 1295.67   96.79
  -6   7   0 1453.95   96.99
   6   7   0 1238.98   96.59
   7  -7   0  276.27   19.50
   7  -7   0  252.47   20.30
   7  -7   0  272.07   20.90
   7  -7   0  232.38   19.50
   7   7   0  278.47   19.50
  -7   7   0  271.87   19.60
   7   7   0  270.37   20.30
  -7   7   0  274.77   20.00
  -7   7   0  252.97   19.70
   8  -7   0  146.69   12.30
  -8  -7   0  165.78   12.50
   8  -7   0  155.48   12.30
   8  -7   0  195.28   12.90
  -8   7   0  169.48   12.60
   8   7   0  141.79   12.50
   8   7   0  159.78   12.40
  -9  -7   0   35.20    4.90
   9  -7   0   36.30    6.20
  -9  -7   0   34.40    5.60
   9  -7   0   35.00    5.10
   9  -7   0   30.80    4.50
   9  -7   0   29.70    4.50
   9   7   0   41.20    6.40
  -9   7   0   26.70    5.30
   9   7   0   42.00    5.00
  -9   7   0   34.70    5.00
   9   7   0   34.50    4.90
 -10  -7   0   56.59    6.40
 -10  -7   0   52.99    5.60
 -10  -7   0   47.60    6.20
  10  -7   0   62.59    7.90
  10  -7   0   54.59    6.20
  10  -7   0   52.19    5.70
  10  -7   0   62.49    6.60
 -10  -7   0   64.29    6.00
  10   7   0   44.30    7.20
  10   7   0   53.29    6.10
  10   7   0   62.39    7.80
  11  -7   0  105.69    7.90
 -11  -7   0   76.09    8.30
  11  -7   0   94.59    9.00
 -11  -7   0   99.89    7.80
 -11  -7   0   72.59    8.10
  11  -7   0   76.19    9.90
  11  -7   0   87.89    8.70
  11  -7   0   97.19    7.80
 -11  -7   0   82.99   10.40
  11   7   0   93.29   11.50
  11   7   0   97.99    8.00
  11   7   0   79.19    9.80
  12  -7   0  380.26   28.50
  12  -7   0  416.26   28.30
 -12  -7   0  373.66   29.20
 -12  -7   0  397.26   28.10
  12  -7   0  370.46   29.30
  12  -7   0  367.76   28.70
 -12  -7   0  393.86   28.60
 -12  -7   0  388.26   28.30
  12   7   0  403.66   28.20
  12   7   0  368.36   29.50
  13  -7   0   40.80    5.40
 -13  -7   0   39.10    4.60
 -13  -7   0   33.70    5.00
  13  -7   0   40.70    6.50
  13  -7   0   38.40    4.40
 -13  -7   0   31.40    4.60
  13   7   0   40.40    4.80
  13   7   0   38.10    7.20
 -13   7   0   30.40    5.40
  13   7   0   26.80    4.30
 -14  -7   0   88.89    7.20
  14  -7   0  102.39    8.00
  14  -7   0   90.49    7.90
 -14  -7   0   71.49    7.70
  14   7   0   70.19    9.10
 -14   7   0   88.49    7.20
  14   7   0  102.49    7.10
   0   8   0    4.10    0.80
   1  -8   0 1985.20  160.18
  -1   8   0 2369.06  160.38
  -1   8   0 2224.28  160.28
  -1   8   0 2418.16  160.28
   3  -8   0 1004.00   76.79
  -3   8   0 1180.08   76.79
  -3   8   0 1154.28   76.99
  -3   8   0 1007.40   76.79
   3   8   0 1030.60   76.69
   4  -8   0 1383.26  104.79
   4   8   0 1431.96  104.69
  -4   8   0 1427.36  104.79
  -4   8   0 1628.14  104.99
   5  -8   0 2646.54  198.58
  -5   8   0 2842.22  198.78
   5   8   0 2880.81  198.58
  -5   8   0 2771.52  199.18
   6  -8   0  418.46   31.50
   6  -8   0  482.85   32.10
   6   8   0  409.06   31.40
  -6   8   0  408.86   31.60
  -6   8   0  460.95   31.90
  -7  -8   0   58.89    6.00
   7  -8   0   53.29    6.90
   7  -8   0   52.09    7.00
   7  -8   0   54.49    5.20
   7  -8   0   51.39    5.80
  -7  -8   0   51.89    5.40
  -7   8   0   50.59    6.00
  -7   8   0   56.99    5.30
  -7   8   0   49.10    5.90
   7   8   0   59.79    6.70
   7   8   0   67.89    5.20
   8  -8   0 1261.97   95.89
   8  -8   0 1490.75   96.79
   8  -8   0 1381.36   96.19
  -8  -8   0 1135.59   95.99
  -8  -8   0 1474.95   96.29
   8  -8   0 1358.46   96.09
  -8  -8   0 1282.47   95.89
   8   8   0 1205.38   95.99
  -8   8   0 1327.07   96.09
   8   8   0 1434.16   96.69
  -8   8   0 1314.27   96.19
   8   8   0 1469.85   96.19
  -8   8   0 1298.57   96.49
   9  -8   0 1007.80   69.19
  -9  -8   0  898.41   68.29
   9  -8   0  913.21   68.49
   9  -8   0  877.81   68.29
   9  -8   0  983.50   68.59
  -9  -8   0 1046.10   68.79
   9   8   0 1038.90   69.19
   9   8   0  912.51   68.39
  -9   8   0  984.30   68.49
   9   8   0  946.61   68.59
  -9   8   0  863.11   68.59
 -10  -8   0   35.90    5.40
  10  -8   0   49.70    5.80
  10  -8   0   35.00    5.90
  10  -8   0   42.40    4.90
 -10  -8   0   51.89    5.50
 -10  -8   0   34.90    5.40
 -10  -8   0   45.20    5.00
  10   8   0   49.30    5.70
  10   8   0   43.90    6.90
  11  -8   0  502.45   38.40
  11  -8   0  509.75   37.80
  11  -8   0  524.75   37.60
 -11  -8   0  522.05   37.10
 -11  -8   0  510.85   37.60
 -11  -8   0  520.45   37.40
  11  -8   0  531.55   37.30
  11  -8   0  510.75   37.30
 -11  -8   0  503.75   37.30
 -11  -8   0  516.25   37.40
  11   8   0  509.95   37.30
  11   8   0  497.25   38.40
 -12  -8   0  193.88   14.90
 -12  -8   0  205.48   14.60
  12  -8   0  209.38   15.00
 -12  -8   0  192.88   15.70
 -12  -8   0  189.48   15.20
  12  -8   0  174.08   14.50
  12  -8   0  199.08   15.10
 -12  -8   0  193.88   15.20
  12  -8   0  176.58   16.10
  12   8   0  186.88   16.40
  12   8   0  210.98   14.80
  13  -8   0   -0.10    1.90
  13  -8   0   -1.70    3.10
  13  -8   0    1.30    2.20
 -13  -8   0   -3.00    2.50
  13  -8   0    2.30    4.00
 -13  -8   0    3.20    2.30
 -13  -8   0   -1.40    2.20
 -13   8   0   -2.60    3.00
  13   8   0   -0.70    4.80
  13   8   0   -3.80    2.70
  13   8   0   -0.80    2.10
 -14  -8   0   98.49    7.70
 -14  -8   0   86.89    9.00
  14  -8   0   99.29    8.20
 -14   8   0   96.19    7.60
   0   9   0   29.70    2.40
   0   9   0   22.80    2.30
   1  -9   0 3941.51  280.77
   2  -9   0  876.21   64.09
  -2   9   0  977.90   64.09
  -2   9   0  859.51   64.19
  -2   9   0  952.90   64.29
   2   9   0  823.32   63.99
   3  -9   0 1842.32  132.39
  -3   9   0 1802.92  132.49
  -3   9   0 1857.21  132.59
   3   9   0 1878.51  132.29
  -3   9   0 1899.41  132.39
   4  -9   0   13.50    2.10
   4   9   0   15.50    2.10
  -4   9   0   19.70    2.50
   5  -9   0 1007.40   68.79
   5  -9   0  941.11   68.29
  -5   9   0  926.61   68.49
   5   9   0  962.60   68.19
  -5   9   0  933.61   68.39
   6  -9   0  387.16   29.30
  -6   9   0  401.26   29.40
   6   9   0  382.66   29.20
  -6   9   0  447.06   29.70
   7  -9   0 1063.09   77.39
  -7  -9   0  990.50   77.19
  -7  -9   0  960.50   77.29
   7  -9   0 1059.79   77.69
   7  -9   0 1147.49   77.89
  -7  -9   0 1140.79   77.59
   7  -9   0  981.20   77.19
   7  -9   0 1164.78   77.29
   7   9   0 1104.49   77.79
  -7   9   0 1035.00   77.59
   7   9   0 1195.48   77.29
  -7   9   0 1093.29   77.39
   8  -9   0 1145.49   84.99
  -8  -9   0 1013.90   85.09
   8  -9   0 1289.17   85.79
   8  -9   0 1221.98   85.19
  -8  -9   0 1205.68   84.99
  -8  -9   0 1237.98   85.09
  -8  -9   0 1153.48   84.99
   8  -9   0 1255.07   85.19
   8   9   0 1045.40   84.99
   8   9   0 1206.08   85.09
  -8   9   0 1194.78   85.59
   8   9   0 1276.57   85.79
  -8   9   0 1211.88   85.09
  -8   9   0 1162.08   85.29
  -9  -9   0   20.80    3.20
   9  -9   0   18.60    4.70
  -9  -9   0   26.30    3.90
  -9  -9   0   17.20    3.40
   9  -9   0   30.40    4.90
  -9  -9   0   20.80    3.70
   9  -9   0   22.00    4.00
   9   9   0   30.60    4.80
  -9   9   0   25.70    5.20
   9   9   0   20.40    4.60
  -9   9   0   17.60    3.70
  10  -9   0   21.20    3.30
  10  -9   0   25.60    4.00
 -10  -9   0   30.00    4.60
 -10  -9   0   21.40    3.10
 -10  -9   0   21.50    3.30
  10  -9   0   29.00    6.80
  10  -9   0   20.30    3.90
 -10  -9   0   27.60    5.10
  10   9   0   24.40    3.80
  10   9   0   20.60    5.20
 -11  -9   0   18.50    3.50
 -11  -9   0   28.20    4.30
  11  -9   0   20.50    5.20
 -11  -9   0   32.10    4.80
  11  -9   0   25.20    4.10
  11  -9   0   32.00    5.10
  11  -9   0   32.50    6.50
  11  -9   0   25.70    3.90
 -11  -9   0   28.90    5.10
  11   9   0   31.40    5.10
  11   9   0   15.80    5.20
  12  -9   0  213.28   18.90
 -12  -9   0  256.57   17.90
  12  -9   0  236.48   17.50
 -12  -9   0  226.78   18.00
  12  -9   0  239.58   18.00
 -12  -9   0  235.08   17.80
 -12  -9   0  256.57   17.50
 -12  -9   0  220.38   18.70
  12   9   0  244.48   17.70
  12   9   0  217.38   19.10
  13  -9   0    5.20    3.00
 -13  -9   0    0.70    2.10
  13  -9   0    0.80    4.00
 -13  -9   0    4.70    2.30
  13  -9   0    0.90    1.90
 -13  -9   0    3.50    2.60
  13  -9   0    4.90    2.20
  13   9   0    6.90    5.10
 -13   9   0    0.60    3.10
  13   9   0    1.00    2.10
  14  -9   0  168.08   11.70
 -14  -9   0  158.48   11.90
  14  -9   0  160.88   12.20
 -14  -9   0  141.79   12.10
  -1  10   0 1454.15   96.69
  -1  10   0 1197.98   96.69
  -1  10   0 1407.96   96.59
   2 -10   0  357.36   25.20
  -2  10   0  349.67   25.30
  -2  10   0  337.07   25.40
  -2  10   0  362.66   25.50
   3 -10   0  154.48   11.70
  -3  10   0  172.68   11.80
  -3  10   0  167.58   12.10
  -3  10   0  157.98   11.90
   3  10   0  151.18   11.70
   4 -10   0   81.39    6.30
   4  10   0   85.19    6.30
  -4  10   0   79.39    6.50
  -4  10   0   81.49    6.90
   5 -10   0   19.60    2.70
   5 -10   0   29.70    4.60
  -5  10   0   27.00    3.80
   5  10   0   18.20    2.60
  -5  10   0   23.10    3.10
   6 -10   0 2713.03  206.78
   6 -10   0 3291.97  207.28
   6  10   0 2985.80  206.78
  -6  10   0 2743.43  206.98
  -6  10   0 2757.02  206.88
   7 -10   0 1291.67   96.49
   7 -10   0 1168.98   96.39
  -7 -10   0 1247.98   96.39
  -7 -10   0 1302.47   96.39
   7 -10   0 1463.45   96.89
  -7 -10   0 1513.95   96.79
  -7 -10   0 1381.96   96.49
   7  10   0 1330.77   96.49
  -7  10   0 1342.17   96.69
  -7  10   0 1369.96   96.59
  -7  10   0 1416.06   96.89
  -8 -10   0   94.19    8.40
  -8 -10   0   92.39    8.30
  -8 -10   0  115.69    8.80
   8 -10   0   93.39    8.40
   8 -10   0   91.49    8.30
   8 -10   0  110.39    8.80
   8 -10   0  120.09    9.90
   8  10   0   97.09    8.70
  -8  10   0  115.89    8.90
  -8  10   0   93.39    8.80
  -8  10   0  111.99    9.60
  -9 -10   0   58.39    6.60
   9 -10   0   70.49    8.30
  -9 -10   0   67.69    6.40
  -9 -10   0   74.19    6.60
   9 -10   0   77.39    7.10
  -9 -10   0   73.99    7.20
   9 -10   0   66.69    6.50
  -9 -10   0   79.19    7.00
   9  10   0   72.39    7.50
  -9  10   0   64.49    7.50
   9  10   0   79.49    8.40
  -9  10   0   77.09    7.10
 -10 -10   0   30.00    4.70
 -10 -10   0   27.00    4.60
 -10 -10   0   26.50    4.20
 -10 -10   0   28.60    4.60
  10 -10   0   26.20    5.20
  10 -10   0   29.40    5.10
  10 -10   0   26.70    4.20
  10 -10   0   26.40    4.20
  10 -10   0   28.60    6.90
 -10 -10   0   25.70    5.20
 -10  10   0   26.20    4.00
  10  10   0   28.90    7.10
  10  10   0   27.80    5.30
 -11 -10   0  137.99   11.00
 -11 -10   0  112.59   10.90
  11 -10   0  132.59   10.70
 -11 -10   0  131.09   10.60
  11 -10   0  138.59   12.30
  11 -10   0  133.99   13.20
 -11 -10   0  142.09   11.20
  11 -10   0  143.19   11.20
 -11 -10   0  128.89   10.90
  11  10   0  150.48   12.80
  11  10   0  138.19   11.10
 -12 -10   0  150.68   10.70
 -12 -10   0  137.69   11.20
 -12 -10   0  112.29   11.20
  12 -10   0  151.98   10.70
 -12 -10   0  114.39   10.90
  12 -10   0  118.89   11.20
  12 -10   0  150.88   10.80
  12  10   0  156.98   11.30
  13 -10   0  468.35   31.50
 -13 -10   0  429.06   31.60
 -13 -10   0  415.06   31.70
  13 -10   0  432.86   31.70
 -13 -10   0  466.95   31.40
 -13  10   0  433.96   31.80
  13  10   0  361.46   32.50
  13  10   0  467.95   31.60
  14 -10   0  122.19    9.70
 -14 -10   0  112.49    9.50
 -14 -10   0  123.89    9.30
  14  10   0  125.39    9.20
   0  11   0    4.60    1.10
   0  11   0    6.10    1.50
  -1  11   0   12.80    2.30
  -1  11   0   12.50    2.60
   2 -11   0 1772.52  126.49
  -2  11   0 1784.12  126.49
  -2  11   0 1781.22  126.69
  -2  11   0 1757.22  126.59
   3 -11   0 2619.34  198.48
  -3  11   0 2728.23  198.58
  -3  11   0 3002.30  198.48
  -3  11   0 2914.71  198.68
   3  11   0 2659.53  198.38
   4 -11   0 2118.69  157.28
   4  11   0 2202.38  157.28
  -4  11   0 2159.98  157.48
  -4  11   0 2342.07  157.58
   5 -11   0   57.79    5.70
   5 -11   0   42.70    4.10
  -5  11   0   46.70    4.50
   5  11   0   43.80    4.10
   6 -11   0  816.02   57.69
   6 -11   0  876.31   58.29
  -6 -11   0  777.62   57.79
   6 -11   0  751.02   57.79
  -6  11   0  811.72   58.09
  -6  11   0  804.32   57.79
   6  11   0  789.82   57.59
  -7 -11   0   37.40    6.40
   7 -11   0   33.80    4.30
  -7 -11   0   32.00    4.30
   7 -11   0   43.40    5.80
   7 -11   0   38.00    3.90
  -7 -11   0   40.40    5.40
   7 -11   0   35.40    4.70
  -7 -11   0   40.80    4.80
  -7 -11   0   32.10    4.30
  -7 -11   0   29.80    4.50
  -7  11   0   38.90    5.10
   7  11   0   34.60    4.40
  -7  11   0   33.20    5.00
   7  11   0   47.40    6.40
   8 -11   0  133.19   10.90
  -8 -11   0  136.09   10.10
  -8 -11   0  109.19    9.30
   8 -11   0   98.79    9.30
  -8 -11   0  125.69    9.70
  -8 -11   0  108.99    9.30
   8 -11   0  118.19    9.70
   8 -11   0  109.59    9.30
  -8  11   0  113.09    9.90
  -8  11   0  120.29   10.50
  -8  11   0  117.59    9.70
   8  11   0  132.89   11.00
   8  11   0  101.09    9.80
   9 -11   0  723.53   55.19
  -9 -11   0  789.82   54.19
  -9 -11   0  789.82   54.49
  -9 -11   0  796.52   54.69
   9 -11   0  775.32   54.49
   9 -11   0  836.02   54.59
   9 -11   0  748.53   54.29
   9 -11   0  717.83   54.29
  -9 -11   0  736.53   54.19
  -9 -11   0  761.32   54.39
   9  11   0  716.93   54.79
   9  11   0  733.83   55.09
  -9  11   0  730.63   54.39
  -9  11   0  697.53   54.79
  10 -11   0  830.42   58.49
 -10 -11   0  787.02   58.39
 -10 -11   0  832.82   58.19
  10 -11   0  847.92   58.69
  10 -11   0  835.22   58.39
  10 -11   0  740.63   58.29
 -10 -11   0  827.82   58.49
 -10 -11   0  817.62   58.69
 -10 -11   0  812.82   58.29
  10 -11   0  807.82   59.29
 -10  11   0  803.52   58.49
  10  11   0  783.72   58.39
  10  11   0  808.52   59.29
 -11 -11   0  107.89    8.80
 -11 -11   0   96.19    8.30
  11 -11   0  101.29    8.60
 -11 -11   0   76.09    8.30
 -11 -11   0   99.39    8.40
  11 -11   0   93.59    8.10
  11 -11   0   95.09    9.80
 -11 -11   0   88.89    8.00
  11  11   0   90.69    8.90
  11  11   0  109.59   10.60
  12 -11   0   62.09    5.70
  12 -11   0   54.39    7.80
 -12 -11   0   64.29    6.40
  12 -11   0   66.69    6.00
 -12 -11   0   64.19    5.80
 -12 -11   0   64.89    6.60
 -12 -11   0   61.19    6.30
 -12 -11   0   62.89    6.30
  12 -11   0   62.99    6.60
  12  11   0   66.49    8.70
  13 -11   0   10.90    3.00
 -13 -11   0    9.20    2.20
 -13 -11   0    7.40    2.50
  13 -11   0    8.50    3.90
 -13 -11   0    5.50    2.50
  13  11   0    2.20    5.00
 -13  11   0    4.10    3.30
  13  11   0   12.70    2.30
 -14 -11   0   34.50    4.60
 -14 -11   0   45.00    4.20
  14 -11   0   41.30    4.70
  14  11   0   45.90    4.00
   0  12   0  320.17   22.60
   0  12   0  284.87   22.40
   0  12   0  330.27   22.50
  -1  12   0   30.80    3.50
  -1  12   0   32.00    2.90
   1  12   0   30.90    3.00
  -2  12   0 5233.38  372.86
   3 -12   0  216.88   16.50
  -3  12   0  238.48   16.70
   4 -12   0  256.57   19.40
  -4  12   0  272.17   19.80
   4  12   0  260.57   19.30
  -4  12   0  277.47   19.60
   5 -12   0  293.57   23.10
   5 -12   0  352.46   23.90
  -5  12   0  304.27   23.30
   5  12   0  309.77   23.10
  -5  12   0  336.47   23.60
   6 -12   0   77.39    8.50
   6 -12   0   89.89    7.50
  -6 -12   0   90.59    7.50
  -6 -12   0   86.79    8.00
  -6 -12   0   83.09    7.20
   6 -12   0   79.59    7.20
   6 -12   0   85.09    8.30
  -6 -12   0   84.39    7.60
   6  12   0  102.29    7.20
  -6  12   0   88.59    7.90
  -6  12   0   80.89    7.80
  -6  12   0   90.69    7.30
   7 -12   0  276.67   20.30
   7 -12   0  275.47   20.10
  -7 -12   0  262.77   20.10
  -7 -12   0  231.88   20.30
  -7 -12   0  254.37   20.10
   7 -12   0  310.37   21.10
  -7 -12   0  304.07   20.70
   7 -12   0  246.98   20.10
  -7 -12   0  293.97   20.40
  -7  12   0  264.37   20.40
  -7  12   0  285.47   20.80
   7  12   0  279.27   20.30
  -7  12   0  265.97   20.40
   7  12   0  287.07   21.20
   8 -12   0  848.02   55.49
  -8 -12   0  738.63   55.29
   8 -12   0  747.13   56.09
  -8 -12   0  810.72   55.69
  -8 -12   0  788.72   55.29
  -8 -12   0  733.43   55.49
   8 -12   0  759.32   55.49
  -8 -12   0  807.82   55.49
   8 -12   0  755.42   55.29
   8  12   0  871.81   55.59
   8  12   0  747.63   56.09
  -8  12   0  729.73   55.49
  -8  12   0  693.63   55.99
  -8  12   0  734.63   55.69
   9 -12   0  273.67   20.60
  -9 -12   0  301.47   20.60
  -9 -12   0  269.07   20.40
  -9 -12   0  268.17   20.30
   9 -12   0  262.77   20.50
  -9 -12   0  299.27   20.90
   9 -12   0  255.87   20.40
  -9  12   0  225.88   21.10
  -9  12   0  288.67   20.70
   9  12   0  314.17   21.80
 -10 -12   0   11.80    3.20
  10 -12   0   10.70    4.40
  10 -12   0   15.20    2.80
 -10 -12   0   10.00    2.90
 -10 -12   0   17.30    2.60
  10 -12   0   15.00    3.30
 -10  12   0   15.20    3.40
  10  12   0   10.70    5.00
 -11 -12   0  134.79   11.20
  11 -12   0  136.69   12.50
 -11 -12   0  127.69   10.80
  11 -12   0  139.49   10.80
  11 -12   0  127.29   10.60
  11 -12   0  137.39   11.20
 -11 -12   0  143.59   10.90
 -11 -12   0  135.19   10.70
 -11 -12   0  137.89   10.90
  11  12   0  132.89   12.80
 -12 -12   0    4.10    2.40
  12 -12   0    6.40    4.30
 -12 -12   0   11.60    2.70
  12 -12   0    7.30    2.40
 -12 -12   0    4.30    2.20
 -12 -12   0    8.80    2.70
 -12 -12   0    7.70    2.70
  12 -12   0    7.20    3.10
  12  12   0   10.30    5.20
  13 -12   0   91.59    7.50
  13 -12   0   69.29    8.60
 -13 -12   0   92.39    7.30
 -13 -12   0   89.49    7.00
  13 -12   0   79.29    8.60
 -13 -12   0   88.89    7.50
  13  12   0   88.39    7.00
 -13  12   0   81.59    8.30
  13  12   0   70.69   10.60
 -14 -12   0    4.50    1.90
  14 -12   0    7.90    2.40
 -14 -12   0    3.80    2.30
   0  13   0    2.20    1.40
   0  13   0    3.90    1.00
   0  13   0    2.20    1.50
   0  13   0    1.60    1.10
  -1  13   0 3652.43  253.87
  -1  13   0 3526.55  253.67
  -1  13   0 3344.37  253.77
   1  13   0 3714.63  253.67
   2 -13   0 1998.70  145.29
  -2  13   0 2016.90  145.49
  -2  13   0 2061.59  145.39
  -2  13   0 2076.79  145.59
   3 -13   0 1071.89   75.79
  -3  13   0 1091.99   75.89
  -3  13   0 1095.69   76.19
   3  13   0 1001.10   75.79
  -3  13   0 1048.10   75.99
   4 -13   0  478.15   35.90
  -4  13   0  542.15   36.40
  -4  13   0  495.15   36.10
   4  13   0  483.95   35.80
   5 -13   0 1302.97   98.49
   5 -13   0 1564.24   99.09
  -5  13   0 1307.07   98.69
   5  13   0 1318.67   98.49
  -5  13   0 1402.16   98.89
  -6 -13   0 1053.49   68.29
   6 -13   0  940.21   67.89
   6 -13   0  806.62   67.89
  -6 -13   0  869.61   67.89
  -6 -13   0 1011.90   68.09
  -6 -13   0  902.11   67.89
   6 -13   0  985.20   67.99
  -6  13   0 1056.69   68.49
  -6  13   0  957.50   68.09
  -6  13   0  921.41   68.09
   6  13   0  918.51   67.89
   7 -13   0  104.59    9.00
   7 -13   0  118.29    8.90
  -7 -13   0  109.59    9.00
  -7 -13   0  105.29   10.10
  -7 -13   0   96.99   10.50
  -7 -13   0  117.79    9.60
   7 -13   0  108.89    9.20
  -7 -13   0  110.29    9.20
   7 -13   0  117.39   10.30
  -7 -13   0  110.69    8.90
  -7  13   0  111.49    9.60
   7  13   0  122.59    9.30
  -7  13   0  118.89    9.40
  -7  13   0  115.69   10.10
   8 -13   0 1676.63  113.09
  -8 -13   0 1650.53  112.69
   8 -13   0 1522.55  112.39
  -8 -13   0 1607.74  112.39
   8 -13   0 1575.94  112.49
   8  13   0 1586.74  112.99
  -8  13   0 1478.55  112.99
  -8  13   0 1461.45  112.69
  -9 -13   0  140.69   11.00
  -9 -13   0  151.88   11.60
   9 -13   0  138.19   12.60
   9 -13   0  141.39   11.30
  -9 -13   0  141.09   10.90
   9 -13   0  130.19   11.00
  -9 -13   0  149.88   11.30
  -9 -13   0  121.29   11.10
   9 -13   0  144.69   11.30
  -9  13   0  141.89   13.40
  -9  13   0  133.89   12.80
   9  13   0  148.69   13.00
  -9  13   0  143.99   11.50
 -10 -13   0   38.70    4.70
  10 -13   0   29.40    4.50
 -10 -13   0   30.90    5.30
  10 -13   0   32.60    7.00
  10 -13   0   32.80    5.30
 -10 -13   0   29.30    4.60
  10 -13   0   31.80    4.50
  10 -13   0   25.80    5.00
 -10 -13   0   27.80    4.90
 -10 -13   0   36.10    4.30
  10  13   0   29.00    5.80
 -10  13   0   27.40    5.30
  11 -13   0  482.55   33.00
 -11 -13   0  437.76   33.40
  11 -13   0  462.55   33.20
  11 -13   0  456.95   33.30
 -11 -13   0  443.66   33.20
 -11 -13   0  478.85   33.00
  11 -13   0  410.66   34.00
 -11 -13   0  488.85   33.00
  11  13   0  424.86   34.20
 -12 -13   0  452.55   32.90
  12 -13   0  470.85   33.10
 -12 -13   0  465.35   33.00
 -12 -13   0  481.25   33.00
  12 -13   0  422.16   32.80
 -12 -13   0  484.75   32.80
 -12 -13   0  460.45   33.20
  12 -13   0  403.86   33.70
  12 -13   0  461.85   32.90
  12  13   0  430.56   34.10
 -13 -13   0    4.00    2.40
  13 -13   0    5.60    2.70
  13 -13   0   -1.40    3.70
 -13 -13   0    6.50    2.20
 -13  13   0    4.30    3.50
 -14 -13   0  119.29    9.80
  14 -13   0  135.19    9.80
 -14 -13   0  126.49    9.70
   0  14   0  832.62   59.59
   0  14   0  843.22   59.79
   0  14   0  825.82   59.69
  -1  14   0  484.75   34.60
  -1  14   0  474.25   34.70
  -1  14   0  469.05   34.80
   1  14   0  496.95   34.60
   2 -14   0 1858.91  129.59
  -2  14   0 1819.72  129.99
  -2  14   0 1781.42  129.79
  -2  14   0 1814.22  129.89
   3 -14   0  464.15   34.10
  -3  14   0  476.45   34.40
  -3  14   0  470.85   34.20
  -3  14   0  490.95   34.60
   4 -14   0  507.75   37.40
  -4  14   0  585.44   37.80
   4  14   0  460.05   37.30
  -4  14   0  529.55   37.60
   5 -14   0  694.93   51.69
   5 -14   0  804.22   52.39
   5  14   0  672.13   51.69
  -5  14   0  711.23   51.99
  -5  14   0  724.03   52.19
  -6 -14   0    9.70    2.20
  -6 -14   0   10.90    3.00
   6 -14   0   10.10    2.50
   6 -14   0    9.80    2.00
   6 -14   0    8.70    2.40
  -6 -14   0   13.60    2.90
  -6 -14   0   10.70    2.40
  -6 -14   0    9.50    2.30
   6 -14   0   14.90    3.70
   6  14   0   11.70    2.50
  -6  14   0   10.80    2.30
  -6  14   0   14.30    3.10
   6  14   0   15.70    4.50
  -6  14   0   14.20    3.30
  -7 -14   0    7.80    2.40
  -7 -14   0   12.50    2.40
  -7 -14   0   11.60    2.40
  -7 -14   0    9.30    3.40
   7 -14   0   14.00    2.70
   7 -14   0   13.20    2.40
   7 -14   0   14.20    2.70
   7 -14   0   15.10    3.90
  -7 -14   0   12.00    2.70
  -7 -14   0   10.90    3.50
  -7 -14   0   14.20    3.10
  -7  14   0    9.80    3.40
  -7  14   0   16.60    3.40
  -7  14   0   12.00    2.90
   7  14   0   22.20    4.80
  -8 -14   0  478.15   34.40
   8 -14   0  480.05   35.20
   8 -14   0  446.56   34.20
  -8 -14   0  476.75   34.40
  -8 -14   0  474.85   34.20
   8 -14   0  504.75   34.30
  -8 -14   0  487.85   34.60
  -8 -14   0  459.65   34.20
   8 -14   0  498.95   34.40
  -8  14   0  430.36   35.00
  -8  14   0  466.25   34.40
  -8  14   0  456.85   34.70
   8  14   0  466.95   35.10
   9 -14   0  191.88   14.40
  -9 -14   0  169.38   14.30
  -9 -14   0  196.78   14.80
  -9 -14   0  188.88   14.40
  -9 -14   0  190.98   14.10
  -9 -14   0  190.08   14.20
   9 -14   0  175.18   14.10
   9 -14   0  189.38   14.40
   9 -14   0  181.18   15.40
   9  14   0  191.38   15.90
  -9  14   0  169.28   15.90
  -9  14   0  199.48   14.60
 -10 -14   0   28.90    5.20
 -10 -14   0   32.30    4.30
  10 -14   0   25.60    4.90
  10 -14   0   19.30    4.40
 -10 -14   0   30.70    4.50
  10 -14   0   30.10    4.30
 -10 -14   0   25.90    4.80
  10 -14   0   29.50    5.30
 -10 -14   0   31.50    4.50
  10 -14   0   20.70    5.20
  10  14   0   28.00    6.00
 -10  14   0   32.30    5.40
 -11 -14   0  285.77   20.50
 -11 -14   0  271.57   20.90
  11 -14   0  267.27   20.40
  11 -14   0  282.07   20.80
 -11 -14   0  296.97   20.70
 -11 -14   0  284.97   20.40
  11 -14   0  255.97   21.60
 -11 -14   0  269.77   20.60
  11  14   0  276.67   22.40
 -12 -14   0   11.30    2.90
 -12 -14   0    8.10    2.20
  12 -14   0   10.80    3.10
 -12 -14   0    6.80    2.60
 -12 -14   0    4.50    2.40
  12 -14   0    6.10    4.10
 -12 -14   0   10.50    2.50
  12  14   0    5.50    2.30
  12  14   0   20.20    7.30
  13 -14   0   14.00    2.90
 -13 -14   0   20.70    4.90
 -13 -14   0   17.80    2.90
 -13 -14   0   13.30    2.80
 -13 -14   0   14.30    2.50
  13 -14   0   12.90    4.30
  13  14   0   16.10    2.90
 -14 -14   0    2.70    2.10
  14 -14   0    3.10    2.20
 -14 -14   0    6.80    1.80
  14  14   0    5.50    1.70
   0  15   0    7.40    1.90
   0  15   0    7.30    1.70
   0  15   0    8.00    1.60
  -1  15   0  703.63   50.59
  -1  15   0  700.53   50.49
   1  15   0  717.43   50.49
  -1  15   0  696.23   50.69
  -2  15   0   33.10    4.00
   2  15   0   29.50    3.30
  -2  15   0   28.40    3.20
  -2  15   0   31.10    3.50
   3 -15   0 3053.29  220.48
  -3  15   0 3042.10  221.68
  -3  15   0 3117.09  220.78
  -3  15   0 3164.28  220.58
   4 -15   0  449.76   32.30
  -4  15   0  480.25   32.80
   4  15   0  412.26   32.20
  -4  15   0  453.15   32.60
  -5 -15   0   27.30    5.20
  -5 -15   0   40.00    4.20
   5 -15   0   44.40    4.50
   5 -15   0   47.00    5.80
  -5 -15   0   37.20    4.40
   5 -15   0   31.60    3.40
   5  15   0   27.90    4.50
  -5  15   0   38.70    4.20
  -6 -15   0  107.29    8.70
   6 -15   0  106.79    7.70
   6 -15   0   97.59    9.10
   6 -15   0   98.99    8.10
   6 -15   0   80.69    8.00
  -6 -15   0   91.09    8.80
  -6 -15   0   93.19    8.70
  -6 -15   0   97.09    7.90
  -6 -15   0   99.89    8.10
  -6 -15   0   95.19    8.30
  -6 -15   0  104.39    7.90
  -6  15   0   88.79    8.70
  -6  15   0   94.89    8.60
  -6  15   0  103.19    8.90
   7 -15   0  267.87   20.00
   7 -15   0  267.57   19.00
  -7 -15   0  242.98   18.90
  -7 -15   0  245.68   19.10
   7 -15   0  241.48   19.00
   7 -15   0  270.07   19.10
  -7 -15   0  239.38   19.50
  -7 -15   0  255.97   18.90
  -7 -15   0  235.78   19.70
  -7 -15   0  290.57   19.60
  -7 -15   0  264.37   19.20
  -7  15   0  257.37   19.30
   7  15   0  276.77   20.40
  -7  15   0  242.38   19.40
  -7  15   0  248.58   19.80
   8 -15   0  295.77   22.20
  -8 -15   0  266.37   21.30
  -8 -15   0  284.47   21.10
  -8 -15   0  291.07   21.10
  -8 -15   0  321.27   21.70
   8 -15   0  267.07   21.10
   8 -15   0  283.77   21.20
  -8 -15   0  299.27   21.40
   8 -15   0  288.57   21.30
  -8  15   0  272.47   21.80
  -8  15   0  295.67   21.50
   8  15   0  289.67   22.50
  -8  15   0  270.57   22.20
  -9 -15   0  610.84   44.00
   9 -15   0  549.95   44.40
  -9 -15   0  602.14   43.80
   9 -15   0  631.24   43.80
  -9 -15   0  601.54   43.50
   9 -15   0  609.74   43.80
  -9 -15   0  637.34   43.80
  -9 -15   0  621.94   43.60
   9 -15   0  595.24   43.60
  -9  15   0  587.94   43.80
   9  15   0  584.14   44.70
  10 -15   0  386.16   29.80
 -10 -15   0  439.96   29.60
  10 -15   0  365.56   30.40
 -10 -15   0  405.76   29.80
 -10 -15   0  413.06   29.40
 -10 -15   0  403.26   29.60
  10 -15   0  406.96   29.40
  10 -15   0  400.46   29.60
 -10 -15   0  416.86   29.40
  10  15   0  391.16   30.90
 -10  15   0  406.06   29.70
 -11 -15   0   46.70    5.60
  11 -15   0   33.10    7.20
 -11 -15   0   53.89    5.90
  11 -15   0   43.50    5.70
 -11 -15   0   54.09    6.10
  11 -15   0   44.00    5.00
  11  15   0   47.20    9.50
 -12 -15   0   90.29    8.40
  12 -15   0   94.09    8.30
 -12 -15   0   96.49    8.10
 -12 -15   0   89.59    8.10
 -12 -15   0  102.79    7.80
  12  15   0  102.49    8.00
 -13 -15   0    1.70    1.90
 -13 -15   0    0.40    1.90
  13 -15   0    4.50    2.50
 -13 -15   0    3.90    2.30
 -13 -15   0    3.70    2.70
  13  15   0    1.70    1.80
 -14 -15   0   15.00    2.50
  14 -15   0   21.30    3.00
 -14 -15   0   19.00    2.80
  14  15   0   14.60    2.60
   0  16   0 4018.10  290.67
   0  16   0 4068.19  290.57
   0  16   0 4142.59  290.77
  -1  16   0 1024.30   76.49
  -1  16   0 1087.59   76.59
   1  16   0 1096.59   76.49
  -1  16   0 1065.19   76.39
   2  16   0   17.30    3.00
  -2  16   0   19.90    2.80
  -2  16   0   22.20    3.70
   3 -16   0    7.20    1.60
  -3  16   0    4.90    1.70
  -3  16   0    5.70    1.90
  -3  16   0    8.70    2.40
   4 -16   0   79.79    9.70
   4 -16   0   73.39    5.70
  -4  16   0   72.79    6.90
  -4  16   0   70.19    6.30
   5 -16   0    7.80    3.80
  -5 -16   0    5.00    2.40
   5 -16   0    7.70    1.70
   5 -16   0    7.50    2.40
  -5 -16   0   10.10    5.20
  -5 -16   0    8.40    2.10
  -5 -16   0    3.80    2.70
  -5 -16   0    6.90    2.70
  -5 -16   0    7.50    2.30
  -5 -16   0    3.80    2.40
  -5  16   0    8.10    2.80
  -5  16   0    8.20    2.20
  -6 -16   0 1370.96   99.29
  -6 -16   0 1404.86   99.29
  -6 -16   0 1319.47   99.39
   6 -16   0 1238.98   99.19
  -6 -16   0 1238.28   99.59
   6 -16   0 1391.86  100.29
  -6 -16   0 1450.65   99.29
  -6 -16   0 1546.95   99.59
  -6 -16   0 1466.65   99.39
   6 -16   0 1471.55   99.29
  -6  16   0 1361.56   99.39
  -6  16   0 1433.36   99.59
  -6  16   0 1344.57   99.69
  -7 -16   0 1710.63  120.69
   7 -16   0 1759.42  120.79
  -7 -16   0 1798.12  120.89
  -7 -16   0 1516.65  121.09
   7 -16   0 1720.93  120.79
   7 -16   0 1641.14  120.69
  -7 -16   0 1544.15  120.79
   7 -16   0 1751.92  121.39
  -7 -16   0 1719.33  120.79
  -7 -16   0 1711.13  120.69
   7 -16   0 1522.75  120.69
  -7 -16   0 1900.21  121.09
  -7  16   0 1698.83  120.89
  -7  16   0 1622.34  121.39
  -7  16   0 1714.23  121.19
  -8 -16   0    8.60    2.90
  -8 -16   0    5.50    2.20
   8 -16   0    9.80    4.30
  -8 -16   0   14.50    2.80
   8 -16   0    3.60    2.30
   8 -16   0    2.40    2.50
   8 -16   0    8.90    2.80
  -8 -16   0    8.40    3.50
  -8 -16   0    6.70    2.30
  -8  16   0    1.10    3.30
   8  16   0   10.10    5.70
  -8  16   0    7.90    3.10
  -8  16   0    7.80    4.20
  -9 -16   0   46.40    5.60
  -9 -16   0   39.90    5.20
   9 -16   0   49.60    7.80
  -9 -16   0   53.09    6.10
   9 -16   0   41.60    5.20
   9 -16   0   46.10    5.60
   9 -16   0   49.50    5.60
  -9 -16   0   50.29    5.10
  -9 -16   0   53.29    5.30
  -9  16   0   46.90    8.70
   9  16   0   50.79    9.20
  -9  16   0   47.80    6.10
  10 -16   0   49.60    7.60
  10 -16   0   59.09    6.10
 -10 -16   0   59.69    5.70
  10 -16   0   53.39    5.40
 -10 -16   0   53.29    5.40
 -10 -16   0   56.09    6.60
  10 -16   0   52.99    7.10
 -10 -16   0   47.90    6.00
 -10 -16   0   55.39    5.70
  10  16   0   49.90   10.90
 -10  16   0   56.79    6.50
 -11 -16   0    5.90    2.20
  11 -16   0    4.10    4.00
 -11 -16   0    6.30    2.40
  11 -16   0   10.10    4.40
 -11 -16   0    8.70    3.80
 -11 -16   0    5.60    2.50
 -12 -16   0  219.38   15.20
 -12 -16   0  184.88   15.60
  12 -16   0  205.08   15.50
 -12 -16   0  201.68   15.30
 -12 -16   0  188.58   15.40
  12  16   0  225.78   15.30
 -13 -16   0  352.36   23.00
  13 -16   0  302.27   22.90
 -13 -16   0  316.97   22.80
 -13 -16   0  283.17   23.00
 -13 -16   0  292.57   22.90
  13  16   0  337.87   22.80
  14 -16   0   50.89    4.60
   0  17   0    1.70    1.30
   0  17   0    1.80    1.80
   0  17   0    0.90    1.50
  -1  17   0  447.66   31.20
  -1  17   0  422.56   31.10
   1  17   0  440.56   31.10
  -1  17   0  411.46   31.40
  -2  17   0  384.56   27.60
  -2  17   0  378.66   27.20
  -2  17   0  366.26   27.40
   3 -17   0  582.84   42.20
   3  17   0  604.14   42.50
  -3  17   0  563.24   42.30
  -3  17   0  597.24   42.60
  -3  17   0  598.64   42.80
  -4 -17   0   47.80    5.10
   4 -17   0   57.29    4.50
  -4 -17   0   50.49    6.40
  -4 -17   0   44.20    5.30
  -4 -17   0   55.39    5.90
  -4 -17   0   47.20    6.00
   4 -17   0   55.39    5.20
  -4 -17   0   53.79    5.50
  -4 -17   0   55.19    7.90
  -4  17   0   62.09    5.90
  -4  17   0   57.89    5.10
  -5 -17   0  286.57   22.70
  -5 -17   0  301.77   22.50
   5 -17   0  302.07   22.50
  -5 -17   0  306.67   22.50
   5 -17   0  268.97   22.60
  -5 -17   0  273.17   22.60
  -5 -17   0  343.77   23.00
  -5 -17   0  311.47   24.50
  -5 -17   0  310.57   22.60
   5 -17   0  326.77   23.40
   5 -17   0  322.27   22.30
  -5 -17   0  325.67   24.20
  -5  17   0  311.27   22.70
  -5  17   0  310.07   23.10
  -6 -17   0  376.26   25.70
   6 -17   0  345.67   25.50
  -6 -17   0  385.86   25.90
  -6 -17   0  356.96   25.70
   6 -17   0  331.77   25.30
   6 -17   0  387.76   26.50
  -6 -17   0  298.17   25.60
  -6 -17   0  353.36   25.50
   6 -17   0  364.76   25.60
   6 -17   0  304.17   25.40
  -6  17   0  349.47   25.80
  -6  17   0  343.47   26.10
  -6  17   0  344.27   25.80
   7 -17   0  107.49    8.80
  -7 -17   0  109.99    9.70
   7 -17   0  115.79    8.50
  -7 -17   0  118.79    9.20
   7 -17   0   99.99    9.00
  -7 -17   0  110.69    8.80
   7 -17   0  104.39   10.40
  -7 -17   0  108.19    8.70
  -7 -17   0  102.39    9.00
  -7 -17   0   95.89    9.40
  -7 -17   0  103.19    9.40
   7 -17   0  102.69    8.60
  -7  17   0  100.49    9.60
  -7  17   0  112.79    9.50
  -7  17   0   97.59   10.10
   8 -17   0   24.90    4.50
   8 -17   0   31.70    5.20
  -8 -17   0   33.50    5.10
   8 -17   0   25.40    4.10
  -8 -17   0   30.50    4.80
   8 -17   0   27.30    4.10
  -8 -17   0   29.70    4.20
  -8 -17   0   27.10    4.10
  -8 -17   0   24.30    4.20
   8 -17   0   26.20    5.20
  -8 -17   0   22.70    4.00
  -8  17   0   25.00    4.10
  -8  17   0   21.00    4.70
  -8  17   0   23.80    5.10
   9 -17   0  126.99   10.40
  -9 -17   0  125.99   10.50
   9 -17   0  132.19   10.40
  -9 -17   0  136.99   10.40
  -9 -17   0  126.49   10.20
  -9 -17   0  132.09   10.80
   9 -17   0  123.79   11.90
   9 -17   0  117.59   10.10
  -9 -17   0  131.89   10.00
  -9  17   0  124.29   10.70
  -9  17   0  105.19   13.10
 -10 -17   0  153.28   11.80
  10 -17   0  139.49   11.60
  10 -17   0  149.79   12.00
 -10 -17   0  154.78   11.70
 -10 -17   0  148.89   12.20
 -10 -17   0  151.68   11.90
  10 -17   0  145.69   13.20
 -10 -17   0  152.38   12.00
 -10  17   0  158.18   12.30
 -11 -17   0   15.80    2.90
  11 -17   0    7.10    4.60
 -11 -17   0   20.00    3.50
 -11 -17   0   15.90    3.30
  11 -17   0    9.10    3.40
 -11 -17   0   13.00    2.50
 -12 -17   0   80.19    7.10
 -12 -17   0   83.79    7.10
 -12 -17   0   77.39    7.00
 -12 -17   0   90.19    6.80
 -12 -17   0   83.79    7.40
  12 -17   0   85.69    7.30
  12  17   0   75.99    6.80
 -13 -17   0    4.60    1.90
  13 -17   0    6.60    4.60
 -13 -17   0    3.50    1.90
  13 -17   0    6.60    2.20
 -13 -17   0    3.20    2.30
 -13 -17   0    3.90    2.20
  13  17   0    3.90    1.80
   0  18   0   47.40    4.20
   0  18   0   40.60    4.80
   1  18   0  439.96   31.10
   1  18   0  465.95   31.40
  -1  18   0  439.46   31.40
  -1  18   0  403.16   31.00
  -1  18   0  402.46   31.20
  -2  18   0 1206.58   84.59
  -2  18   0 1155.88   84.19
   2  18   0 1239.18   84.29
  -2  18   0 1107.99   84.39
  -3  18   0    7.50    2.10
  -3  18   0    9.00    2.80
  -3  18   0    9.10    2.10
   3  18   0   10.90    2.20
   4 -18   0  281.27   23.20
  -4 -18   0  355.56   26.40
  -4 -18   0  303.17   22.90
  -4 -18   0  315.37   22.90
  -4 -18   0  319.27   23.10
  -4 -18   0  280.17   23.00
   4 -18   0  322.77   22.90
   4 -18   0  326.17   22.60
  -4 -18   0  279.77   23.30
  -4 -18   0  307.27   23.10
   4 -18   0  314.07   22.90
  -4 -18   0  328.97   24.40
  -4  18   0  332.67   23.40
  -4  18   0  327.77   23.10
   5 -18   0  991.10   69.99
  -5 -18   0  938.71   71.19
  -5 -18   0  944.21   70.39
  -5 -18   0 1042.80   70.39
  -5 -18   0 1032.00   71.29
   5 -18   0 1024.20   69.89
  -5 -18   0 1003.90   70.09
   5 -18   0 1019.90   69.99
  -5 -18   0 1001.70   69.99
   5 -18   0  902.21   70.49
  -5 -18   0  964.60   70.09
   5 -18   0  876.91   70.19
  -5 -18   0  928.11   70.39
  -5  18   0  964.60   70.49
  -5  18   0 1005.10   70.29
  -6 -18   0   48.20    5.20
  -6 -18   0   52.79    6.30
   6 -18   0   68.79    7.60
  -6 -18   0   46.10    5.30
   6 -18   0   56.39    5.70
   6 -18   0   44.60    4.80
  -6 -18   0   62.39    5.80
   6 -18   0   57.99    5.40
  -6  18   0   49.00    5.90
  -6  18   0   64.49    6.70
  -6  18   0   61.79    6.40
  -7 -18   0  171.28   14.10
   7 -18   0  156.78   13.60
  -7 -18   0  179.48   13.50
  -7 -18   0  193.88   14.10
   7 -18   0  189.78   13.40
  -7 -18   0  183.78   13.40
   7 -18   0  153.28   15.40
   7 -18   0  167.98   14.80
   7 -18   0  181.48   13.50
  -7 -18   0  181.58   13.70
  -7 -18   0  185.98   13.70
  -7  18   0  167.28   13.90
  -7  18   0  192.48   14.40
  -7  18   0  162.08   14.70
  -8 -18   0 1125.09   74.79
  -8 -18   0 1049.20   74.49
   8 -18   0 1078.49   74.49
  -8 -18   0 1057.79   74.29
   8 -18   0 1026.20   74.39
  -8 -18   0 1027.30   74.29
   8 -18   0  959.00   74.29
   8 -18   0 1045.20   75.09
  -8 -18   0 1035.20   74.49
   8 -18   0  988.00   74.29
  -8 -18   0 1108.09   74.49
  -8  18   0  943.51   75.19
  -8  18   0 1023.30   74.49
  -9 -18   0  488.25   34.40
   9 -18   0  442.16   34.40
  -9 -18   0  505.75   34.70
   9 -18   0  451.15   34.20
   9 -18   0  465.05   36.00
   9 -18   0  513.75   34.40
  -9 -18   0  505.45   34.30
  -9 -18   0  445.56   34.40
  -9 -18   0  468.95   34.20
  -9  18   0  499.65   34.50
  -9  18   0  397.66   35.80
  10 -18   0    7.20    2.90
 -10 -18   0    6.20    2.40
 -10 -18   0    5.00    3.00
  10 -18   0    4.70    4.30
 -10 -18   0    6.50    2.80
  10 -18   0    8.50    2.60
 -10 -18   0   10.30    2.50
 -10 -18   0    8.20    2.40
 -10  18   0    8.20    3.40
  11 -18   0  219.28   16.80
 -11 -18   0  212.38   16.70
 -11 -18   0  230.08   16.50
 -11 -18   0  226.68   16.40
 -11 -18   0  201.98   16.90
  11  18   0  234.58   16.60
 -12 -18   0   40.40    5.20
 -12 -18   0   45.40    4.80
 -12 -18   0   47.20    4.30
  12 -18   0   47.00    8.50
 -12 -18   0   43.20    4.60
 -12 -18   0   38.50    4.70
  12 -18   0   41.60    4.90
  12  18   0   37.70    4.30
 -13 -18   0   17.00    3.50
  13 -18   0   18.10    2.70
 -13 -18   0   18.70    3.10
 -13 -18   0   18.30    3.10
  13  18   0   16.50    3.00
   0  19   0    4.10    2.10
   0  19   0    4.10    1.70
   0  19   0    8.00    1.90
   1  19   0 1336.37  103.09
  -1  19   0 1534.95  102.79
  -1  19   0 1469.05  102.89
   1  19   0 1421.96  102.79
   1  19   0 1475.35  102.69
  -1  19   0 1374.46  102.59
  -2  19   0  604.34   45.40
  -2  19   0  625.94   45.80
   2  19   0  640.74   45.50
  -2  19   0  657.13   45.70
  -3 -19   0    3.50    2.10
   3 -19   0    6.80    2.00
  -3 -19   0    6.40    2.00
  -3 -19   0    2.10    4.30
  -3 -19   0    6.10    2.00
  -3 -19   0    9.70    2.20
   3 -19   0    8.10    1.90
  -3 -19   0    6.90    2.90
   3  19   0    6.20    2.10
  -3  19   0    7.20    2.80
  -3  19   0    5.00    2.60
  -3  19   0    6.00    2.10
  -4 -19   0  524.05   39.30
  -4 -19   0  469.85   38.20
  -4 -19   0  532.15   38.00
  -4 -19   0  575.14   38.20
  -4 -19   0  529.75   37.80
   4 -19   0  543.65   37.80
  -4 -19   0  461.75   37.90
  -4 -19   0  507.95   37.80
  -4 -19   0  563.44   39.20
   4 -19   0  529.15   37.80
   4 -19   0  469.55   38.10
  -4  19   0  529.45   38.10
   4  19   0  565.14   38.10
  -4  19   0  534.85   38.40
  -5 -19   0  626.54   45.20
   5 -19   0  546.15   45.30
  -5 -19   0  574.24   45.30
  -5 -19   0  695.13   46.60
   5 -19   0  649.43   45.10
   5 -19   0  646.64   44.90
  -5 -19   0  630.14   45.00
  -5 -19   0  568.94   45.50
  -5 -19   0  654.03   46.60
  -5 -19   0  640.64   45.20
   5 -19   0  631.04   45.00
  -5 -19   0  630.14   45.00
  -5  19   0  627.84   45.40
  -5  19   0  638.64   45.70
  -6 -19   0   61.39    6.30
   6 -19   0   69.39    6.30
   6 -19   0   71.69    5.90
  -6 -19   0   74.09    6.20
   6 -19   0   62.39    8.20
   6 -19   0   74.49    6.20
  -6 -19   0   77.69    6.60
  -6 -19   0   67.49    6.90
  -6 -19   0   65.79    6.10
   6 -19   0   61.29    6.20
  -6 -19   0   79.59    7.00
   6 -19   0   55.39    7.10
  -6 -19   0   56.39    7.00
  -6  19   0   77.49    7.20
  -6  19   0   70.39    7.10
  -6  19   0   68.09    7.60
  -7 -19   0  187.08   14.30
   7 -19   0  201.48   15.70
  -7 -19   0  186.48   14.70
  -7 -19   0  161.78   14.40
   7 -19   0  190.08   14.30
   7 -19   0  161.38   14.20
  -7 -19   0  210.58   14.90
  -7 -19   0  158.38   14.90
   7 -19   0  196.68   14.40
  -7 -19   0  189.28   14.30
  -7 -19   0  216.18   14.70
   7 -19   0  191.48   14.40
  -7  19   0  191.88   15.40
  -7  19   0  201.38   15.90
  -7  19   0  195.48   14.80
   8 -19   0  368.26   26.90
   8 -19   0  337.97   26.80
  -8 -19   0  376.36   27.10
  -8 -19   0  388.56   26.90
   8 -19   0  350.56   26.90
  -8 -19   0  364.16   27.00
   8 -19   0  387.76   27.00
   8 -19   0  342.77   27.80
  -8 -19   0  379.76   27.20
  -8 -19   0  387.16   27.40
  -8 -19   0  391.56   26.90
  -8  19   0  326.97   28.40
  -8  19   0  371.06   27.20
   9 -19   0    2.20    2.30
  -9 -19   0    3.80    2.70
  -9 -19   0    2.70    2.10
   9 -19   0    6.00    3.30
  -9 -19   0    1.50    2.00
   9 -19   0    3.10    4.60
  -9 -19   0    3.70    2.90
  -9 -19   0    3.70    2.20
   9 -19   0    1.60    2.60
  -9  19   0   -9.90    6.60
   9  19   0   -0.20    4.20
  -9  19   0   -2.50    3.00
 -10 -19   0  136.99   10.70
  10 -19   0  137.19   11.00
 -10 -19   0  144.79   10.60
 -10 -19   0  131.69   10.90
 -10 -19   0  128.29   11.20
 -10  19   0  131.69   11.30
 -11 -19   0  204.08   14.90
 -11 -19   0  227.28   15.20
 -11 -19   0  181.28   15.10
 -11 -19   0  194.38   15.00
 -11 -19   0  176.98   15.40
  11 -19   0  199.58   15.20
  11  19   0  211.98   15.10
 -12 -19   0  101.89    9.00
 -12 -19   0  103.59    8.80
 -12 -19   0  120.49    8.80
  12 -19   0  107.09    8.80
 -12 -19   0  120.19    8.50
  12 -19   0   90.09   11.10
  12  19   0  115.29    8.60
  13 -19   0   -1.70    2.30
 -13 -19   0    0.40    4.30
 -13 -19   0   -0.10    1.90
 -13 -19   0    1.30    2.00
   0  20   0   59.69    5.70
   0  20   0   56.69    5.10
   0  20   0   51.69    5.20
  -1 -20   0   47.80    5.70
   1 -20   0   48.70    5.00
  -1  20   0   48.90    5.60
  -1  20   0   53.69    5.10
   1  20   0   50.69    4.90
   1  20   0   57.19    5.40
  -1  20   0   48.20    5.00
   1  20   0   57.79    5.00
   2 -20   0   21.30    5.20
  -2 -20   0   24.00    4.40
  -2 -20   0   20.30    3.90
  -2 -20   0   13.70    2.60
   2 -20   0   20.60    3.00
  -2 -20   0   26.80    4.50
   2 -20   0   20.80    3.40
  -2  20   0   17.80    3.60
  -2  20   0   25.00    4.30
  -2  20   0   17.70    3.60
   2  20   0   21.70    3.30
  -3 -20   0    7.10    6.40
   3 -20   0    4.50    1.80
  -3 -20   0    3.20    2.30
   3 -20   0    6.00    2.50
  -3 -20   0    3.70    2.50
  -3 -20   0    7.30    2.40
   3 -20   0    4.80    2.00
  -3 -20   0    3.80    2.80
  -3 -20   0    7.00    1.90
  -3 -20   0    5.90    4.30
   3 -20   0    6.20    2.30
  -3 -20   0    5.50    2.10
  -3 -20   0    8.10    2.10
  -3 -20   0    5.60    2.70
  -3  20   0   10.50    2.90
   3  20   0    5.90    2.30
  -3  20   0    4.80    2.10
  -4 -20   0    2.20    2.00
  -4 -20   0    6.30    2.60
   4 -20   0   13.70    6.40
  -4 -20   0    4.40    2.20
  -4 -20   0    0.90    2.30
  -4 -20   0    3.60    2.20
  -4 -20   0    4.30    5.30
  -4 -20   0    2.40    2.00
  -4 -20   0    4.90    2.60
  -4 -20   0    7.60    4.70
   4 -20   0    6.50    2.30
   4 -20   0    7.00    2.00
  -4  20   0    5.30    2.30
   4  20   0    6.70    2.40
  -4  20   0    6.70    3.10
  -5 -20   0  168.68   12.30
  -5 -20   0  169.98   12.30
  -5 -20   0  161.08   12.90
  -5 -20   0  154.18   12.60
  -5 -20   0  150.28   15.10
  -5 -20   0  158.18   12.50
   5 -20   0  137.99   15.30
  -5 -20   0  150.38   14.40
   5 -20   0  169.38   12.00
  -5 -20   0  175.18   13.00
   5 -20   0  164.68   12.30
   5 -20   0  153.78   12.70
   5 -20   0  168.78   12.30
   5  20   0  161.98   12.80
  -5  20   0  151.68   13.30
  -5  20   0  167.78   12.80
  -6 -20   0  506.75   34.70
  -6 -20   0  498.85   34.90
  -6 -20   0  472.45   35.30
   6 -20   0  419.56   34.70
  -6 -20   0  490.15   34.70
   6 -20   0  485.95   34.60
   6 -20   0  486.95   34.70
   6 -20   0  489.85   34.80
   6 -20   0  445.96   35.00
  -6 -20   0  524.15   35.20
  -6 -20   0  474.15   34.90
  -6  20   0  450.35   35.50
  -6  20   0  453.75   35.00
  -6  20   0  498.85   35.40
   6  20   0  489.95   35.30
   7 -20   0  200.58   16.60
  -7 -20   0  233.08   16.60
  -7 -20   0  240.38   16.90
  -7 -20   0  235.38   17.00
   7 -20   0  202.18   17.90
   7 -20   0  201.68   17.30
   7 -20   0  238.38   16.70
   7 -20   0  220.68   16.60
  -7 -20   0  221.08   17.30
  -7 -20   0  226.68   16.80
  -7  20   0  220.58   17.00
  -7  20   0  218.38   17.80
   7  20   0  220.68   17.40
  -8 -20   0   56.39    6.60
  -8 -20   0   61.89    5.70
  -8 -20   0   57.39    5.90
   8 -20   0   58.89    6.20
  -8 -20   0   53.69    5.80
   8 -20   0   59.89    8.50
   8 -20   0   56.29    6.10
  -8 -20   0   59.09    7.00
  -8 -20   0   61.99    6.30
  -8  20   0   51.29    9.90
  -8  20   0   57.09    6.50
   8  20   0   49.10    7.60
  -9 -20   0   14.80    3.80
   9 -20   0   14.80    3.10
  -9 -20   0   14.80    3.20
  -9 -20   0   11.70    2.60
   9 -20   0   12.80    5.10
  -9 -20   0   12.70    2.60
   9 -20   0   11.80    4.90
  -9 -20   0   12.30    2.90
  -9 -20   0    9.40    3.30
   9  20   0    8.30    4.80
  -9  20   0   14.30    3.60
  -9  20   0    9.10    8.60
 -10 -20   0   69.99    6.80
 -10 -20   0   60.99    6.00
 -10 -20   0   60.79    6.20
 -10 -20   0   67.39    6.50
 -10 -20   0   59.59    6.10
  10 -20   0   64.69    6.30
 -11 -20   0  118.99   10.30
  11 -20   0  127.59   10.00
 -11 -20   0  124.09    9.70
 -11 -20   0  132.69    9.90
  11 -20   0  121.39   12.80
 -11 -20   0  124.69    9.80
 -11 -20   0  118.49   10.00
  11  20   0  125.19    9.90
  12 -20   0   28.10    6.30
 -12 -20   0   32.90    3.50
 -12 -20   0   25.60    3.90
  12 -20   0   27.70    3.90
  12  20   0   29.00    3.80
  13 -20   0   22.70    3.30
 -13 -20   0   30.00    3.30
 -13 -20   0   26.30    3.60
   0 -21   0    3.10    1.90
   0 -21   0    6.00    2.30
   0 -21   0    2.60    1.90
   0 -21   0    8.20    2.20
   0 -21   0    4.30    2.60
   0  21   0    5.40    2.50
  -1 -21   0   12.50    2.60
   1 -21   0   17.00    2.50
   1 -21   0   10.60    2.00
  -1 -21   0   14.60    2.20
  -1 -21   0   16.00    3.40
  -1 -21   0   16.50    3.90
   1 -21   0    9.70    2.60
  -1 -21   0   12.20    2.90
  -1 -21   0   11.20    2.10
   1 -21   0   10.10    2.60
  -1 -21   0    9.90    2.40
   1  21   0    9.00    2.60
   1  21   0   10.40    2.20
  -1  21   0    9.30    2.40
  -1  21   0   11.40    2.90
  -1  21   0   15.00    2.50
  -2 -21   0  662.43   44.90
  -2 -21   0  584.54   43.40
  -2 -21   0  615.34   43.60
   2 -21   0  526.35   43.70
   2 -21   0  573.14   44.00
  -2 -21   0  658.83   43.90
  -2 -21   0  508.65   43.70
   2 -21   0  625.94   43.80
   2 -21   0  530.05   43.40
  -2 -21   0  525.55   43.80
   2 -21   0  651.93   44.10
  -2 -21   0  639.74   43.60
   2 -21   0  629.34   43.40
  -2 -21   0  569.74   43.40
  -2  21   0  584.14   43.50
  -2  21   0  631.24   44.00
   2  21   0  667.53   43.90
  -2  21   0  642.94   43.80
   2  21   0  643.34   43.60
  -3 -21   0 1679.43  116.59
  -3 -21   0 1524.65  116.89
  -3 -21   0 1769.72  117.69
  -3 -21   0 1394.26  116.69
  -3 -21   0 1672.83  116.49
   3 -21   0 1730.73  116.49
  -3 -21   0 1570.74  116.49
  -3 -21   0 1730.83  116.79
  -3 -21   0 1481.65  116.59
   3 -21   0 1547.65  116.49
  -3 -21   0 1598.44  116.49
   3 -21   0 1611.94  117.59
  -3 -21   0 1691.73  116.59
  -3 -21   0 1665.83  117.59
   3 -21   0 1560.44  116.79
   3 -21   0 1656.63  116.49
  -3  21   0 1656.63  117.09
  -3  21   0 1703.13  117.09
   3  21   0 1727.23  116.79
  -4 -21   0 1495.25  102.89
   4 -21   0 1366.96  103.89
   4 -21   0 1490.25  102.79
   4 -21   0 1353.16  102.99
  -4 -21   0 1479.45  102.79
  -4 -21   0 1311.77  102.69
  -4 -21   0 1530.55  103.99
  -4 -21   0 1418.76  102.99
  -4 -21   0 1457.85  102.89
  -4 -21   0 1535.55  103.09
   4 -21   0 1483.05  102.79
  -4 -21   0 1398.36  103.89
  -4 -21   0 1451.25  102.79
  -4 -21   0 1409.66  103.19
   4  21   0 1422.36  103.09
  -4  21   0 1455.95  103.19
  -4  21   0 1370.06  103.29
  -5 -21   0   63.59    8.70
   5 -21   0   84.49    7.30
  -5 -21   0   98.19   10.40
   5 -21   0   87.19   11.60
  -5 -21   0   94.19    7.90
  -5 -21   0   82.89    7.40
  -5 -21   0   95.09    7.80
  -5 -21   0   94.19   11.20
  -5 -21   0   77.69    7.60
   5 -21   0   90.79    7.40
   5  21   0   96.19    8.10
  -5  21   0   79.39    8.10
  -5  21   0   88.39    8.80
   6 -21   0   40.10    4.60
   6 -21   0   34.80    8.10
  -6 -21   0   40.40    5.90
  -6 -21   0   39.00    4.90
   6 -21   0   46.50    5.00
   6 -21   0   47.00    4.90
  -6 -21   0   54.99    5.50
  -6 -21   0   43.80    4.90
  -6 -21   0   52.89    6.00
   6 -21   0   52.79   11.00
  -6 -21   0   42.70    5.10
  -6 -21   0   37.40    5.70
  -6  21   0   41.40    6.00
  -6  21   0   51.49    7.00
   6  21   0   52.49    6.00
  -6  21   0   42.10    6.60
   7 -21   0   45.40    5.20
  -7 -21   0   50.59    5.40
   7 -21   0   57.09   10.10
  -7 -21   0   46.90    5.70
   7 -21   0   38.20    6.50
   7 -21   0   45.50    5.30
   7 -21   0   53.09    5.30
  -7 -21   0   42.00    5.30
  -7 -21   0   49.80    6.30
  -7 -21   0   51.39    5.20
  -7 -21   0   52.99    6.20
  -7  21   0   51.29    6.20
  -7  21   0   51.49    8.30
   7  21   0   42.60    6.70
  -8 -21   0   68.39    6.30
  -8 -21   0   70.09    6.70
   8 -21   0   68.79    6.30
  -8 -21   0   67.09    6.40
  -8 -21   0   65.89    6.20
  -8 -21   0   70.59    7.20
   8 -21   0   62.09    7.10
   8 -21   0   64.99    6.60
  -8 -21   0   69.89    7.30
  -8  21   0   49.70   11.00
  -8  21   0   62.99    7.10
   8  21   0   52.49    8.30
   9 -21   0  344.27   26.80
  -9 -21   0  348.97   24.60
   9 -21   0  334.37   24.70
  -9 -21   0  325.77   24.50
  -9 -21   0  335.77   25.00
  -9 -21   0  336.77   24.80
   9 -21   0  314.57   24.80
  -9 -21   0  324.87   24.70
  -9 -21   0  353.86   25.10
  -9  21   0  331.57   24.90
  10 -21   0  380.16   28.00
  10 -21   0  333.87   29.10
 -10 -21   0  353.16   27.70
 -10 -21   0  433.66   27.70
 -10 -21   0  347.17   27.90
 -10 -21   0  377.66   27.40
 -10 -21   0  372.26   27.50
  10  21   0  410.56   27.60
 -10  21   0  369.16   27.70
 -11 -21   0  123.69    9.80
 -11 -21   0  129.19    9.50
 -11 -21   0  119.69    9.70
  11 -21   0  105.99   12.50
 -11 -21   0  120.69   10.10
 -11 -21   0  131.89    9.70
  11 -21   0  126.29    9.80
  11  21   0  118.39    9.70
 -12 -21   0   12.30    2.60
  12 -21   0   14.40    2.60
 -12 -21   0   10.90    2.00
 -12 -21   0   13.20    2.40
 -12 -21   0   15.10    3.00
  13 -21   0    8.20    1.80
 -13 -21   0   10.20    2.20
  13 -21   0   11.00    2.00
 -13 -21   0   10.80    1.90
   0 -22   0  287.87   21.00
   0 -22   0  267.67   21.00
   0 -22   0  273.27   20.80
   0 -22   0  290.37   20.80
   0 -22   0  287.77   21.60
   0 -22   0  237.28   21.00
   0 -22   0  288.37   21.30
   0 -22   0  292.97   21.10
   0  22   0  323.47   21.10
   0  22   0  284.27   21.30
   0  22   0  284.17   20.90
  -1 -22   0  222.18   17.70
   1 -22   0  236.08   17.50
  -1 -22   0  244.48   18.10
   1 -22   0  247.48   17.80
   1 -22   0  237.18   18.00
   1 -22   0  215.88   17.60
  -1 -22   0  248.08   19.90
  -1 -22   0  216.18   17.50
  -1 -22   0  240.28   17.50
   1 -22   0  212.48   17.80
  -1 -22   0  245.88   17.80
  -1  22   0  247.18   18.10
   1  22   0  251.57   17.80
   1  22   0  241.48   17.60
  -1  22   0  253.67   17.90
   1  22   0  244.98   18.10
  -1  22   0  224.38   17.70
   2 -22   0   65.19    5.70
  -2 -22   0   64.09    6.10
   2 -22   0   65.19    5.90
  -2 -22   0   55.39    6.20
  -2 -22   0   78.09   11.20
  -2 -22   0   58.49    8.90
  -2 -22   0   65.69    6.40
   2 -22   0   57.79    6.00
   2 -22   0   63.49    5.90
  -2 -22   0   61.29    5.60
  -2 -22   0   59.99    5.70
  -2 -22   0   62.79    5.90
   2 -22   0   54.39   12.00
  -2 -22   0   62.19    6.60
  -2 -22   0   65.49    6.50
  -2 -22   0   55.29    5.80
   2 -22   0   54.69    6.60
   2  22   0   61.79    6.30
   2  22   0   70.39    5.90
  -2  22   0   56.39    6.60
   2  22   0   61.29    5.90
   3 -22   0    1.20    2.30
   3 -22   0    2.30    1.60
  -3 -22   0   -2.90    2.20
   3 -22   0    0.00    2.10
  -3 -22   0    0.70    5.50
   3 -22   0   -2.90    3.30
  -3 -22   0    2.30    2.00
  -3 -22   0   -2.40    4.50
  -3 -22   0    4.90    1.90
  -3 -22   0   -1.90    1.90
  -3 -22   0   -0.60    2.60
  -3 -22   0   -0.80    2.50
  -3 -22   0    1.20    2.40
   3 -22   0    1.40    6.50
  -3 -22   0    3.50    2.20
  -3 -22   0    1.40    2.10
   3 -22   0    0.10    1.80
  -3  22   0   -1.50    2.30
  -3  22   0    2.00    2.90
   3  22   0    2.10    2.30
   4 -22   0   15.00    6.50
  -4 -22   0   16.20    3.50
  -4 -22   0   16.00    3.00
  -4 -22   0   12.20    4.80
  -4 -22   0   13.70    2.50
   4 -22   0   17.80    2.60
   4 -22   0   17.00    2.40
  -4 -22   0   12.20    5.70
   4 -22   0   11.80    2.50
  -4 -22   0   14.90    3.10
  -4 -22   0    8.10    2.50
  -4 -22   0   15.60    2.50
  -4 -22   0    9.00    2.60
  -4  22   0   11.90    3.50
   4  22   0   18.60    4.00
  -4  22   0   15.70    3.20
   5 -22   0   81.99   10.90
  -5 -22   0   52.89    6.00
   5 -22   0   60.59    6.50
  -5 -22   0   64.49    6.30
  -5 -22   0   66.79    6.20
  -5 -22   0   60.39    7.70
  -5 -22   0   55.29    6.80
  -5 -22   0   75.39    6.80
  -5 -22   0   46.90    6.80
  -5  22   0   66.59    7.00
  -5  22   0   68.19    7.70
   5  22   0   60.59    6.50
   6 -22   0  152.68   11.70
  -6 -22   0  154.08   13.50
  -6 -22   0  161.08   12.00
   6 -22   0  137.69   12.20
  -6 -22   0  156.88   12.10
  -6 -22   0  164.28   12.50
  -6 -22   0  134.59   12.40
  -6 -22   0  149.09   11.70
   6 -22   0  152.88   11.70
  -6 -22   0  152.38   11.60
   6 -22   0  166.58   15.10
   6  22   0  122.69   14.30
  -6  22   0  150.08   12.30
  -6  22   0  148.39   13.30
  -6  22   0  150.88   13.00
   7 -22   0  183.18   18.10
  -7 -22   0  209.38   15.70
  -7 -22   0  215.78   16.00
   7 -22   0  213.08   15.40
  -7 -22   0  221.68   15.40
  -7 -22   0  212.58   15.80
  -7 -22   0  218.08   15.40
   7 -22   0  201.38   15.40
   7 -22   0  204.28   16.00
  -7  22   0  204.08   15.90
  -7  22   0  173.88   17.40
   7  22   0  178.38   16.40
  -8 -22   0   21.40    3.30
  -8 -22   0   17.80    2.80
  -8 -22   0   12.10    2.80
   8 -22   0   22.80    6.50
   8 -22   0   13.10    3.00
  -8 -22   0   19.20    3.40
  -8 -22   0   18.60    3.60
  -8 -22   0   12.90    2.80
   8 -22   0   17.40    2.90
   8  22   0   22.40    5.10
  -8  22   0   20.50    7.50
  -8  22   0   20.90    4.00
  -9 -22   0    1.60    2.90
  -9 -22   0   -0.10    2.00
  -9 -22   0    1.30    2.70
   9 -22   0    4.10    3.20
  -9 -22   0    2.90    3.30
  -9 -22   0   -1.20    2.20
  -9 -22   0    2.20    2.30
   9 -22   0   -1.10    2.50
   9 -22   0    5.60    6.20
  -9  22   0    0.10    3.20
  10 -22   0    2.70    2.50
 -10 -22   0    7.80    2.60
 -10 -22   0    6.60    2.90
 -10 -22   0    5.50    2.00
 -10 -22   0    7.70    2.30
 -10 -22   0    9.00    2.30
  10 -22   0    6.10    5.70
 -10  22   0    8.00    3.30
  11 -22   0   11.90    2.60
 -11 -22   0    7.70    2.20
 -11 -22   0    8.90    2.50
 -11 -22   0   11.10    2.30
 -11 -22   0    7.40    2.70
 -11 -22   0    9.10    2.10
  11 -22   0   15.70    5.70
 -12 -22   0   54.19    5.40
 -12 -22   0   59.69    5.20
  12 -22   0   53.19    5.00
 -12 -22   0   54.79    5.20
   0 -23   0   -0.80    1.90
   0 -23   0   -0.10    1.80
   0 -23   0    2.20    1.80
   0 -23   0    3.20    2.20
   0 -23   0   -0.20    2.60
   0 -23   0   -1.50    6.70
   0 -23   0    2.40    2.50
   0 -23   0    3.70    2.20
   0 -23   0    1.50    3.30
   0  23   0    1.10    2.60
   0  23   0   -0.50    2.10
   0  23   0    4.60    2.30
   1 -23   0  251.07   20.20
  -1 -23   0  238.98   20.70
  -1 -23   0  287.57   22.50
   1 -23   0  292.67   20.70
   1 -23   0  260.97   20.40
  -1 -23   0  281.87   20.40
  -1 -23   0  295.17   20.40
  -1 -23   0  241.68   20.40
   1 -23   0  270.57   23.10
   1 -23   0  302.27   20.50
   1 -23   0  283.67   20.10
  -1 -23   0  293.57   20.70
  -1 -23   0  259.47   20.20
  -1 -23   0  288.67   20.20
  -1 -23   0  275.37   22.80
   1 -23   0  246.28   20.50
   1  23   0  270.27   20.30
   1  23   0  273.77   20.70
  -1  23   0  266.57   21.60
   1  23   0  296.37   20.60
  -1  23   0  290.67   20.80
  -2 -23   0  163.18   13.70
   2 -23   0  181.58   13.40
  -2 -23   0  178.38   13.40
  -2 -23   0  191.98   13.70
   2 -23   0  167.18   17.30
   2 -23   0  180.08   14.00
   2 -23   0  161.28   13.80
  -2 -23   0  155.88   13.70
  -2 -23   0  194.18   14.10
  -2 -23   0  180.38   16.70
   2 -23   0  167.18   13.50
  -2 -23   0  195.18   15.90
  -2 -23   0  196.68   13.70
   2 -23   0  156.48   13.70
   2 -23   0  169.48   13.40
  -2 -23   0  160.48   14.00
  -2 -23   0  178.18   13.40
   2  23   0  187.48   14.10
   2  23   0  173.88   13.60
  -2  23   0  200.28   13.90
   2  23   0  181.78   14.10
  -2  23   0  182.48   14.30
  -3 -23   0   68.49    6.20
  -3 -23   0   75.89    6.70
   3 -23   0   62.39    5.80
   3 -23   0   79.79   11.90
   3 -23   0   55.59    7.50
  -3 -23   0   56.39    5.90
  -3 -23   0   63.69   10.70
  -3 -23   0   59.69    6.20
  -3 -23   0   51.99    5.70
   3 -23   0   61.99    5.90
  -3  23   0   72.69    7.30
   3  23   0   71.69    6.50
  -3  23   0   51.79    6.50
  -4 -23   0   98.49    9.40
  -4 -23   0  109.29    9.60
   4 -23   0  124.89    9.40
   4 -23   0  129.19   13.60
   4 -23   0  112.89    9.40
  -4 -23   0  115.29    9.80
  -4 -23   0  112.99    9.50
  -4 -23   0  133.89    9.80
   4  23   0  129.49   10.00
  -4  23   0  130.59   10.80
  -4  23   0  113.29   10.30
  -5 -23   0  394.56   27.50
  -5 -23   0  337.37   28.00
  -5 -23   0  394.46   27.70
  -5 -23   0  409.26   27.70
  -5 -23   0  363.86   27.40
   5 -23   0  393.56   27.40
  -5 -23   0  336.27   27.60
   5 -23   0  404.86   29.50
  -5 -23   0  355.06   27.50
   5 -23   0  333.07   27.70
  -5 -23   0  437.46   28.00
   5 -23   0  374.36   27.40
   5  23   0  387.36   28.00
  -5  23   0  364.66   28.20
  -5  23   0  359.96   28.40
  -6 -23   0  100.29    8.90
  -6 -23   0  104.09    9.20
  -6 -23   0   99.89    8.60
   6 -23   0   98.29    8.90
  -6 -23   0  102.39    8.30
   6 -23   0   99.19    8.20
   6 -23   0   99.79    8.40
   6 -23   0   93.69   12.50
  -6 -23   0  106.89    8.40
  -6 -23   0  103.89    8.60
  -6  23   0  106.99   11.50
  -6  23   0   85.59   10.60
  -6  23   0   97.69    9.20
   6  23   0   97.59    9.40
  -7 -23   0   88.39    8.30
  -7 -23   0   97.49    7.70
  -7 -23   0   82.29    8.20
  -7 -23   0   87.79    7.40
  -7 -23   0   89.29    7.60
   7 -23   0   89.69    7.50
   7 -23   0   84.79    7.50
   7 -23   0   78.99   11.90
   7 -23   0   80.79    8.20
  -7 -23   0   81.49    7.80
   7  23   0   80.19    9.20
  -7  23   0   75.39   11.80
  -7  23   0   84.39    8.40
   8 -23   0   67.29   10.40
   8 -23   0   77.89    6.40
  -8 -23   0   65.09    7.00
  -8 -23   0   76.99    6.20
   8 -23   0   49.20   11.10
  -8 -23   0   49.20    7.20
   8 -23   0   67.09    6.50
  -8 -23   0   64.69    6.60
   8  23   0   50.79    9.10
  -8  23   0   63.89    7.20
   9 -23   0   59.09    5.80
   9 -23   0   54.49    6.30
  -9 -23   0   63.99    5.50
  -9 -23   0   50.99    6.50
  -9 -23   0   61.59    7.00
  -9 -23   0   59.29    6.00
  -9 -23   0   53.19    5.70
   9 -23   0   45.50    8.30
  -9  23   0   54.69    6.50
 -10 -23   0   52.09    5.10
 -10 -23   0   54.99    6.10
 -10 -23   0   55.69    5.70
  10 -23   0   55.29    5.50
 -10 -23   0   50.09    5.40
  10 -23   0   52.89   10.40
 -10 -23   0   53.39    5.40
 -10  23   0   53.79    6.30
 -11 -23   0   97.29    7.60
 -11 -23   0  101.79    8.00
 -11 -23   0   95.89    7.80
 -11 -23   0   90.99    7.70
 -11 -23   0   94.59    8.20
  11 -23   0   93.89    7.80
 -12 -23   0   92.59    8.10
  12 -23   0  102.79    7.80
 -12 -23   0   97.79    7.90
 -12 -23   0  106.09    7.80
 -12 -23   0  100.69    7.70
   0 -24   0   11.10    3.30
   0 -24   0    5.90    2.00
   0 -24   0   13.40    6.60
   0 -24   0    6.70    2.80
   0 -24   0    3.60    2.40
   0 -24   0    5.80    2.40
   0 -24   0    5.30    2.40
   0 -24   0    6.70    1.90
   0 -24   0    5.60    2.20
   0  24   0    8.20    2.70
   0  24   0    9.00    3.10
   0  24   0    8.70    3.00
  -1 -24   0  627.24   45.50
  -1 -24   0  634.14   45.20
  -1 -24   0  570.94   44.10
  -1 -24   0  633.64   43.60
  -1 -24   0  638.34   44.00
   1 -24   0  586.24   43.60
  -1 -24   0  537.85   43.80
  -1 -24   0  583.24   43.60
  -1 -24   0  600.54   43.70
  -1 -24   0  655.43   43.80
   1 -24   0  599.74   44.00
   1 -24   0  573.64   45.40
   1 -24   0  575.64   43.70
   1 -24   0  622.64   43.60
   1 -24   0  557.24   43.90
   1 -24   0  656.23   43.80
  -1  24   0  580.54   44.20
   1  24   0  659.43   44.00
   1  24   0  592.94   43.80
  -1  24   0  625.44   44.00
   1  24   0  594.34   44.10
  -2 -24   0  369.16   26.00
   2 -24   0  352.06   26.20
  -2 -24   0  376.76   26.20
   2 -24   0  359.56   26.20
  -2 -24   0  311.37   25.90
   2 -24   0  308.27   25.80
  -2 -24   0  379.76   27.70
   2 -24   0  338.67   26.00
   2 -24   0  336.77   28.20
  -2 -24   0  366.96   25.70
   2 -24   0  366.76   25.70
  -2 -24   0  337.57   26.00
   2 -24   0  341.37   25.60
  -2 -24   0  358.86   25.70
   2 -24   0  341.07   26.00
  -2 -24   0  370.76   26.00
  -2 -24   0  342.37   25.80
  -2 -24   0  360.76   27.90
  -2 -24   0  348.87   26.40
  -2  24   0  364.56   26.20
   2  24   0  361.56   26.40
   2  24   0  364.66   26.10
   2  24   0  353.16   26.10
  -2  24   0  361.46   26.60
   3 -24   0   17.10    3.60
  -3 -24   0   18.50    3.60
  -3 -24   0   16.40    3.00
   3 -24   0   10.60    6.90
   3 -24   0   15.50    2.60
  -3 -24   0   15.60    2.50
  -3 -24   0   14.10    2.70
  -3 -24   0    9.60    2.40
   3 -24   0   13.80    2.30
   3 -24   0   17.60    3.90
  -3 -24   0   11.90    2.60
  -3 -24   0   15.20    3.10
  -3 -24   0   21.50    4.90
  -3 -24   0   11.40    6.10
   3 -24   0   17.00    2.80
  -3 -24   0   15.90    2.80
  -3 -24   0    8.40    4.90
  -3  24   0   10.10    3.60
   3  24   0   15.70    3.40
   3  24   0   12.30    3.60
   3  24   0   22.40    4.50
  -3  24   0   21.10    4.70
  -4 -24   0  221.68   19.50
  -4 -24   0  239.58   17.90
   4 -24   0  233.88   17.30
  -4 -24   0  234.58   17.60
  -4 -24   0  226.18   19.30
  -4 -24   0  254.77   17.90
  -4 -24   0  251.07   18.10
  -4 -24   0  235.28   17.30
   4 -24   0  229.98   17.60
   4 -24   0  212.58   20.10
  -4 -24   0  248.68   17.60
  -4 -24   0  206.78   17.30
  -4 -24   0  234.98   17.60
  -4  24   0  219.88   18.40
  -4  24   0  252.77   18.20
   4  24   0  214.68   17.80
  -5 -24   0  317.17   23.50
   5 -24   0  320.97   23.00
  -5 -24   0  321.67   23.00
   5 -24   0  282.27   25.40
  -5 -24   0  342.17   23.30
   5 -24   0  313.47   23.40
  -5 -24   0  323.87   23.70
  -5 -24   0  337.47   23.10
  -5 -24   0  283.27   23.10
  -5 -24   0  328.47   23.30
  -5 -24   0  325.97   23.30
   5 -24   0  321.77   23.00
   5  24   0  280.97   23.80
  -5  24   0  317.47   24.10
  -5  24   0  277.57   24.20
  -6 -24   0  108.39    9.20
  -6 -24   0   95.99    8.30
  -6 -24   0  103.69    8.70
  -6 -24   0   98.79    8.50
   6 -24   0  104.29    8.40
   6 -24   0  107.39   12.50
   6 -24   0  102.59    8.30
  -6 -24   0   98.49    8.90
  -6 -24   0   86.59    8.50
  -6  24   0   84.49   11.30
   6  24   0  100.79    9.80
  -6  24   0  111.59    9.30
   7 -24   0  422.56   30.40
  -7 -24   0  417.16   30.40
  -7 -24   0  428.16   30.60
  -7 -24   0  432.56   30.50
   7 -24   0  383.76   30.80
  -7 -24   0  438.26   30.70
   7 -24   0  429.56   30.50
   7 -24   0  430.16   32.60
  -7 -24   0  454.85   31.00
  -7 -24   0  420.06   30.70
  -7  24   0  367.86   32.90
   7  24   0  386.16   31.50
  -7  24   0  417.36   30.80
   8 -24   0  239.98   17.90
  -8 -24   0  247.28   18.10
  -8 -24   0  268.17   18.50
  -8 -24   0  245.48   18.20
  -8 -24   0  222.88   18.00
   8 -24   0  205.98   18.50
   8 -24   0  238.88   17.90
  -8 -24   0  225.68   17.80
   8 -24   0  263.07   21.30
  -8 -24   0  238.78   17.90
  -8  24   0  243.98   18.40
   9 -24   0  124.99   10.40
  -9 -24   0  115.19   10.10
  -9 -24   0  110.49    9.50
   9 -24   0  101.69   12.90
  -9 -24   0  104.49   10.40
   9 -24   0  119.09    9.60
  -9 -24   0  120.69    9.90
  -9  24   0  117.09   10.00
 -10 -24   0    9.50    2.10
 -10 -24   0    7.30    2.80
  10 -24   0    8.90    6.10
 -10 -24   0    8.70    2.30
 -10 -24   0   10.20    2.60
 -10 -24   0   12.70    3.30
  10 -24   0   11.30    2.70
 -10  24   0    8.30    3.30
  11 -24   0   90.09    7.30
 -11 -24   0   82.99    7.70
 -11 -24   0   96.59    7.20
 -11 -24   0   86.69    7.50
 -11 -24   0   97.69    7.30
  12 -24   0   38.30    4.50
 -12 -24   0   45.60    4.00
 -12 -24   0   39.20    3.70
 -12 -24   0   31.30    4.00
   0 -25   0    0.80    2.20
   0 -25   0    1.60    2.00
   0 -25   0    3.60    2.40
   0 -25   0    4.00    2.00
   0 -25   0    2.10    2.30
   0 -25   0   -0.80    1.70
   0 -25   0   -1.30    2.60
   0 -25   0   -0.20    6.40
   0  25   0    3.60    2.50
   0  25   0    4.50    3.00
   1 -25   0    2.40    1.70
  -1 -25   0    4.60    1.80
   1 -25   0   -0.10    3.00
  -1 -25   0    1.70    2.70
   1 -25   0    4.30    2.10
  -1 -25   0    6.50    2.30
  -1 -25   0    2.80    1.90
   1 -25   0    3.00    2.30
   1 -25   0    6.20    2.90
  -1 -25   0    5.90    5.80
  -1 -25   0   10.30    6.40
  -1 -25   0    5.30    2.50
  -1 -25   0    3.30    2.20
   1 -25   0    1.20    1.90
  -1 -25   0    5.50    2.70
   1 -25   0    7.80    6.40
  -1 -25   0    3.40    2.10
   1 -25   0    4.00    2.60
  -1  25   0    8.20    3.30
  -1  25   0    4.00    2.70
   1  25   0    5.30    3.00
   1  25   0    4.50    2.60
   1  25   0    6.90    3.20
  -2 -25   0    2.20    1.80
  -2 -25   0    5.70    2.80
  -2 -25   0    2.50    2.80
   2 -25   0    1.00    2.40
   2 -25   0    4.60    2.00
   2 -25   0    1.60    1.90
   2 -25   0    1.00    6.50
  -2 -25   0    6.00    2.40
  -2 -25   0    1.60    2.80
  -2 -25   0    0.50    2.20
  -2 -25   0    3.60    2.00
   2 -25   0    0.40    2.50
  -2 -25   0    2.80    2.30
  -2 -25   0    2.40    5.00
   2 -25   0    1.10    2.30
  -2 -25   0   -0.70    1.90
  -2 -25   0    4.60    6.00
   2 -25   0    1.10    2.70
   2 -25   0    0.90    1.70
   2  25   0    2.20    3.00
  -2  25   0    2.50    3.30
  -2  25   0    2.40    3.00
   2  25   0    6.30    3.00
   2  25   0    5.20    2.70
   3 -25   0   17.90    2.60
  -3 -25   0   15.80    2.80
  -3 -25   0   22.20    6.20
   3 -25   0   14.90    3.50
   3 -25   0   14.70    7.00
  -3 -25   0   14.40    2.60
   3 -25   0   13.90    2.40
  -3 -25   0   15.30    2.70
  -3 -25   0   10.10    2.60
  -3 -25   0   17.00    3.40
  -3 -25   0   17.30    3.10
  -3 -25   0   11.10    2.30
  -3 -25   0   13.90    3.30
   3 -25   0   10.40    2.30
   3  25   0   14.80    3.50
  -3  25   0   16.00    3.50
   3  25   0   12.80    3.40
  -3  25   0   16.40    4.20
   3  25   0   20.10    4.70
  -4 -25   0   16.00    2.60
  -4 -25   0   19.80    2.80
   4 -25   0   19.20    4.10
  -4 -25   0   16.20    3.00
   4 -25   0   19.10    3.40
  -4 -25   0   10.10    6.20
   4 -25   0    9.70   12.10
   4 -25   0   14.90    2.50
  -4 -25   0   16.20    2.90
  -4 -25   0   15.20    3.00
  -4 -25   0   23.30    5.10
  -4 -25   0   12.90    5.60
  -4 -25   0   15.40    3.50
   4  25   0   13.70    3.70
   4  25   0    9.90    4.10
  -4  25   0   13.20    4.40
  -4  25   0   21.60    4.20
   5 -25   0    6.60    6.30
  -5 -25   0    8.80    2.20
  -5 -25   0    7.10    3.00
   5 -25   0   10.00    2.40
  -5 -25   0    8.00    2.70
   5 -25   0    4.90    2.20
  -5 -25   0    5.00    2.40
   5 -25   0    7.60    2.10
  -5 -25   0    9.10    2.70
  -5 -25   0   11.40    2.70
  -5 -25   0   10.80    3.10
  -5 -25   0    9.40    2.50
  -5  25   0    7.60    4.70
  -5  25   0   10.40    6.00
   5  25   0    8.20    3.70
  -6 -25   0   45.70    6.00
  -6 -25   0   35.20    5.80
  -6 -25   0   40.50    5.50
  -6 -25   0   37.80    4.90
   6 -25   0   32.50    7.60
   6 -25   0   41.50    4.70
  -6 -25   0   52.59    4.80
   6 -25   0   46.90    4.90
  -6  25   0   42.20    6.40
   6  25   0   33.30    7.10
  -6  25   0   27.50    7.10
  -7 -25   0   49.50    5.20
  -7 -25   0   51.69    6.40
   7 -25   0   47.30    5.50
   7 -25   0   52.99   11.40
  -7 -25   0   58.99    6.00
  -7 -25   0   45.10    5.50
   7 -25   0   51.49    5.30
  -7 -25   0   59.19    6.40
  -7 -25   0   40.70    5.50
  -7  25   0   53.29    6.60
   7  25   0   53.69    8.60
   8 -25   0   12.90    2.60
  -8 -25   0   13.00    3.00
   8 -25   0   15.90    2.90
  -8 -25   0   11.60    2.50
  -8 -25   0   10.50    3.10
  -8 -25   0   13.50    2.70
   8 -25   0   12.40    7.50
  -8 -25   0   13.10    3.40
  -8 -25   0   14.30    2.70
  -8  25   0   15.90    3.80
  -9 -25   0    0.00    2.70
   9 -25   0   -0.70    2.40
  -9 -25   0    2.50    2.00
  -9 -25   0    3.50    2.20
   9 -25   0    5.20    6.20
  -9 -25   0    3.40    2.50
  -9 -25   0    2.30    2.10
  -9 -25   0    5.90    2.90
   9 -25   0    7.70    2.60
  -9  25   0    3.60    3.10
 -10 -25   0    3.40    2.10
 -10 -25   0    0.60    2.50
 -10 -25   0    1.30    2.30
 -10 -25   0   -0.80    1.90
 -10 -25   0    1.20    1.70
  10 -25   0    0.60    2.20
 -10  25   0   -3.00    2.90
 -11 -25   0    6.10    1.90
 -11 -25   0    5.30    2.10
  11 -25   0    5.60    2.00
 -11 -25   0    5.30    2.40
 -11 -25   0    6.00    1.60
 -12 -25   0    6.00    2.10
 -12 -25   0   12.30    2.70
 -12 -25   0   12.80    2.20
 -12 -25   0    6.50    1.90
  12 -25   0    7.90    1.70
  12 -25   0   10.20    1.80
   0 -26   0  863.11   66.79
   0 -26   0  970.90   66.79
   0 -26   0  886.01   66.99
   0 -26   0  944.51   66.39
   0 -26   0  917.21   67.69
   0  26   0  976.30   66.79
   0  26   0  912.01   66.99
  -1 -26   0  210.78   19.00
   1 -26   0  228.58   17.40
   1 -26   0  239.38   20.50
  -1 -26   0  255.07   20.30
  -1 -26   0  227.38   20.30
   1 -26   0  220.68   18.80
   1 -26   0  238.48   18.20
   1 -26   0  242.38   17.40
  -1 -26   0  242.08   18.40
   1 -26   0  234.88   17.70
  -1 -26   0  217.98   18.10
   1  26   0  239.58   18.40
  -1  26   0  251.67   18.20
   1  26   0  227.18   18.20
   1  26   0  244.88   18.10
  -1  26   0  234.98   18.50
   2 -26   0   93.59    7.80
  -2 -26   0   97.69    8.30
   2 -26   0  107.19    8.80
  -2 -26   0  110.49   12.30
  -2 -26   0  102.09    8.70
   2 -26   0   93.79   13.30
   2 -26   0   87.69    8.80
  -2 -26   0  107.19   11.10
  -2 -26   0   83.39    7.80
  -2 -26   0  101.59    8.30
  -2 -26   0   92.29    7.90
  -2 -26   0   80.79    8.30
  -2 -26   0   74.69    8.60
   2  26   0   96.39    8.90
  -2  26   0   97.79    9.70
  -2  26   0   92.49    8.90
   2  26   0   91.19    8.80
   2  26   0  105.29    9.30
   3 -26   0   76.99    6.70
   3 -26   0   88.39   12.20
  -3 -26   0   87.79    7.80
  -3 -26   0   75.49    6.80
  -3 -26   0   77.09    6.70
  -3 -26   0   89.49   10.40
   3 -26   0   61.89    6.80
   3 -26   0   80.49    6.60
   3 -26   0   62.69    7.10
  -3 -26   0   68.89    7.10
  -3 -26   0   90.89   13.10
  -3 -26   0   61.29    7.60
   3  26   0   83.19    8.20
  -3  26   0   76.99    8.80
  -3  26   0   71.89    8.30
   3  26   0   85.99    8.50
   3  26   0   82.09    8.10
  -4 -26   0    3.40    3.10
   4 -26   0    3.70    6.90
  -4 -26   0    3.30    2.40
  -4 -26   0    1.60    2.30
  -4 -26   0    0.60    2.80
   4 -26   0    0.60    1.80
  -4 -26   0   -3.20    2.20
  -4 -26   0    4.10    2.10
  -4 -26   0    0.00    2.70
   4 -26   0    2.60    2.00
   4 -26   0    2.90    2.00
  -4 -26   0    2.40    5.90
  -4 -26   0    1.90    2.10
  -4 -26   0    3.30    2.00
   4  26   0    3.60    4.20
  -4  26   0    8.60    7.90
   4  26   0    4.60    3.70
  -4  26   0   -1.50    4.20
  -5 -26   0  247.38   17.90
   5 -26   0  252.97   21.10
  -5 -26   0  248.38   18.20
  -5 -26   0  256.27   18.20
   5 -26   0  240.78   17.80
   5 -26   0  250.37   17.80
  -5 -26   0  214.38   18.00
  -5 -26   0  230.68   18.00
  -5 -26   0  238.68   17.80
   5 -26   0  216.58   18.10
  -5 -26   0  269.27   18.60
   5  26   0  226.58   19.00
  -5  26   0  224.58   20.00
  -6 -26   0  503.25   36.10
  -6 -26   0  534.75   35.90
  -6 -26   0  505.75   36.10
  -6 -26   0  526.85   36.40
   6 -26   0  506.35   35.80
   6 -26   0  514.65   35.80
   6 -26   0  483.65   36.10
  -6 -26   0  497.85   36.00
   6 -26   0  480.05   37.80
  -6  26   0  497.55   36.20
  -6  26   0  442.36   38.30
   6  26   0  432.06   36.80
   7 -26   0  322.17   23.10
   7 -26   0  264.67   25.00
   7 -26   0  322.67   22.70
  -7 -26   0  307.77   23.00
   7 -26   0  303.97   22.70
  -7 -26   0  330.27   22.80
  -7 -26   0  332.27   22.80
  -7 -26   0  301.57   23.80
  -7 -26   0  321.17   23.00
  -7  26   0  299.57   23.20
   7  26   0  274.07   28.30
  -8 -26   0  195.28   14.80
   8 -26   0  193.98   14.80
   8 -26   0  194.68   15.40
  -8 -26   0  190.58   15.40
  -8 -26   0  193.68   15.10
  -8 -26   0  206.68   15.00
  -8 -26   0  209.38   14.80
   8 -26   0  181.78   14.80
  -9 -26   0   62.89    6.30
  -9 -26   0   67.29    6.30
  -9 -26   0   77.89    6.90
   9 -26   0   68.59    6.20
  -9 -26   0   64.59    6.10
   9 -26   0   62.59    6.80
  -9 -26   0   69.79    7.10
  -9 -26   0   75.99    6.70
  -9  26   0   71.39    7.20
 -10 -26   0    2.60    2.20
  10 -26   0    0.50    2.00
 -10 -26   0    0.80    2.40
 -10 -26   0    0.00    1.80
 -10 -26   0   -1.70    1.80
 -10 -26   0    1.60    1.80
  11 -26   0   34.90    3.80
 -11 -26   0   46.10    3.80
 -11 -26   0   32.80    4.20
  11 -26   0   40.00    3.90
 -11 -26   0   30.10    4.60
 -11 -26   0   45.80    4.00
  12 -26   0   26.20    2.80
   0 -27   0    1.90    2.10
   0 -27   0    1.30    1.80
   0 -27   0    2.00    6.40
   0 -27   0    2.50    2.80
   0 -27   0    0.00    1.80
   0 -27   0   -2.30    2.40
   0 -27   0   -0.20    2.30
   0  27   0   -0.50    3.50
   0  27   0    7.50    3.40
  -1 -27   0   10.20    6.40
   1 -27   0    3.60    3.10
  -1 -27   0   10.20    6.60
   1 -27   0   10.00    7.80
  -1 -27   0    2.90    2.50
  -1 -27   0    1.70    2.30
   1 -27   0    2.80    2.00
   1 -27   0    3.50    2.00
   1 -27   0    2.70    2.40
  -1 -27   0    1.80    1.90
  -1 -27   0    3.60    2.30
   1 -27   0    4.00    1.90
  -1 -27   0    2.30    1.90
   1 -27   0    5.70    2.50
  -1 -27   0    3.80    2.80
  -1 -27   0    1.60    2.10
  -1  27   0    6.50    3.30
  -1  27   0    7.10    3.90
   1  27   0    2.20    3.30
   1  27   0   -0.30    3.40
   2 -27   0  481.85   34.90
  -2 -27   0  451.85   35.20
  -2 -27   0  527.25   35.20
  -2 -27   0  503.55   37.00
   2 -27   0  480.35   35.20
  -2 -27   0  487.25   34.90
   2 -27   0  421.16   35.00
   2 -27   0  508.15   35.50
  -2 -27   0  426.36   36.00
  -2 -27   0  503.45   35.40
  -2 -27   0  518.25   34.90
  -2 -27   0  416.66   35.00
  -2 -27   0  553.14   36.80
  -2 -27   0  491.55   35.10
   2 -27   0  461.65   35.20
  -2  27   0  467.15   35.90
  -2  27   0  510.55   35.70
   2  27   0  493.85   35.60
   2  27   0  465.35   35.60
   2  27   0  475.65   35.90
   3 -27   0  217.18   15.40
   3 -27   0  181.88   16.00
  -3 -27   0  216.38   16.10
  -3 -27   0  188.48   18.10
  -3 -27   0  215.58   15.40
   3 -27   0  197.28   15.20
  -3 -27   0  201.88   15.80
  -3 -27   0  210.68   16.20
  -3 -27   0  211.28   15.70
  -3 -27   0  206.68   15.40
   3 -27   0  208.88   15.80
  -3 -27   0  202.88   15.60
   3 -27   0  195.38   15.50
  -3 -27   0  220.78   15.70
  -3 -27   0  197.58   15.50
  -3 -27   0  217.88   17.90
   3  27   0  208.38   16.70
  -3  27   0  191.58   17.50
   3  27   0  191.08   17.10
  -3  27   0  218.38   16.80
   3  27   0  191.88   16.50
  -4 -27   0  441.66   28.80
  -4 -27   0  396.66   28.90
  -4 -27   0  344.17   30.30
   4 -27   0  410.86   28.50
  -4 -27   0  378.86   28.50
  -4 -27   0  407.26   28.70
   4 -27   0  396.26   28.30
  -4 -27   0  392.86   28.70
  -4 -27   0  418.56   28.50
  -4 -27   0  425.96   28.50
   4 -27   0  350.86   31.30
   4 -27   0  443.76   28.90
  -4 -27   0  404.96   29.00
   4  27   0  329.77   29.50
   4  27   0  356.46   29.40
  -4  27   0  326.87   29.80
  -5 -27   0  103.59    8.70
  -5 -27   0  101.99    9.10
  -5 -27   0  108.19    9.40
  -5 -27   0  102.79    8.90
  -5 -27   0  107.59    8.50
   5 -27   0  111.59    9.00
   5 -27   0  104.09    8.30
   5 -27   0   85.19   13.20
   5 -27   0  101.29    8.50
  -5 -27   0  107.79    8.70
   5  27   0  100.49   11.20
   5  27   0   87.09   11.00
  -5  27   0   90.49   13.20
  -6 -27   0   12.50    2.90
  -6 -27   0   11.10    2.60
  -6 -27   0   10.40    2.50
   6 -27   0   10.60    2.60
  -6 -27   0   11.70    2.80
   6 -27   0    6.10    6.50
  -6 -27   0    7.00    2.40
  -6 -27   0   12.40    3.50
   6 -27   0    9.50    2.30
   6  27   0   13.20    6.00
   6  27   0    8.30    5.70
  -6  27   0   13.20    3.90
   7 -27   0    9.30    2.50
  -7 -27   0    6.30    2.20
  -7 -27   0    4.00    2.80
   7 -27   0    7.40    2.50
  -7 -27   0    7.80    2.40
  -7 -27   0    8.00    2.80
   7 -27   0   -2.80    6.40
  -7 -27   0    6.90    4.00
  -7 -27   0    7.60    2.60
   7 -27   0    6.50    2.20
  -7  27   0    6.40    3.70
   8 -27   0   76.39    6.60
   8 -27   0   69.69    6.40
  -8 -27   0   79.89    7.40
  -8 -27   0   63.89    7.30
  -8 -27   0   77.19    9.20
  -8 -27   0   78.69    7.00
  -8 -27   0   67.09    6.90
  -8  27   0   77.59    7.60
   9 -27   0   98.99    8.10
  -9 -27   0   97.39    8.70
  -9 -27   0  101.09    8.40
  -9 -27   0  103.49    9.00
  -9 -27   0   96.09    8.00
  -9 -27   0  107.39    8.30
   9 -27   0  105.49    8.60
  -9 -27   0   93.49    8.20
  -9  27   0   92.09    8.90
 -10 -27   0  165.48   13.30
 -10 -27   0  161.78   13.50
  10 -27   0  170.68   13.00
 -10 -27   0  184.18   13.10
 -10 -27   0  195.88   13.10
 -11 -27   0    6.50    2.40
  11 -27   0    9.60    2.30
  11 -27   0   13.40    2.40
 -11 -27   0    8.40    2.20
 -11 -27   0   11.90    1.80
 -11 -27   0   12.20    3.00
   0 -28   0   11.70    7.10
   0 -28   0    9.50    2.10
   0 -28   0   13.80    2.50
   0 -28   0    7.20    3.00
   0 -28   0    7.80    2.60
   0 -28   0    6.30    2.50
   0  28   0    3.80    4.10
   0  28   0   11.70    4.10
  -1 -28   0  296.97   21.40
  -1 -28   0  289.67   21.70
  -1 -28   0  308.17   21.80
  -1 -28   0  277.97   21.60
   1 -28   0  285.87   21.60
  -1 -28   0  288.07   23.90
  -1 -28   0  284.37   21.90
  -1 -28   0  265.67   23.90
   1 -28   0  308.17   21.40
  -1 -28   0  290.17   21.40
   1 -28   0  281.77   21.90
  -1 -28   0  314.77   21.80
   1 -28   0  299.27   21.40
   1 -28   0  312.27   21.80
  -1  28   0  294.17   22.40
  -1  28   0  268.47   22.70
   1  28   0  298.27   22.40
   1  28   0  261.77   22.60
  -2 -28   0   83.99    7.20
   2 -28   0   74.99    7.50
  -2 -28   0   89.99   10.90
  -2 -28   0   80.99    6.70
  -2 -28   0   64.39    6.70
  -2 -28   0   77.89   11.90
  -2 -28   0   74.49    7.20
   2 -28   0   68.49    7.10
   2 -28   0   82.69    6.70
   2 -28   0   75.89    7.20
  -2 -28   0   78.69    7.70
  -2 -28   0   78.89    7.40
  -2 -28   0   70.99    7.50
   2 -28   0   81.19    6.70
  -2 -28   0   72.89    6.70
   2  28   0   79.19    9.20
  -2  28   0   74.59   11.20
   2  28   0   68.79    9.30
  -2  28   0   73.19    9.00
  -3 -28   0   46.40    5.80
  -3 -28   0   44.90    5.60
  -3 -28   0   43.20    5.60
  -3 -28   0   47.90    5.10
   3 -28   0   43.20    6.70
  -3 -28   0   49.40    5.00
   3 -28   0   44.50    4.90
  -3 -28   0   39.70   10.20
   3 -28   0   46.00    5.20
  -3 -28   0   47.20    6.30
  -3 -28   0   52.09    5.50
  -3 -28   0   49.30    5.30
   3 -28   0   48.80    5.50
   3 -28   0   44.20    4.90
  -3  28   0   36.90    8.80
   3  28   0   43.90    8.00
  -4 -28   0   27.50    4.50
   4 -28   0   16.30    2.70
   4 -28   0   26.50    4.40
   4 -28   0   23.50    3.80
  -4 -28   0   23.60    3.30
  -4 -28   0   18.70    3.40
   4 -28   0   23.30    4.00
  -4 -28   0   18.50    3.30
  -4 -28   0   21.80    3.90
  -4 -28   0   30.40    4.30
  -4 -28   0   27.80    5.30
  -4 -28   0   24.50    5.50
   4  28   0   20.10    5.80
   4  28   0   22.40    5.50
  -4  28   0   15.30    6.30
  -5 -28   0   12.20    3.80
  -5 -28   0   17.40    3.00
  -5 -28   0   21.20    3.70
  -5 -28   0   14.70    3.10
   5 -28   0   19.50    4.20
   5 -28   0   19.20    2.80
  -5 -28   0   22.20    4.20
  -5 -28   0   15.90    2.90
   5 -28   0   11.70    2.50
  -5 -28   0   14.60    3.10
   5  28   0    9.60    6.40
   5  28   0   13.60    5.80
  -6 -28   0   12.30    3.50
   6 -28   0   11.50    2.40
  -6 -28   0   13.30    2.50
  -6 -28   0   11.10    2.80
  -6 -28   0   13.80    2.90
  -6 -28   0   12.40    3.00
  -6 -28   0    9.00    2.80
   6 -28   0   14.30    2.60
  -6  28   0   20.40    3.80
  -7 -28   0  183.58   13.80
  -7 -28   0  165.28   14.00
  -7 -28   0  173.28   13.80
   7 -28   0  183.18   13.80
  -7 -28   0  197.48   14.20
  -7 -28   0  187.18   14.40
  -7 -28   0  180.68   14.30
   7 -28   0  179.78   13.70
  -7  28   0  185.28   15.00
   8 -28   0  110.19    8.60
   8 -28   0  105.39    8.40
  -8 -28   0  104.29    8.60
  -8 -28   0  108.49    9.20
  -8 -28   0  111.59    9.30
  -8 -28   0  116.49    8.90
   8 -28   0   86.39    9.30
  -8 -28   0   96.89    8.50
  -8  28   0  112.79    9.30
  -9 -28   0   14.50    3.20
  -9 -28   0    7.30    2.80
   9 -28   0   14.10    2.30
  -9 -28   0   12.30    2.40
   9 -28   0    9.00    2.60
  -9 -28   0   12.80    2.20
  -9 -28   0   10.90    2.60
  -9 -28   0   10.60    2.90
  -9  28   0   16.50    3.40
  10 -28   0    8.60    2.00
 -10 -28   0    8.20    1.80
  10 -28   0   14.70    2.60
 -10 -28   0    6.00    2.40
 -10 -28   0    7.50    2.30
 -11 -28   0    2.30    2.10
  11 -28   0    3.00    1.50
 -11 -28   0    2.40    1.40
  11 -28   0    1.00    1.50
 -11 -28   0    2.90    1.60
 -11 -28   0    2.50    1.80
   0 -29   0    4.20    2.00
   0 -29   0    5.60    2.20
   0 -29   0    7.60    2.20
   0 -29   0    5.60    2.50
   0 -29   0    5.80    2.60
   0 -29   0    5.70    3.00
   0  29   0   10.20    4.80
   1 -29   0   56.59    5.50
   1 -29   0   54.69    6.70
  -1 -29   0   59.49    6.30
   1 -29   0   61.29    5.60
  -1 -29   0   47.80    6.70
  -1 -29   0   52.39    5.90
   1 -29   0   59.09    6.10
   1 -29   0   53.49    6.30
  -1 -29   0   58.49    6.10
  -1 -29   0   60.29    5.50
  -1 -29   0   54.09    6.20
  -1 -29   0   61.69    5.60
  -1 -29   0   43.30   10.60
   1  29   0   51.99    8.40
  -1  29   0   49.60    9.30
  -2 -29   0   86.69    8.20
   2 -29   0   83.39    7.80
  -2 -29   0   87.49    7.40
  -2 -29   0   98.79   12.20
   2 -29   0   94.39    7.40
   2 -29   0   91.39    7.40
   2 -29   0   76.79    7.70
  -2 -29   0   96.79    7.80
  -2 -29   0   70.79   10.10
   2 -29   0   88.29    8.20
  -2 -29   0   91.59    7.30
  -2 -29   0   71.69    7.50
  -2 -29   0   88.29    7.90
  -2 -29   0   78.69    7.80
   2  29   0   81.29   10.10
  -2  29   0   77.99   10.70
  -3 -29   0  208.18   17.50
  -3 -29   0  233.98   17.20
  -3 -29   0  246.88   17.80
  -3 -29   0  232.38   17.20
  -3 -29   0  229.18   17.30
   3 -29   0  254.97   17.20
  -3 -29   0  200.28   17.30
  -3 -29   0  245.78   17.50
  -3 -29   0  253.67   17.60
   3 -29   0  212.08   17.50
   3 -29   0  231.18   17.80
   3 -29   0  208.48   17.20
  -3 -29   0  258.17   19.90
   3  29   0  220.08   19.20
  -3  29   0  224.18   20.00
   4 -29   0  384.36   30.60
  -4 -29   0  464.85   30.90
  -4 -29   0  424.56   30.60
  -4 -29   0  371.76   30.90
  -4 -29   0  430.36   30.60
  -4 -29   0  414.86   30.60
   4 -29   0  420.26   30.40
  -4 -29   0  384.76   30.80
   4 -29   0  449.06   30.60
   4 -29   0  414.26   31.00
  -4 -29   0  459.35   30.90
  -4 -29   0  463.55   31.30
   4  29   0  391.66   32.40
  -5 -29   0   68.89    6.60
  -5 -29   0   74.79    6.80
   5 -29   0   65.69    6.60
   5 -29   0   67.19    6.30
  -5 -29   0   72.19    7.00
  -5 -29   0   58.89    6.80
  -5 -29   0   70.99    6.30
   5 -29   0   69.99    6.10
   5 -29   0   68.69    6.30
  -5 -29   0   65.59    7.40
  -5 -29   0   61.99    6.40
   5  29   0   48.20   12.20
  -5  29   0   76.39    7.70
  -6 -29   0   18.90    3.00
  -6 -29   0   15.40    3.20
   6 -29   0   25.50    4.10
   6 -29   0   21.10    2.90
   6 -29   0   13.70    2.60
  -6 -29   0   19.40    3.60
  -6 -29   0   18.30    3.90
  -6 -29   0   23.40    3.80
  -6  29   0   22.60    4.00
  -7 -29   0   11.60    6.20
  -7 -29   0    8.80    4.00
   7 -29   0    7.10    2.30
   7 -29   0   11.20    2.20
  -7 -29   0    8.20    2.90
   7 -29   0    8.20    2.30
  -7 -29   0    8.70    2.70
  -7  29   0    9.10    3.40
   8 -29   0  122.79   10.30
  -8 -29   0  119.39   10.80
  -8 -29   0  124.09   10.70
   8 -29   0  141.69   10.90
  -8 -29   0  137.49   10.20
  -8 -29   0  133.69   10.30
   8 -29   0  145.49   10.40
  -8 -29   0  128.39   10.50
   8 -29   0  126.99   10.10
  -8  29   0  126.69   10.80
  -9 -29   0  159.38   13.10
  -9 -29   0  185.08   12.60
   9 -29   0  153.78   14.40
  -9 -29   0  161.78   12.90
   9 -29   0  191.18   12.80
  -9 -29   0  176.98   12.70
  -9 -29   0  146.59   13.00
   9 -29   0  167.98   12.50
  -9  29   0  165.98   13.10
  10 -29   0  312.87   22.00
 -10 -29   0  286.87   22.10
 -10 -29   0  281.37   22.20
 -10 -29   0  334.27   22.10
  10 -29   0  296.47   21.90
 -10 -29   0  305.47   21.90
 -11 -29   0   80.59    6.50
 -11 -29   0   77.49    6.10
 -11 -29   0   81.69    6.30
 -11 -29   0   75.09    6.20
  11 -29   0   80.79    6.20
   0 -30   0  182.78   13.40
   0 -30   0  189.28   13.80
   0 -30   0  165.68   13.70
   0 -30   0  165.48   13.70
   0 -30   0  178.98   13.30
   0 -30   0  180.78   14.10
   0  30   0  165.08   16.00
  -1 -30   0   61.09    5.80
   1 -30   0   53.79    6.30
  -1 -30   0   71.09    7.00
  -1 -30   0   76.59   15.20
  -1 -30   0   54.99    6.30
   1 -30   0   60.69    5.80
  -1 -30   0   75.09    6.50
   1 -30   0   55.39    6.60
  -1 -30   0   62.09    5.70
   1 -30   0   61.59    7.00
  -1 -30   0   49.80    6.00
   1 -30   0   59.19    5.70
  -1 -30   0   60.79    6.40
   1  30   0   63.29   10.00
  -1  30   0   54.89   10.40
  -2 -30   0   65.49    6.70
  -2 -30   0   73.79   11.20
   2 -30   0   59.99    7.00
   2 -30   0   67.69    7.50
   2 -30   0   65.69    7.40
  -2 -30   0   72.59    6.50
   2 -30   0   81.59    6.50
  -2 -30   0   66.59    6.80
   2 -30   0   69.99    6.40
  -2 -30   0   78.79    7.20
  -2 -30   0   83.29    7.60
  -2 -30   0   76.59    7.10
  -2 -30   0   75.49    6.40
  -2  30   0   68.19   11.50
   2  30   0   62.29   10.40
   3 -30   0   17.50    2.80
  -3 -30   0   31.50    7.10
   3 -30   0   18.80    3.30
  -3 -30   0   21.90    3.80
  -3 -30   0   20.30    3.30
  -3 -30   0   18.10    3.30
  -3 -30   0   22.60    3.40
  -3 -30   0   18.90    2.90
   3 -30   0   25.00    3.70
  -3 -30   0   23.50    4.00
   3  30   0   26.30    6.80
  -4 -30   0   26.10    4.30
  -4 -30   0   29.40    4.60
  -4 -30   0   24.00    4.10
   4 -30   0   26.70    4.50
  -4 -30   0   28.40    4.90
  -4 -30   0   31.60    4.00
   4 -30   0   23.70    4.20
   4 -30   0   24.80    4.20
  -4 -30   0   27.30    5.30
  -4 -30   0   28.30    3.50
   4  30   0   21.00    7.60
   5 -30   0   57.99    5.40
  -5 -30   0   54.59    6.10
   5 -30   0   59.79    5.60
  -5 -30   0   51.89    5.90
  -5 -30   0   55.89    6.50
   5 -30   0   69.49    6.20
  -5 -30   0   43.80    6.70
  -5 -30   0   63.49    5.60
   5 -30   0   60.49    5.80
  -5 -30   0   44.30    6.30
  -5  30   0   48.30    7.00
   6 -30   0  124.49    9.30
   6 -30   0   92.09    9.70
   6 -30   0  119.09    9.00
  -6 -30   0  107.49    8.90
  -6 -30   0   99.69    9.40
  -6 -30   0  102.99    9.60
   6 -30   0  102.19    8.80
  -6 -30   0  106.19    9.20
  -6 -30   0  106.99    8.80
  -7 -30   0   28.10    4.10
   7 -30   0   23.80    4.70
  -7 -30   0   39.10    5.00
  -7 -30   0   24.60    4.00
   7 -30   0   34.80    3.80
  -7 -30   0   33.50    4.60
   7 -30   0   34.10    4.10
  -7 -30   0   20.90    4.20
   7 -30   0   27.10    3.90
  -7  30   0   30.90    5.30
   8 -30   0   39.20    4.20
   8 -30   0   29.30    5.20
  -8 -30   0   27.70    4.30
  -8 -30   0   36.60    5.20
   8 -30   0   28.80    4.50
  -8 -30   0   35.20    5.30
  -8 -30   0   35.70    4.70
  -8 -30   0   43.20    4.40
   8 -30   0   35.00    4.00
  -8 -30   0   41.50    4.20
  -8  30   0   42.90    5.50
  -9 -30   0    4.50    2.20
   9 -30   0    7.20    1.80
  -9 -30   0    6.80    2.50
   9 -30   0    8.60    2.10
  -9 -30   0    3.90    4.10
  -9 -30   0    9.60    1.90
  -9  30   0   19.40    7.00
 -10 -30   0    3.90    2.20
  10 -30   0    3.60    2.50
 -10 -30   0    2.10    1.50
 -10 -30   0    1.30    1.60
 -10 -30   0    6.90    2.20
   0 -31   0    5.40    2.20
   0 -31   0   -2.70    2.00
   0 -31   0    0.70    3.20
   0 -31   0    0.90    2.40
   0 -31   0    0.90    2.10
   0  31   0    3.70    6.60
  -1 -31   0   72.99    7.00
   1 -31   0   73.69    7.10
   1 -31   0   71.79    6.40
   1 -31   0   60.19    6.30
  -1 -31   0   70.79    6.50
  -1 -31   0   64.29    6.30
   1 -31   0   74.39    7.70
  -1 -31   0   70.29    7.00
  -1 -31   0   77.79    7.70
   1  31   0   64.29   11.80
  -2 -31   0  533.35   42.70
   2 -31   0  571.94   42.80
  -2 -31   0  607.44   43.10
  -2 -31   0  576.04   42.90
  -2 -31   0  620.04   42.80
   2 -31   0  631.24   42.60
  -2 -31   0  598.34   42.60
  -2 -31   0  639.84   42.90
  -2 -31   0  613.04   42.60
   2  31   0  501.75   44.50
   3 -31   0  132.19   11.10
  -3 -31   0  149.88   11.50
   3 -31   0  146.79   11.00
   3 -31   0  147.09   11.40
  -3 -31   0  148.49   10.90
  -3 -31   0  125.39   14.80
  -3 -31   0  145.89   11.80
  -3 -31   0  127.39   11.10
  -3 -31   0  136.49   11.40
   3 -31   0  132.29   11.80
  -3 -31   0  144.29   11.10
  -3 -31   0  148.69   11.40
   3  31   0  127.59   16.30
  -4 -31   0  171.38   12.50
  -4 -31   0  158.98   12.80
   4 -31   0  172.38   12.70
  -4 -31   0  161.78   12.70
  -4 -31   0  143.49   12.40
  -4 -31   0  151.08   12.40
  -4 -31   0  165.98   12.30
  -4 -31   0  152.18   13.00
   4 -31   0  151.98   12.30
   4 -31   0  162.68   12.40
  -5 -31   0  173.08   15.40
  -5 -31   0  209.78   15.30
  -5 -31   0  186.98   16.90
  -5 -31   0  223.48   15.70
  -5 -31   0  213.58   15.60
  -5 -31   0  224.38   16.00
   5 -31   0  218.88   15.30
   5 -31   0  181.98   15.50
   5 -31   0  181.98   15.30
  -5 -31   0  202.08   15.30
  -5  31   0  218.08   16.00
   6 -31   0  126.19   10.00
   6 -31   0  138.19   10.40
  -6 -31   0  114.79   10.30
  -6 -31   0  125.79   10.30
  -6 -31   0  148.19   11.50
   6 -31   0  107.99   10.30
  -6 -31   0  140.99   10.80
  -6 -31   0  148.49   10.80
  -6  31   0  144.79   11.00
   7 -31   0    4.60    2.00
  -7 -31   0    4.90    2.40
  -7 -31   0    4.30    2.60
  -7 -31   0    6.60    2.00
   7 -31   0    7.40    2.10
   7 -31   0    6.30    2.30
  -7 -31   0    6.10    2.10
   7 -31   0    4.10    2.00
  -7 -31   0    5.90    3.00
  -7  31   0    6.50    3.40
   8 -31   0  175.98   12.60
  -8 -31   0  160.28   12.90
   8 -31   0  154.28   12.30
   8 -31   0  151.78   12.50
   8 -31   0  177.28   13.00
  -8 -31   0  161.98   13.00
  -8 -31   0  165.88   12.80
  -8 -31   0  171.28   12.50
  -8 -31   0  177.58   12.60
  -8  31   0  161.78   13.00
  -9 -31   0   19.50    3.00
   9 -31   0   23.00    3.10
  -9 -31   0   22.80    3.00
  -9 -31   0   26.40    3.80
  -9 -31   0   25.70    3.60
  -9 -31   0   20.70    3.30
 -10 -31   0    6.80    2.10
 -10 -31   0    7.50    1.50
 -10 -31   0    5.60    1.90
  10 -31   0    9.80    1.70
   0 -32   0  157.58   11.30
   0 -32   0  145.99   10.80
   0 -32   0  125.79   11.30
   0 -32   0  137.59   10.80
   0 -32   0  116.19   11.50
   1 -32   0  198.78   16.10
   1 -32   0  211.78   15.50
  -1 -32   0  206.88   15.90
   1 -32   0  202.78   15.40
   1 -32   0  209.08   15.90
   1 -32   0  209.08   15.90
  -1 -32   0  198.68   15.80
  -1 -32   0  213.28   15.90
  -1 -32   0  204.58   16.20
  -1 -32   0  204.98   15.50
  -1 -32   0  202.08   15.40
   2 -32   0  170.98   12.80
  -2 -32   0  171.78   13.20
  -2 -32   0  171.68   12.80
  -2 -32   0  170.58   13.20
  -2 -32   0  160.88   12.80
  -2 -32   0  172.98   13.20
  -2 -32   0  171.38   13.50
   2 -32   0  159.48   13.30
  -2 -32   0  147.79   12.90
   2 -32   0  165.78   13.90
  -3 -32   0    6.60    2.50
  -3 -32   0    7.00    2.60
   3 -32   0   11.00    2.30
  -3 -32   0   15.10    3.50
   3 -32   0   10.60    3.30
  -3 -32   0   12.60    2.80
   3 -32   0    8.50    2.90
  -3 -32   0   15.20    2.50
  -3 -32   0   11.20    2.30
   3 -32   0    4.90    2.10
  -4 -32   0   80.59    6.70
   4 -32   0   68.39    7.20
   4 -32   0   68.89    6.90
  -4 -32   0   79.59    7.70
   4 -32   0   80.49    6.80
  -4 -32   0   68.09    7.00
  -4 -32   0   82.49    7.00
  -4 -32   0   83.69    7.40
  -4 -32   0   81.19    7.60
  -5 -32   0  176.98   14.10
  -5 -32   0  199.68   15.40
   5 -32   0  165.48   14.10
   5 -32   0  177.08   15.50
  -5 -32   0  196.78   15.20
  -5 -32   0  178.48   14.20
  -5 -32   0  193.88   15.40
  -5  32   0  208.18   14.80
  -6 -32   0   45.70    4.60
   6 -32   0   39.50    4.80
  -6 -32   0   49.60    5.60
   6 -32   0   39.70    5.10
  -6 -32   0   40.10    4.80
   6 -32   0   42.30    4.70
  -6 -32   0   38.60    5.60
  -6 -32   0   45.00    5.20
  -6 -32   0   40.90    4.70
  -6  32   0   44.90    6.00
   7 -32   0  124.09   10.10
  -7 -32   0  117.29   10.40
   7 -32   0  148.89   10.20
   7 -32   0  150.38   10.40
  -7 -32   0  121.79   10.50
  -7 -32   0  144.79   10.10
  -7 -32   0  110.29   10.70
  -7  32   0  122.49   10.70
  -8 -32   0   67.49    5.30
  -8 -32   0   57.19    5.70
  -8 -32   0   55.89    5.90
   8 -32   0   55.59    5.50
  -8 -32   0   64.79    6.10
  -8  32   0   61.59    8.40
  -9 -32   0   35.80    4.20
  -9 -32   0   31.70    3.90
  -9 -32   0   33.00    3.40
  -9 -32   0   33.60    3.60
 -10 -32   0    0.50    1.60
  10 -32   0    3.00    1.50
 -10 -32   0    1.10    1.20
 -10 -32   0   -0.30    1.50
 -10 -32   0    1.50    1.80
   0 -33   0    3.00    2.50
   0 -33   0    1.10    3.00
   0 -33   0    0.00    2.00
   0 -33   0   -0.20    2.00
   0 -33   0    1.80    2.00
   1 -33   0   53.99    5.50
   1 -33   0   58.89    5.40
  -1 -33   0   50.89    6.00
  -1 -33   0   53.49    6.70
   1 -33   0   50.89    6.30
   1 -33   0   48.20    5.80
  -1 -33   0   54.39    6.00
  -1 -33   0   45.10    5.50
  -1 -33   0   58.99    6.30
  -1 -33   0   52.99    5.30
   2 -33   0   -1.20    2.30
  -2 -33   0    3.80    2.70
  -2 -33   0   -1.40    2.00
  -2 -33   0   -0.30    3.20
  -2 -33   0    1.40    2.20
   2 -33   0   -0.40    2.70
   2 -33   0    0.60    2.10
  -2 -33   0    0.30    2.00
  -2 -33   0    4.50    2.70
  -3 -33   0   10.30    3.00
  -3 -33   0    9.50    2.80
   3 -33   0    3.50    2.90
  -3 -33   0    7.80    2.40
  -3 -33   0   10.20    3.30
  -3 -33   0   12.10    2.40
   3 -33   0    9.30    2.40
  -4 -33   0   79.59    7.20
   4 -33   0   74.99    7.50
  -4 -33   0   63.19    8.80
   4 -33   0   90.79    7.00
  -4 -33   0   79.49    6.80
  -4 -33   0   82.59    7.70
  -4 -33   0   86.79    7.70
  -4 -33   0   90.99    8.10
   4 -33   0   69.39    7.00
  -5 -33   0    2.00    2.90
  -5 -33   0    6.10    2.30
  -5 -33   0    2.70    2.30
   5 -33   0    6.40    2.10
   5 -33   0    5.50    2.40
   5 -33   0    3.00    2.00
  -5 -33   0   -0.60    2.50
  -5 -33   0    1.80    2.50
  -5 -33   0    4.60    2.10
  -5  33   0    6.30    3.40
   6 -33   0    2.00    1.80
   6 -33   0    0.70    2.10
  -6 -33   0    1.20    2.80
   6 -33   0    4.50    2.00
  -6 -33   0    2.70    2.50
  -6 -33   0    2.10    2.30
  -6 -33   0    2.40    2.10
  -6 -33   0    3.90    1.90
  -6  33   0    1.80    3.30
  -7 -33   0   11.80    2.90
  -7 -33   0   10.50    2.40
  -7 -33   0    8.90    2.60
   7 -33   0   10.20    2.20
  -7 -33   0   11.20    2.10
  -7 -33   0   14.60    3.20
   7 -33   0   17.50    3.10
   7 -33   0   11.90    2.10
  -7  33   0   17.90    3.40
  -8 -33   0   36.30    4.20
  -8 -33   0   26.50    3.30
   8 -33   0   24.90    3.40
   8 -33   0   33.40    3.90
  -8 -33   0   23.50    3.60
  -8 -33   0   35.30    4.50
  -8 -33   0   32.20    3.90
  -9 -33   0    5.90    1.70
  -9 -33   0    5.00    1.90
   9 -33   0    4.40    1.70
   0 -34   0  563.34   39.40
   0 -34   0  518.55   39.10
   0 -34   0  515.15   39.40
   0 -34   0  556.54   39.10
   0 -34   0  552.14   39.70
  -1 -34   0  519.15   36.30
  -1 -34   0  493.65   36.80
  -1 -34   0  494.85   36.50
   1 -34   0  508.65   36.30
   1 -34   0  512.35   36.70
   1 -34   0  484.45   36.50
  -1 -34   0  499.45   36.30
   1 -34   0  508.05   36.30
  -1 -34   0  491.95   36.60
  -2 -34   0    1.80    2.60
  -2 -34   0    2.40    2.10
  -2 -34   0    4.90    2.20
  -2 -34   0    4.60    3.20
  -2 -34   0    2.20    2.70
   2 -34   0    4.60    2.20
   2 -34   0   -0.50    3.90
   3 -34   0    4.70    2.10
  -3 -34   0    5.50    2.20
   3 -34   0    8.00    2.80
  -3 -34   0    5.30    2.20
  -3 -34   0    3.70    2.90
  -3 -34   0    9.10    2.50
   3 -34   0    2.50    3.00
  -4 -34   0    6.60    2.50
  -4 -34   0    8.00    2.30
   4 -34   0    5.00    2.10
   4 -34   0    6.90    2.10
  -4 -34   0   10.60    3.20
  -4 -34   0    8.00    2.70
  -4 -34   0    5.40    2.10
   4 -34   0    6.80    2.80
  -4 -34   0    7.30    2.30
  -4  34   0   11.00    3.70
  -5 -34   0   98.69    8.50
  -5 -34   0   85.69    8.70
   5 -34   0  101.39    8.10
   5 -34   0  112.19    8.20
  -5 -34   0  109.09    8.00
  -5 -34   0   91.69    8.60
  -5  34   0   83.29    9.10
   6 -34   0  216.28   16.00
  -6 -34   0  221.28   16.00
  -6 -34   0  204.08   16.50
  -6 -34   0  228.48   16.20
   6 -34   0  222.18   16.30
  -6 -34   0  208.48   16.30
  -6 -34   0  217.78   16.30
   6 -34   0  210.48   16.10
  -6  34   0  215.28   16.60
  -7 -34   0  367.76   27.10
   7 -34   0  369.76   27.00
  -7 -34   0  351.26   27.20
  -7 -34   0  366.36   26.90
   7 -34   0  374.16   26.90
  -7 -34   0  381.66   27.10
  -7 -34   0  391.96   27.10
   7 -34   0  372.26   27.10
  -8 -34   0   38.70    4.00
   8 -34   0   31.20    3.60
  -8 -34   0   38.10    4.10
   8 -34   0   35.20    4.40
  -8 -34   0   30.60    3.40
  -8 -34   0   30.10    3.60
  -8 -34   0   35.20    4.50
  -9 -34   0    5.20    1.30
  -9 -34   0    1.30    2.00
  -9 -34   0    0.90    1.70
   0 -35   0   -4.30    3.10
   0 -35   0    1.80    2.00
  -1 -35   0    8.40    3.20
  -1 -35   0   10.90    2.90
  -1 -35   0    5.90    2.20
   1 -35   0    6.90    2.70
   1 -35   0    2.00    3.20
  -1 -35   0    3.40    1.90
  -2 -35   0   69.69    7.10
  -2 -35   0   78.39    6.50
  -2 -35   0   61.39    7.30
   2 -35   0   82.09    7.00
  -2 -35   0   81.59    6.90
   2 -35   0   71.09    7.30
   2 -35   0   73.59    6.60
  -2 -35   0   67.79    6.60
  -2 -35   0   68.79    7.60
  -3 -35   0  268.17   20.50
  -3 -35   0  285.37   20.30
   3 -35   0  298.77   20.70
  -3 -35   0  277.87   20.50
  -3 -35   0  269.67   20.60
  -3 -35   0  268.97   20.80
   3 -35   0  258.07   20.80
   3 -35   0  282.87   20.30
  -3 -35   0  264.17   20.30
  -4 -35   0  213.68   15.90
  -4 -35   0  215.38   16.30
  -4 -35   0  214.38   16.40
  -4 -35   0  205.58   15.90
   4 -35   0  211.18   16.20
  -4 -35   0  206.48   16.10
   4 -35   0  217.48   16.00
  -4 -35   0  222.58   16.20
  -4  35   0  215.08   16.60
   5 -35   0    9.40    2.60
  -5 -35   0    3.30    2.40
   5 -35   0    5.30    1.90
  -5 -35   0    0.40    2.30
   5 -35   0    6.60    1.90
  -5 -35   0    3.70    2.80
  -5 -35   0    6.60    1.90
  -5  35   0    8.80    3.50
   6 -35   0    6.10    1.80
   6 -35   0    5.80    2.40
  -6 -35   0    8.30    2.80
  -6 -35   0    4.50    1.90
  -6 -35   0    2.60    1.90
  -6 -35   0    5.10    2.10
  -6 -35   0    5.90    2.30
   7 -35   0    0.90    1.70
  -7 -35   0    1.00    2.20
  -7 -35   0    0.10    2.00
  -7 -35   0    2.20    1.50
   7 -35   0    1.70    2.10
   7 -35   0    2.80    1.90
  -7 -35   0    2.50    1.60
  -7 -35   0    2.00    1.90
  -8 -35   0   -0.60    3.10
  -8 -35   0    0.50    1.80
  -8 -35   0    2.50    1.90
   8 -35   0   -1.40    2.00
   0 -36   0   -0.10    1.80
   0 -36   0    0.50    1.90
   0 -36   0   -3.30    1.80
   0 -36   0    0.60    2.40
  -1 -36   0   32.40    4.30
  -1 -36   0   34.30    4.20
  -1 -36   0   43.50    5.40
   1 -36   0   35.60    4.90
   1 -36   0   34.80    4.40
  -1 -36   0   37.00    5.50
   1 -36   0   27.00    5.40
  -1 -36   0   37.30    4.70
  -2 -36   0   99.89    8.30
   2 -36   0   98.19    8.70
   2 -36   0  108.89    8.40
   2 -36   0  105.99    9.00
  -2 -36   0  104.79    8.40
  -2 -36   0  110.89    9.20
  -2 -36   0   88.29    8.60
  -2 -36   0  113.19    9.00
  -3 -36   0   78.19    6.60
  -3 -36   0   78.19    7.30
  -3 -36   0   74.49    6.80
   3 -36   0   75.79    6.80
  -3 -36   0   75.69    7.60
   3 -36   0   78.69    7.20
  -3 -36   0   66.59    7.00
  -3 -36   0   90.69    7.30
  -3  36   0   86.39    8.10
  -4 -36   0   12.20    3.20
  -4 -36   0   12.40    2.80
   4 -36   0   13.60    2.30
  -4 -36   0   16.40    2.30
  -4 -36   0   14.80    2.40
   4 -36   0   15.30    3.70
  -4 -36   0   13.60    2.70
  -4  36   0   15.00    3.70
  -5 -36   0  147.09   11.60
   5 -36   0  164.38   11.50
  -5 -36   0  150.68   11.70
  -5 -36   0  155.78   11.90
  -5 -36   0  143.39   11.40
   5 -36   0  146.89   11.70
  -5 -36   0  153.88   12.00
   6 -36   0    7.80    2.70
  -6 -36   0    7.90    2.60
   6 -36   0    6.80    1.70
  -6 -36   0    7.10    1.80
  -6 -36   0    6.70    2.00
   6 -36   0    4.20    1.70
  -6 -36   0    4.90    2.30
  -6 -36   0    7.20    2.10
  -7 -36   0    2.00    2.30
   7 -36   0   -0.50    1.60
  -7 -36   0    1.10    3.40
  -7 -36   0    5.30    1.50
  -7 -36   0    2.70    2.20
   7 -36   0    1.50    1.60
  -8 -36   0   53.89    4.30
  -8 -36   0   51.29    4.90
  -8 -36   0   51.89    4.70
   0 -37   0   -0.90    1.80
   0 -37   0    1.40    1.80
   0 -37   0   -2.40    2.40
   1 -37   0  219.18   16.20
  -1 -37   0  209.38   16.10
  -1 -37   0  209.28   15.90
   1 -37   0  217.78   15.90
   1 -37   0  206.78   16.20
  -1 -37   0  217.28   16.20
  -1 -37   0  212.78   15.80
   2 -37   0  309.37   22.70
  -2 -37   0  288.97   22.60
  -2 -37   0  302.47   22.40
   2 -37   0  308.47   22.70
  -2 -37   0  293.47   22.80
   2 -37   0  314.97   22.40
  -2 -37   0  326.67   22.70
  -2 -37   0  308.57   22.40
  -3 -37   0   51.09    5.60
  -3 -37   0   49.99    5.30
  -3 -37   0   57.19    5.00
  -3 -37   0   48.10    5.90
   3 -37   0   61.09    5.50
  -3 -37   0   53.49    5.90
   3 -37   0   52.69    5.20
  -4 -37   0  108.89    9.30
   4 -37   0  114.49    8.70
  -4 -37   0  104.99    9.00
  -4 -37   0   93.19    8.80
  -4 -37   0  120.59    8.60
  -4 -37   0  117.69    9.20
  -5 -37   0  186.58   14.00
  -5 -37   0  178.18   13.90
  -5 -37   0  185.98   13.70
   5 -37   0  187.58   13.70
  -5 -37   0  173.08   14.10
   5 -37   0  194.78   13.90
  -6 -37   0   92.59    7.10
   6 -37   0   93.89    6.90
  -6 -37   0   84.59    7.30
  -6 -37   0   81.99    6.70
   6 -37   0   78.49    7.10
  -6 -37   0   83.49    7.30
   7 -37   0   32.20    3.80
  -7 -37   0   34.20    3.70
  -7 -37   0   38.80    3.30
  -7 -37   0   30.20    4.20
  -7 -37   0   31.70    4.10
   0 -38   0   -1.10    1.70
   0 -38   0    0.50    2.30
   0 -38   0    3.40    1.80
  -1 -38   0    2.50    1.80
  -1 -38   0    1.50    1.80
  -1 -38   0    3.70    2.00
  -1 -38   0    0.00    2.20
   1 -38   0    0.80    1.70
   1 -38   0    3.80    1.80
   1 -38   0    2.00    2.40
  -2 -38   0   46.90    5.50
   2 -38   0   39.30    6.10
   2 -38   0   51.99    5.00
   2 -38   0   39.70    4.60
  -2 -38   0   44.00    5.30
  -2 -38   0   43.90    4.50
  -2 -38   0   45.20    4.90
  -2 -38   0   46.90    4.70
  -3 -38   0    8.30    2.00
  -3 -38   0    9.10    2.00
   3 -38   0    7.10    2.00
  -3 -38   0   11.30    2.80
  -3 -38   0    5.10    2.80
  -3 -38   0    8.60    2.30
   3 -38   0    7.90    1.90
   4 -38   0   80.19    6.60
  -4 -38   0   77.89    6.20
  -4 -38   0   75.29    6.90
  -4 -38   0   62.19    6.70
   4 -38   0   77.59    6.40
  -4 -38   0   81.39    6.90
  -5 -38   0   51.99    5.30
   5 -38   0   45.00    4.90
  -5 -38   0   49.60    4.50
   5 -38   0   52.49    4.70
  -5 -38   0   56.09    5.30
  -6 -38   0    3.40    2.40
  -6 -38   0    4.30    2.20
   6 -38   0    2.20    1.50
   6 -38   0    1.80    1.50
  -7 -38   0   38.30    4.30
   0 -39   0    4.60    2.20
   0 -39   0    3.30    1.70
   0 -39   0    2.80    1.60
  -1 -39   0   47.90    5.60
   1 -39   0   46.70    5.70
  -1 -39   0   51.19    4.90
   1 -39   0   49.90    4.80
  -1 -39   0   47.00    4.80
   1 -39   0   54.19    5.10
  -2 -39   0   77.19    6.50
   2 -39   0   78.29    6.40
  -2 -39   0   70.49    6.80
  -2 -39   0   67.39    6.20
   2 -39   0   68.79    6.20
  -2 -39   0   76.39    6.10
  -3 -39   0  331.77   27.80
  -3 -39   0  393.76   27.70
   3 -39   0  379.16   27.40
  -3 -39   0  381.36   27.40
   3 -39   0  410.26   27.70
  -4 -39   0  245.38   18.50
   4 -39   0  259.07   18.70
   4 -39   0  251.87   18.50
  -4 -39   0  245.48   18.80
  -4 -39   0  267.37   18.80
   5 -39   0    0.60    1.40
  -5 -39   0   -1.50    1.80
  -5 -39   0    2.50    2.70
  -5 -39   0   -2.90    2.50
  -6 -39   0    0.10    1.30
  -6 -39   0    1.70    2.00
  -6 -39   0    1.80    1.70
   6 -39   0    2.00    1.40
   6 -39   0    1.60    1.40
   0 -40   0  430.16   29.40
   0 -40   0  400.26   29.40
   0 -40   0  384.06   29.20
   1 -40   0  110.19   11.50
   1 -40   0  123.59    9.30
   1 -40   0  120.99    9.40
  -1 -40   0  119.99    9.50
  -1 -40   0  121.39    9.30
  -1 -40   0  128.49    9.80
  -2 -40   0    1.60    1.70
  -2 -40   0    3.90    2.00
   2 -40   0    4.10    1.50
  -2 -40   0    1.20    1.70
   2 -40   0    0.50    1.30
  -3 -40   0   11.40    2.20
  -3 -40   0   18.10    2.70
   3 -40   0   19.50    3.20
  -3 -40   0   21.40    3.90
   3 -40   0   13.90    2.00
  -4 -40   0   10.80    2.20
   4 -40   0   11.30    2.10
   4 -40   0   11.70    2.80
  -4 -40   0   15.40    2.30
  -5 -40   0    0.40    1.30
  -5 -40   0   -1.30    1.70
   5 -40   0    1.30    1.40
   5 -40   0    0.20    1.30
   0 -41   0   -0.70    2.20
   0 -41   0   -1.30    2.10
   0 -41   0   -2.10    1.50
   1 -41   0  105.49    7.80
  -1 -41   0   96.59    8.10
  -1 -41   0   92.99    7.80
   1 -41   0   93.89    7.60
  -2 -41   0   67.79    6.00
  -2 -41   0   75.09    9.00
   2 -41   0   76.49    6.20
   2 -41   0   72.89    6.00
   3 -41   0   42.30    3.90
   3 -41   0   35.60    4.10
  -3 -41   0   33.60    4.40
  -4 -41   0    2.50    1.70
   4 -41   0   -0.10    1.30
   4 -41   0    1.80    1.40
   0 -42   0    5.20    1.50
   0 -42   0    4.60    1.50
  -1 -42   0   59.79    5.50
   1 -42   0   69.39    5.50
  -1 -42   0   69.79    6.10
   1 -42   0   72.99    5.60
  -1 -42   0   59.49    5.90
  -2 -42   0  187.88   14.10
   2 -42   0  177.58   13.90
   2 -42   0  204.68   14.10
   3 -42   0   20.10    2.80
  -3 -42   0   20.00    3.40
  15   0  -1   -2.30    1.40
 -15   0   1   -1.10    1.60
 -14   0   1    7.10    3.00
  14   0  -1    5.00    4.20
  14   0  -1    9.30    2.10
 -13   0   1   -3.20    2.90
  13   0  -1   -1.20    2.40
  13   0  -1   -2.80    4.50
 -12   0   1    4.90    3.90
  12   0  -1    9.50    4.90
 -12   0   1    4.80    3.30
  12   0  -1   13.80    2.90
  12   0  -1    8.40    2.80
  11   0  -1    5.70    2.60
  11   0  -1    2.80    4.70
  11   0  -1    6.80    4.50
  11   0  -1    4.40    3.50
  10   0  -1   -3.40    4.30
  10   0  -1   -2.80    3.70
  10   0  -1   -2.60    2.40
  10   0  -1    1.70    2.70
   9   0  -1    0.00    2.40
   9   0  -1   -0.10    2.30
   9   0  -1   -0.20    3.50
   9   0  -1   -1.00    4.20
   8   0  -1   24.30    4.00
   8   0  -1   23.70    5.30
   8   0  -1   23.10    3.50
   7   0  -1    0.10    1.50
  -7   0   1   -1.60    1.60
   7   0  -1   -0.70    2.60
   6   0  -1    9.40    1.80
  -6   0   1    6.30    1.70
   6   0  -1    9.30    3.10
   5   0  -1   16.90    2.40
  -5   0   1   13.70    2.60
   4   0  -1    0.80    1.10
  -4   0   1    0.10    1.20
   3   0  -1    1.00    1.20
   3   0  -1    0.50    1.00
  -3   0   1    0.60    1.00
   2   0  -1    5.90    1.10
   2   0  -1    6.10    1.30
  -2   0   1    6.00    1.30
  -2   0   1    7.50    1.60
  -1   0   1    3.10    0.70
   1   0  -1    4.50    0.70
  -1   0   1    3.60    0.60
   1   0  -1    3.00    0.60
   1   0  -1    4.20    0.60
   1   0   1    2.50    0.80
  -1   0  -1    2.20    0.40
   1   0   1    3.30    0.60
  -1   0  -1    1.40    0.50
   1   0   1    3.20    0.70
   1   0   1    1.50    0.40
  -1   0  -1    2.70    0.60
   2   0   1    3.30    0.80
   2   0   1    2.20    0.70
  -2   0  -1    2.80    1.10
  -2   0  -1    3.50    0.70
   3   0   1    4.70    1.10
  -3   0  -1    3.70    1.50
   3   0   1    5.00    1.20
  -3   0  -1    5.80    1.10
  -4   0  -1    4.00    1.70
   4   0   1    5.50    1.30
  -4   0  -1    4.40    1.20
  -5   0  -1   20.40    3.30
   5   0   1   19.90    2.50
  -5   0  -1   21.60    2.60
  -6   0  -1   21.20    2.70
   6   0   1   15.30    3.00
   7   0   1    3.30    1.80
  -7   0  -1    4.40    2.30
   8   0   1    0.30    2.00
   8   0   1    5.30    5.30
  -8   0  -1   -1.10    2.70
   8   0   1   -1.30    3.00
  -9   0  -1    8.70    3.30
   9   0   1   11.90    2.80
   9   0   1   10.30    3.80
   9   0   1   17.60    5.60
   9   0   1   10.80    2.70
  10   0   1    6.10    2.60
  10   0   1    2.60    3.10
  10   0   1    3.80    3.90
  11   0   1    6.20    7.50
  11   0   1    3.40    4.00
  11   0   1    2.70    2.60
  12   0   1    7.00    2.70
  12   0   1    6.80    4.90
  13   0   1   -3.40    2.10
 -13   0  -1    1.90    2.60
  13   0   1    3.40    4.40
 -13   0  -1    0.40    2.30
  13   0   1    0.70    2.30
  14   0   1    0.70    1.80
  14   0   1   -2.10    3.70
  14   0   1   -3.50    2.00
 -14   0  -1   -3.70    2.40
 -14   0  -1   -2.50    1.80
  15   0   1    3.10    1.40
 -15   0  -1    3.30    1.50
 -15  -1   1    1.30    1.60
  15  -1  -1    3.40    1.40
 -15   1   1    1.10    1.60
  15   1  -1    0.80    1.50
 -14  -1   1   -0.40    1.90
  14  -1  -1    0.10    1.70
  14  -1  -1    1.00    4.00
 -14  -1   1   -3.30    2.90
  14   1  -1    0.50    1.80
 -14   1   1    2.10    2.00
  14   1  -1   -0.20    4.00
 -14   1   1    3.00    3.00
  13  -1  -1   20.60    3.90
  13  -1  -1   24.30    5.60
 -13  -1   1   24.30    3.50
 -13  -1   1   27.30    3.60
  13  -1  -1   22.00    4.30
 -13  -1   1   26.30    5.10
  13   1  -1   32.40    7.10
  13   1  -1   31.40    4.00
  13   1  -1   32.40    4.30
 -13   1   1   25.40    3.90
  12  -1  -1  168.68   12.30
 -12  -1   1  156.68   12.60
  12  -1  -1  136.59   13.70
  12  -1  -1  163.08   12.20
 -12  -1   1  148.49   12.70
  12  -1  -1  156.98   14.20
  12   1  -1  167.98   12.30
  12   1  -1  167.98   12.20
 -12   1   1  147.29   12.80
  12   1  -1  137.99   13.80
  11  -1  -1  227.08   17.20
  11  -1  -1  201.98   17.40
  11  -1  -1  210.18   18.00
  11  -1  -1  228.38   16.50
  11   1  -1  216.18   18.10
  11   1  -1  226.88   17.30
  11   1  -1  211.78   16.50
  10  -1  -1  326.17   23.80
  10  -1  -1  346.87   24.10
  10  -1  -1  311.77   24.40
  10  -1  -1  297.27   24.80
  10   1  -1  333.57   23.80
  10   1  -1  343.87   24.10
  10   1  -1  299.07   24.90
   9  -1  -1   29.10    4.50
   9  -1  -1   45.10    6.40
   9  -1  -1   36.30    4.50
   9  -1  -1   38.60    5.40
   9   1  -1   31.40    4.70
   9   1  -1   37.60    6.30
   9   1  -1   36.70    4.50
   8  -1  -1   60.89    5.80
   8  -1  -1   71.79    7.20
   8  -1  -1   60.89    5.60
   8  -1  -1   52.09    7.60
   8   1  -1   69.79    5.70
   8   1  -1   61.59    7.20
  -8   1   1   63.59    5.90
   8   1  -1   50.89    6.00
   7  -1  -1  175.18   15.10
   7  -1  -1  215.38   14.50
   7   1  -1  208.38   14.40
  -7   1   1  184.78   14.40
   7   1  -1  181.28   15.20
   6  -1  -1 1874.81  138.99
  -6  -1   1 1919.71  139.09
   6  -1  -1 2080.39  139.49
  -6   1   1 1918.11  139.09
   6   1  -1 1716.83  139.39
   6   1  -1 2172.98  139.49
   5  -1  -1 2881.51  210.78
  -5  -1   1 3026.90  210.78
  -5   1   1 2972.70  210.78
   5   1  -1 2943.51  210.78
   4  -1  -1  859.01   64.09
  -4  -1   1  945.31   64.09
  -4   1   1  919.31   64.09
   4   1  -1  862.41   64.09
   3  -1  -1 3819.52  276.27
   3   1  -1 3934.41  276.27
  -2  -1   1  766.62   55.49
   2  -1  -1  830.62   55.49
   2  -1  -1  739.43   55.49
  -2   1   1  810.22   55.49
   2   1  -1  739.63   55.39
   1  -1  -1  491.75   33.90
   1  -1  -1  531.25   34.00
  -1  -1   1  407.16   33.90
  -1   1   1  472.35   33.90
   0   1  -1   -0.10    0.20
   0   1  -1    0.10    0.20
   1  -1   1 2553.84  173.18
  -1   1  -1 2061.29  173.08
   1   1   1 2674.93  173.18
   2  -1   1 1206.68   89.99
   2  -1   1 1290.07   89.99
  -2  -1  -1 1148.49   89.89
   2   1   1 1343.87   89.99
   2   1   1 1162.98   89.89
  -2   1  -1 1238.38   89.89
  -2   1  -1 1441.96   90.09
   3  -1   1  976.90   69.99
  -3  -1  -1  963.60   69.89
  -3  -1  -1 1118.19   70.09
   3  -1   1  907.01   69.89
  -3   1  -1 1065.09   70.09
   3   1   1  989.00   69.99
   3   1   1  900.91   69.89
  -3   1  -1  916.01   69.89
   4  -1   1 1507.85  111.69
  -4  -1  -1 1593.64  111.69
  -4   1  -1 1699.13  111.79
   4   1   1 1479.55  111.59
  -4   1  -1 1544.85  111.69
   5  -1   1    4.60    1.40
  -5  -1  -1    4.20    1.30
  -5  -1  -1    1.60    1.80
  -5   1  -1    3.80    1.30
  -5   1  -1    1.30    1.80
   5   1   1    3.80    1.40
  -6  -1  -1   26.40    2.80
   6  -1   1   19.90    2.90
   6   1   1   22.50    3.00
  -6   1  -1   17.90    3.70
  -6   1  -1   23.80    3.00
   7  -1   1  259.87   18.80
  -7  -1  -1  254.27   18.80
  -7   1  -1  253.27   18.80
   7   1   1  255.67   18.80
  -7   1  -1  251.07   19.30
   8  -1   1  278.17   21.00
   8  -1   1  291.27   22.10
   8   1   1  319.37   21.90
  -8   1  -1  269.07   21.00
   8   1   1  269.37   21.00
   9  -1   1  341.87   23.70
   9  -1   1  300.37   23.50
  -9  -1  -1  275.37   23.70
   9  -1   1  330.07   24.70
   9  -1   1  340.57   24.50
   9  -1   1  292.27   24.20
   9   1   1  338.97   23.70
   9   1   1  310.97   27.20
   9   1   1  349.87   24.60
   9   1   1  307.77   23.40
 -10  -1  -1  155.18   13.90
  10  -1   1  163.58   13.40
  10  -1   1  189.68   15.00
  10  -1   1  176.38   14.80
  10  -1   1  176.48   13.90
  10   1   1  188.38   14.90
  10   1   1  170.98   13.50
  10   1   1  181.78   13.90
  11  -1   1   48.40   11.00
  11  -1   1   51.39    5.90
  11  -1   1   56.49    7.40
  11   1   1   63.09    5.80
  11   1   1   40.20    7.40
  11   1   1   45.50   11.00
 -12  -1  -1   31.70    5.70
  12  -1   1   33.50    7.30
  12  -1   1   37.40    4.70
  12   1   1   30.80    4.70
  12   1   1   29.10    7.30
 -13  -1  -1   24.70    4.20
 -13  -1  -1   24.80    4.70
  13  -1   1   15.40    4.80
  13   1   1   25.70    3.90
  13   1   1   15.00    5.00
 -13   1  -1   23.90    4.10
 -13   1  -1   22.70    4.70
  13   1   1   26.60    4.20
 -14  -1  -1   58.39    5.80
  14  -1   1   76.29    5.80
 -14  -1  -1   60.99    6.30
  14   1   1   77.39    5.80
 -14   1  -1   59.09    6.20
 -14   1  -1   63.09    5.80
 -15  -1  -1   55.59    5.20
  15  -1   1   66.69    5.00
  15   1   1   69.99    5.00
 -15   1  -1   59.39    5.20
  15  -2  -1   27.40    2.90
 -15  -2   1   26.60    3.10
  15   2  -1   27.70    2.90
 -15   2   1   24.60    3.10
 -14  -2   1   32.10    5.10
  14  -2  -1   23.60    6.10
  14  -2  -1   39.70    3.70
 -14  -2   1   33.30    4.10
  14   2  -1   38.40    3.70
 -14   2   1   33.40    4.10
  14   2  -1   25.50    5.20
 -14   2   1   27.60    5.70
 -13  -2   1  104.89    9.80
  13  -2  -1  133.89    9.80
  13  -2  -1  113.69   11.10
 -13  -2   1  115.79    9.60
  13   2  -1  135.89    9.80
  12  -2  -1   29.50    7.40
  12  -2  -1   47.00    5.10
  12  -2  -1   38.20    8.50
 -12  -2   1   36.30    6.10
  12  -2  -1   46.40    4.90
 -12  -2   1   24.20    5.60
  12   2  -1   44.00    5.20
 -12   2   1   29.50    4.90
  11  -2  -1    1.90    4.80
 -11  -2   1    0.90    3.10
  11  -2  -1   -0.10    3.80
  11  -2  -1    2.60    3.50
  11  -2  -1   -1.00    2.40
  11   2  -1    0.40    4.50
  11   2  -1    0.80    4.00
  11   2  -1    1.80    2.50
  10  -2  -1   57.79    7.40
  10  -2  -1   55.29    5.90
  10  -2  -1   61.99    6.20
  10  -2  -1   56.49    8.00
  10   2  -1   59.49    7.70
  10   2  -1   62.79    5.90
  10   2  -1   48.30    6.40
   9  -2  -1  221.88   17.90
   9  -2  -1  220.18   17.50
   9  -2  -1  237.28   16.90
   9   2  -1  207.58   16.70
   9   2  -1  226.88   17.80
   9   2  -1  224.08   16.90
   8  -2  -1  350.46   23.10
   8  -2  -1  311.87   22.10
   8  -2  -1  262.47   22.00
   8  -2  -1  285.57   22.50
  -8   2   1  286.47   22.60
   8   2  -1  307.37   22.10
   8   2  -1  332.77   22.90
   8   2  -1  269.57   22.10
   7  -2  -1  971.30   69.19
   7  -2  -1  957.70   68.69
  -7   2   1  930.31   68.69
   7   2  -1  929.31   68.59
   7   2  -1  999.30   69.19
   6  -2  -1   37.90    5.10
   6  -2  -1   26.60    3.30
  -6   2   1   32.40    3.50
   6   2  -1   25.60    3.50
  -5  -2   1   21.20    2.90
   5  -2  -1   23.40    2.80
  -5   2   1   30.20    3.00
   5   2  -1   25.50    2.70
  -4  -2   1   23.20    2.50
   4  -2  -1   16.50    2.20
  -4   2   1   23.70    2.50
   4   2  -1   14.60    2.20
  -3  -2   1 2584.04  186.38
   3  -2  -1 2626.94  186.38
  -3   2   1 2960.30  186.38
   3   2  -1 2539.05  186.38
   3   2  -1 2363.16  186.28
   2  -2  -1 1324.17   98.29
  -2   2   1 1452.45   98.29
   2   2  -1 1410.96   98.29
   2   2  -1 1326.57   98.29
   0   2  -1   -0.10    0.20
   1  -2   1  650.43   49.00
   1  -2   1  700.53   49.00
  -1   2  -1  637.14   49.00
  -1   2  -1  772.02   49.00
   1   2   1  601.34   49.00
   1   2   1  667.13   49.00
  -1   2  -1  780.32   49.10
   2  -2   1    9.90    1.40
  -2  -2  -1    8.20    1.30
   2  -2   1    8.30    1.40
  -2   2  -1   10.70    1.40
   2   2   1    8.60    1.20
   2   2   1   11.70    1.30
   3  -2   1   20.70    2.30
  -3  -2  -1   19.70    2.60
  -3  -2  -1   18.20    2.10
   3  -2   1   20.00    2.10
   3   2   1   15.70    2.10
  -3   2  -1   18.20    2.20
  -3   2  -1   19.50    2.70
   3   2   1   20.10    2.00
   4  -2   1  361.86   25.90
  -4  -2  -1  349.77   25.90
  -4   2  -1  365.76   25.90
   4   2   1  361.56   25.90
  -5  -2  -1  631.64   45.60
   5  -2   1  595.74   45.60
   5   2   1  616.34   45.50
  -5   2  -1  650.13   45.60
  -5   2  -1  682.83   45.80
  -6  -2  -1 1076.19   77.59
   6  -2   1 1089.29   77.59
  -6   2  -1 1079.89   77.59
   6   2   1 1089.69   77.59
   7  -2   1  717.03   52.09
   7  -2   1  758.32   51.19
  -7   2  -1  696.93   51.19
   7   2   1  716.43   51.19
  -7   2  -1  668.43   51.19
   8  -2   1   31.50    3.80
   8  -2   1   27.40    4.90
   8  -2   1   28.70    5.30
  -8  -2  -1   20.60    4.50
   8  -2   1   24.00    5.50
   8   2   1   28.00    3.90
  -8   2  -1   33.00    4.40
  -8   2  -1   34.80    4.00
   8   2   1   30.40    5.40
   9  -2   1    6.50    3.80
   9  -2   1    6.80    2.50
   9  -2   1   11.70    5.10
   9  -2   1   -2.70    4.20
  -9  -2  -1    4.70    2.80
   9   2   1    8.20    2.50
   9   2   1    5.20    2.60
   9   2   1    6.40    3.80
 -10  -2  -1   23.80    5.10
  10  -2   1   21.00    3.30
  10  -2   1   24.10    3.90
  10  -2   1   16.20    5.00
  10   2   1   18.20    3.40
  10   2   1   21.60    4.00
  11  -2   1   56.59    9.30
  11  -2   1   59.59    8.00
  11  -2   1   52.79    7.60
 -11  -2  -1   50.79    8.80
 -11  -2  -1   52.29    6.10
  11  -2   1   64.19    6.00
  11   2   1   52.29    9.60
  11   2   1   51.79    7.80
  11   2   1   60.29    6.00
  12  -2   1   91.89    9.90
 -12  -2  -1   88.09    7.90
  12  -2   1   93.29    7.70
 -12  -2  -1   85.69    8.30
  12  -2   1   80.19    9.80
  12   2   1   85.79    9.90
  12   2   1   88.19    7.80
  13  -2   1   97.09    7.60
 -13  -2  -1   84.79    7.60
 -13  -2  -1   75.59    8.00
  13  -2   1   91.09    7.30
 -13   2  -1   77.59    7.50
  13   2   1   95.29    7.60
  13   2   1   97.39    7.50
 -13   2  -1   77.99    8.00
 -14  -2  -1   22.10    3.70
  14  -2   1   30.60    3.70
  14  -2   1   28.10    3.20
 -14  -2  -1   25.90    4.20
 -14   2  -1   23.10    4.40
 -14   2  -1   26.10    3.60
  14   2   1   24.90    5.90
  14   2   1   30.50    3.30
 -15  -2  -1    0.90    1.50
 -15   2  -1    1.40    1.50
 -15  -3   1    3.50    1.70
  15  -3  -1    3.00    1.50
  15   3  -1    2.60    1.40
 -15   3   1    3.00    1.60
  14  -3  -1   -2.70    1.70
 -14  -3   1    0.40    3.10
  14  -3  -1    3.20    3.90
  14   3  -1    1.70    4.10
  14   3  -1   -1.90    1.70
 -14   3   1   -0.40    1.90
  13  -3  -1  160.58   12.10
 -13  -3   1  153.78   12.00
  13  -3  -1  148.39   13.10
 -13  -3   1  148.39   12.50
  13  -3  -1  181.68   12.20
  13  -3  -1  140.39   13.50
 -13  -3   1  172.68   12.40
  13   3  -1  176.48   12.20
 -13   3   1  142.59   12.60
  13   3  -1  150.68   13.90
  13   3  -1  152.68   12.20
 -12  -3   1   95.59    8.00
  12  -3  -1   92.39    7.80
 -12  -3   1   78.49    8.50
  12  -3  -1   76.99    9.80
  12  -3  -1  103.49    8.00
 -12  -3   1   87.69    8.50
  12   3  -1   84.79   10.00
 -12   3   1   78.89    8.60
  12   3  -1  101.79    8.00
  11  -3  -1    2.70    6.20
  11  -3  -1    4.50    3.90
  11  -3  -1    7.00    2.70
 -11  -3   1    4.60    3.10
  11  -3  -1    0.90    3.70
  11   3  -1    6.40    2.80
  11   3  -1    1.50    5.60
  11   3  -1    6.60    4.30
  10  -3  -1   69.29    8.30
  10  -3  -1   56.39    6.00
  10  -3  -1   59.39    6.50
  10  -3  -1   60.89    7.60
  10   3  -1   72.29    8.10
  10   3  -1   59.59    6.70
  10   3  -1   56.49    6.20
   9  -3  -1   74.19    8.10
   9  -3  -1   72.69    6.60
   9  -3  -1   72.29    6.60
   9  -3  -1   71.09    7.80
   9   3  -1   68.49    6.70
   9   3  -1   82.99    8.40
  -9   3   1   62.39    7.00
   9   3  -1   73.69    6.70
   8  -3  -1   10.40    2.40
   8  -3  -1    7.30    3.40
   8  -3  -1   11.80    2.30
   8  -3  -1    5.20    3.50
   8   3  -1   12.80    2.40
  -8   3   1    9.30    3.80
   8   3  -1    8.10    3.40
   8   3  -1   10.50    2.80
   7  -3  -1  286.77   22.80
   7  -3  -1  347.87   23.70
   7   3  -1  283.97   22.80
  -7   3   1  295.07   22.90
   7   3  -1  357.46   23.70
   6  -3  -1  137.19   11.50
   6  -3  -1  169.38   13.00
   6   3  -1  151.88   11.60
  -6   3   1  145.09   11.60
   6   3  -1  168.98   12.50
  -6   3   1  158.78   12.00
   5  -3  -1 1510.45  111.39
  -5   3   1 1570.34  111.49
   5   3  -1 1546.05  111.39
  -5   3   1 1617.14  111.59
  -4   3   1 3140.59  217.18
   4   3  -1 2950.80  217.08
   3  -3  -1  127.19    9.90
   3  -3  -1  135.89    9.80
  -3   3   1  138.69    9.90
   3   3  -1  132.49    9.80
  -3   3   1  146.19   10.00
   3   3  -1  123.69    9.90
   2  -3  -1 1316.77   94.39
   2  -3  -1 1224.68   94.39
  -2  -3   1 1274.47   94.49
   2  -3  -1 1467.05   94.39
   2   3  -1 1277.17   94.39
  -2   3   1 1499.95   94.49
   2   3  -1 1217.08   94.39
  -2   3   1 1315.57   94.39
   1  -3  -1  340.37   22.60
   1  -3  -1  311.57   22.60
  -1  -3   1  288.67   22.60
  -1   3   1  345.37   22.60
   1   3  -1  294.37   22.60
   0  -3   1  822.12   53.09
   0  -3   1  736.23   53.09
   0   3  -1  680.53   53.09
   0   3   1  741.13   53.09
   1  -3   1  663.53   42.50
   1  -3   1  547.45   42.40
   1  -3   1  593.54   42.60
  -1   3  -1  534.55   42.40
  -1   3  -1  596.84   42.50
  -1   3  -1  633.04   42.50
   2  -3   1   97.19    7.30
  -2  -3  -1   89.39    7.20
   2   3   1  102.69    7.30
  -2   3  -1   96.69    7.30
   2   3   1   96.09    7.20
  -2   3  -1  114.49    7.50
   3  -3   1  174.98   12.70
   3  -3   1  163.48   12.80
  -3  -3  -1  173.68   12.70
   3   3   1  168.08   12.80
  -3   3  -1  194.98   13.00
   3   3   1  170.68   12.70
  -3   3  -1  181.98   12.80
   4  -3   1  985.50   74.69
  -4  -3  -1 1057.09   74.69
  -4   3  -1 1142.29   74.89
   4   3   1  985.90   74.59
  -4   3  -1 1054.99   74.69
   5  -3   1  256.67   20.20
   5   3   1  274.97   20.20
  -5   3  -1  272.97   20.20
  -5   3  -1  307.57   20.50
   6  -3   1   75.39    6.20
  -6   3  -1   78.49    6.20
  -6   3  -1   82.59    6.80
   6   3   1   70.59    6.10
   7  -3   1   97.09    7.90
   7  -3   1  112.69    9.00
  -7   3  -1  102.39    8.50
  -7   3  -1   92.09    8.20
   7   3   1   98.29    7.90
  -7   3  -1   94.99    8.00
   8  -3   1  122.69   10.20
   8  -3   1  107.19   10.30
  -8  -3  -1  109.19    9.60
   8  -3   1  126.09    9.20
  -8  -3  -1  100.49    9.50
   8  -3   1  103.49   10.90
   8   3   1  115.59   10.30
  -8   3  -1  115.39    9.40
   8   3   1  123.09    9.20
  -8   3  -1  109.19    9.30
   9  -3   1   72.19    8.10
   9  -3   1   83.59    6.70
   9  -3   1   56.19    8.90
  -9  -3  -1   70.89    7.30
  -9  -3  -1   69.19    6.90
   9  -3   1   59.69    9.00
   9   3   1   70.49    6.60
   9   3   1   67.59    8.00
  -9   3  -1   70.69    6.90
   9   3   1   76.59    6.70
  10  -3   1  314.97   28.50
 -10  -3  -1  377.06   27.50
  10  -3   1  411.26   27.80
  10  -3   1  359.86   28.00
  10  -3   1  382.56   27.40
 -10  -3  -1  373.26   27.30
  10   3   1  391.86   27.50
  10   3   1  331.37   28.40
  10   3   1  414.46   27.80
  11  -3   1   70.59    6.40
  11  -3   1   55.89    7.90
  11  -3   1   77.89    8.60
 -11  -3  -1   62.19    6.50
  11  -3   1   53.19    8.10
  11   3   1   70.29    9.00
  11   3   1   50.19    8.40
  11   3   1   70.49    6.50
  12  -3   1   -3.60    4.30
 -12  -3  -1   -2.40    2.90
  12  -3   1    2.80    2.50
 -12  -3  -1    0.30    2.50
  12  -3   1   -2.60    4.30
  12   3   1   -0.10    4.50
  12   3   1    3.80    2.60
 -13  -3  -1   -1.80    2.30
  13  -3   1    1.50    2.10
  13  -3   1    2.70    2.40
  13  -3   1   -1.90    4.00
 -13  -3  -1   -0.30    2.70
  13   3   1    3.60    4.40
  13   3   1    4.70    2.40
  13   3   1    4.70    2.20
 -13   3  -1    0.80    2.80
  14  -3   1   21.10    2.70
 -14  -3  -1   17.40    2.90
 -14  -3  -1   15.90    2.50
  14  -3   1   15.20    4.40
  14   3   1   22.50    2.90
 -14   3  -1   19.00    3.30
  14   3   1   11.50    4.40
 -14   3  -1   18.50    3.30
  15  -4  -1   68.89    5.20
 -15   4   1   53.29    5.30
  15   4  -1   73.19    5.30
 -14  -4   1   55.29    5.50
  14  -4  -1   54.79    7.50
  14   4  -1   69.09    5.40
 -14   4   1   60.39    5.50
 -13  -4   1  136.69   10.50
 -13  -4   1  130.49   10.30
  13  -4  -1  146.79   10.40
  13  -4  -1  134.09   10.30
 -13  -4   1  122.39   10.80
  13  -4  -1  130.89   11.20
  13  -4  -1  116.19   11.90
  13   4  -1  131.59   10.30
  13   4  -1  145.99   10.50
 -13   4   1  124.49   10.90
  13   4  -1  120.29   12.30
  12  -4  -1   39.10    5.00
 -12  -4   1   41.90    5.30
 -12  -4   1   34.30    5.30
 -12  -4   1   37.50    5.90
  12  -4  -1   33.60    7.40
  12   4  -1   47.70    5.30
  12   4  -1   45.30    7.70
 -11  -4   1   36.20    6.20
  11  -4  -1   43.90    6.60
  11  -4  -1   44.30    5.40
  11  -4  -1   59.69    6.90
  11   4  -1   46.80    7.40
  11   4  -1   52.49    5.60
 -10  -4   1  289.97   21.30
  10  -4  -1  269.27   21.40
  10  -4  -1  269.27   20.80
  10  -4  -1  279.37   21.10
  10  -4  -1  292.37   22.20
  10   4  -1  295.77   22.10
  10   4  -1  265.77   20.90
  10   4  -1  289.37   21.30
   9  -4  -1  606.84   44.70
  -9  -4   1  556.24   43.80
  -9  -4   1  555.24   44.00
   9  -4  -1  619.74   44.10
   9  -4  -1  677.43   44.10
   9  -4  -1  575.84   44.20
  -9   4   1  596.14   44.10
   9   4  -1  653.33   44.00
   9   4  -1  585.24   43.80
   9   4  -1  641.74   44.80
   8  -4  -1  637.94   42.60
   8  -4  -1  635.24   45.30
   8  -4  -1  550.54   42.50
  -8  -4   1  500.35   42.50
   8  -4  -1  556.44   42.70
   8   4  -1  628.04   43.20
  -8   4   1  612.74   42.70
  -8   4   1  581.04   42.60
   8   4  -1  650.23   42.60
   8   4  -1  538.75   42.50
   7  -4  -1  168.78   12.50
   7  -4  -1  135.59   11.40
   7   4  -1  142.39   11.40
   7   4  -1  166.38   12.50
  -7   4   1  146.79   11.60
   6  -4  -1  973.90   79.79
   6  -4  -1 1269.27   80.39
  -6   4   1 1032.00   79.89
   6   4  -1 1254.37   80.39
   6   4  -1  997.10   79.79
  -6   4   1 1174.28   80.09
   5  -4  -1  822.02   52.29
   5  -4  -1  656.13   51.49
   5   4  -1  668.83   51.49
  -5   4   1  683.63   51.59
  -5   4   1  770.62   51.79
   4  -4  -1    8.00    1.40
  -4   4   1    8.20    1.50
   4   4  -1    6.80    1.30
   3  -4  -1  647.74   47.70
   3   4  -1  647.04   47.70
  -3   4   1  695.83   47.70
   3   4  -1  676.23   47.60
   2  -4  -1 5961.50  386.26
  -2  -4   1 4886.31  386.26
   1  -4  -1 2297.87  160.98
  -1  -4   1 2046.50  160.98
   1  -4  -1 2436.56  161.08
   0  -4   1 3077.29  219.28
   2  -4   1  107.49    8.10
   2  -4   1  104.89    8.10
  -2   4  -1  115.09    8.10
   2   4   1  105.89    8.00
  -2   4  -1  116.59    8.30
  -2   4  -1  111.39    8.10
   2   4   1  108.99    8.00
   3  -4   1   39.30    3.30
   3  -4   1   34.70    3.40
  -3   4  -1   42.80    3.40
   3   4   1   35.80    3.20
   3   4   1   38.80    3.30
   4  -4   1  388.86   29.10
  -4   4  -1  444.96   29.30
  -4   4  -1  394.46   29.10
   4   4   1  391.26   29.10
   5  -4   1 1797.32  135.29
  -5   4  -1 1863.41  135.29
  -5   4  -1 2101.69  135.59
   5   4   1 1822.72  135.29
   6  -4   1  588.04   41.00
   6  -4   1  531.75   40.50
   6   4   1  556.74   40.40
  -6   4  -1  567.44   40.80
  -6   4  -1  567.94   40.50
   7  -4   1  703.13   48.80
   7  -4   1  721.23   49.30
   7   4   1  684.53   48.70
  -7   4  -1  656.83   48.80
  -7   4  -1  624.64   48.80
  -7   4  -1  672.93   49.10
  -8  -4  -1  216.88   17.50
   8  -4   1  214.38   17.30
   8  -4   1  233.58   18.10
   8  -4   1  243.58   17.50
   8  -4   1  253.27   18.50
   8   4   1  245.68   17.50
  -8   4  -1  248.58   17.50
  -8   4  -1  213.38   18.70
  -9  -4  -1   -2.40    2.80
   9  -4   1    1.00    3.60
   9  -4   1    0.80    3.50
   9  -4   1    0.20    2.40
   9  -4   1    3.60    2.30
   9  -4   1    6.40    4.50
  -9  -4  -1   -1.70    2.40
  -9   4  -1    4.70    2.90
   9   4   1    0.00    2.40
   9   4   1    1.60    3.50
  -9   4  -1    2.00    2.50
   9   4   1   -1.00    2.50
  10  -4   1  429.26   32.50
 -10  -4  -1  465.95   32.10
  10  -4   1  465.15   32.50
  10  -4   1  442.76   32.20
  10  -4   1  434.06   33.30
 -10  -4  -1  400.06   32.20
 -10  -4  -1  426.96   32.20
  10   4   1  451.75   32.20
  10   4   1  465.55   32.60
  10   4   1  430.96   33.20
  11  -4   1  255.77   20.30
 -11  -4  -1  256.47   19.30
  11  -4   1  265.67   18.90
 -11  -4  -1  246.68   18.70
  11  -4   1  248.98   19.50
 -11  -4  -1  224.98   19.00
  11  -4   1  253.77   19.70
  11   4   1  246.08   20.20
  11   4   1  249.88   20.40
  11   4   1  269.47   18.90
 -12  -4  -1   71.79    7.40
  12  -4   1   54.39    8.70
  12  -4   1   77.89    8.20
 -12  -4  -1   69.09    6.90
  12  -4   1   80.99    6.80
  12   4   1   66.09    9.00
  12   4   1   78.29    6.90
 -13  -4  -1  174.98   14.10
  13  -4   1  211.18   14.10
 -13  -4  -1  159.58   14.30
  13  -4   1  175.18   14.90
 -13   4  -1  162.78   14.40
  13   4   1  202.48   14.10
  13   4   1  208.28   14.10
  14  -4   1   99.59    7.20
 -14  -4  -1   82.69    7.70
 -14  -4  -1   91.99    7.50
 -14   4  -1   82.69    8.80
 -14   4  -1   92.39    7.50
  14   4   1   98.69    7.30
 -15  -5   1   21.90    3.10
 -15   5   1   25.50    3.10
  15   5  -1   31.70    2.90
  14  -5  -1    6.90    3.50
 -14  -5   1    1.80    2.90
  14  -5  -1    1.30    3.90
 -14  -5   1    3.30    2.00
  14  -5  -1    4.10    1.80
  14   5  -1    6.20    1.80
 -14   5   1    1.80    1.90
  14   5  -1   -1.30    4.20
  13  -5  -1   28.90    4.10
  13  -5  -1   26.40    3.60
  13  -5  -1   19.20    5.10
  13  -5  -1   28.50    4.20
 -13  -5   1   21.90    3.40
 -13  -5   1   24.50    3.20
 -13  -5   1   23.60    3.70
  13   5  -1   27.20    3.40
  13   5  -1   25.00    5.60
 -13   5   1   24.80    3.90
  13   5  -1   18.00    3.70
  12  -5  -1   26.50    4.00
  12  -5  -1   16.20    5.20
 -12  -5   1   20.50    3.80
  12  -5  -1   28.40    4.40
 -12  -5   1   23.10    4.50
  12   5  -1   19.00    5.50
  11  -5  -1   16.50    4.20
  11  -5  -1   16.60    5.60
 -11  -5   1   26.90    4.20
  11  -5  -1   18.30    4.00
  11  -5  -1   16.00    3.80
  11  -5  -1   23.90    4.30
 -11  -5   1   15.10    3.60
  11   5  -1   18.80    5.80
  11   5  -1   23.50    5.40
 -10  -5   1  101.59    8.70
 -10  -5   1   75.79    8.50
  10  -5  -1   82.89    7.80
  10  -5  -1   90.09    9.70
 -10  -5   1   85.99    8.60
  10  -5  -1   95.19    8.30
  10  -5  -1   98.09    8.70
  10   5  -1   98.59    9.70
  10   5  -1   90.59    8.50
  10   5  -1   93.79    8.00
   9  -5  -1  136.69   11.10
   9  -5  -1  133.69   10.60
  -9  -5   1  117.39   10.70
   9  -5  -1  152.98   11.90
   9   5  -1  128.59   10.60
  -9   5   1  129.89   10.90
   9   5  -1  125.69   10.60
   8  -5  -1   38.00    4.60
   8  -5  -1   43.70    6.20
   8  -5  -1   44.20    4.50
  -8  -5   1   34.60    5.30
   8  -5  -1   39.00    5.90
  -8  -5   1   44.10    5.40
   8   5  -1   45.10    5.20
   8   5  -1   46.70    6.30
   8   5  -1   48.60    4.70
  -8   5   1   39.10    5.10
  -8   5   1   38.50    4.80
   7  -5  -1  278.97   21.10
  -7   5   1  263.17   21.30
  -7   5   1  285.67   21.20
   7   5  -1  330.17   22.00
   7   5  -1  285.37   21.10
   6  -5  -1  226.28   15.60
   6  -5  -1  203.38   16.30
  -6   5   1  223.78   15.70
  -6   5   1  198.38   15.90
   6   5  -1  194.08   16.40
   6   5  -1  224.28   15.60
   5  -5  -1  463.45   36.00
   5  -5  -1  504.65   35.50
  -5   5   1  512.45   35.60
   5   5  -1  516.55   35.50
  -5   5   1  471.85   35.70
   4  -5  -1  420.36   32.80
  -4   5   1  455.45   32.80
   4   5  -1  426.56   32.70
  -4   5   1  524.15   33.00
   3  -5  -1  615.24   42.10
   3   5  -1  574.94   42.10
   3   5  -1  609.84   42.00
  -3   5   1  550.04   42.20
   2  -5  -1  242.98   15.80
  -2  -5   1  191.78   15.70
   2  -5  -1  222.58   15.90
   2  -5  -1  218.78   15.80
   2   5  -1  210.68   15.70
  -2   5   1  228.98   15.80
   1  -5  -1    2.90    0.80
  -1   5   1    3.10    0.80
  -1   5   1    3.40    0.90
   1   5  -1    3.60    0.80
   0  -5   1  873.71   62.29
  -1   5  -1  164.08   11.60
  -1   5  -1  154.08   11.50
   2  -5   1  576.44   43.20
   2  -5   1  604.34   43.20
  -2   5  -1  623.44   43.30
  -2   5  -1  587.84   43.20
   2   5   1  590.94   43.10
  -2   5  -1  619.94   43.20
   2   5   1  623.04   43.10
  -3  -5  -1   52.49    4.50
   3  -5   1   58.29    4.60
   3   5   1   63.29    4.60
  -3   5  -1   59.99    4.80
   3   5   1   61.59    4.70
   4  -5   1  834.02   60.29
   4   5   1  849.52   60.29
  -4   5  -1  830.72   60.29
  -4   5  -1  859.31   60.49
   5  -5   1  159.28   12.50
  -5   5  -1  195.88   12.90
  -5   5  -1  170.18   12.60
   5   5   1  155.08   12.50
   6  -5   1  319.07   23.20
   6  -5   1  316.67   22.60
   6   5   1  322.37   22.60
  -6   5  -1  292.67   22.90
  -6   5  -1  302.47   22.60
   7  -5   1  566.14   36.50
   7  -5   1  484.15   35.80
  -7   5  -1  472.55   35.80
  -7   5  -1  461.55   35.90
  -7   5  -1  527.15   36.30
   7   5   1  462.15   35.80
  -8  -5  -1   23.30    4.40
  -8  -5  -1   24.50    3.40
   8  -5   1   21.60    3.80
   8  -5   1   15.00    4.50
   8  -5   1   22.10    3.60
   8   5   1   16.60    4.00
  -8   5  -1   25.10    4.00
  -8   5  -1   26.80    3.70
   9  -5   1   41.10    4.70
   9  -5   1   41.70    6.00
  -9  -5  -1   36.70    5.30
   9  -5   1   38.90    7.10
  -9  -5  -1   38.40    5.30
   9  -5   1   30.00    6.40
   9  -5   1   44.40    4.80
  -9   5  -1   42.80    5.10
   9   5   1   39.90    5.10
   9   5   1   31.70    4.90
  -9   5  -1   47.30    5.20
   9   5   1   32.40    6.40
  10  -5   1   34.40    6.10
 -10  -5  -1   37.80    5.20
  10  -5   1   46.80    5.50
 -10  -5  -1   34.70    5.00
  10  -5   1   31.40    6.80
  10  -5   1   38.50    4.80
 -10  -5  -1   33.10    5.60
  10   5   1   26.60    6.70
  10   5   1   37.90    5.10
  10   5   1   42.50    6.20
  11  -5   1   98.19   10.50
 -11  -5  -1  104.69    9.40
  11  -5   1  107.69    8.60
  11  -5   1  102.69    9.80
 -11  -5  -1   96.79    8.40
 -11  -5  -1  102.09    8.90
 -11  -5  -1   91.49    9.10
  11  -5   1   98.19    9.60
  11   5   1   93.29   11.30
  11   5   1  107.29    8.60
  11   5   1   90.29   10.70
  12  -5   1   22.20    5.40
  12  -5   1   34.70    5.90
 -12  -5  -1   21.10    4.20
 -12  -5  -1   20.40    3.60
  12   5   1   22.30    5.40
  13  -5   1   14.50    4.70
  13  -5   1   17.50    3.20
 -13  -5  -1   11.90    3.10
 -13  -5  -1   21.50    3.80
  13  -5   1   19.80    4.00
 -13   5  -1   12.10    3.30
  13   5   1   16.00    4.80
  13   5   1   20.70    3.60
  14  -5   1   26.90    3.00
 -14  -5  -1   28.30    3.60
  14  -5   1   17.00    4.40
 -14  -5  -1   25.80    3.90
  14   5   1   19.40    4.70
  14   5   1   22.70    3.10
 -14   5  -1   26.50    3.50
 -14   5  -1   25.90    4.40
 -14  -6   1   99.59    9.80
  14  -6  -1  133.19    9.30
  14  -6  -1  119.49   10.10
 -14  -6   1  125.39    9.50
  14   6  -1  131.59    9.40
 -14   6   1  119.19    9.50
  13  -6  -1   99.59    9.60
  13  -6  -1  123.89    8.90
 -13  -6   1  121.09    8.80
 -13   6   1   90.39    9.70
 -12  -6   1    6.40    2.80
  12  -6  -1    6.90    2.40
 -12  -6   1    6.70    2.30
 -12  -6   1    1.20    3.00
  12  -6  -1    1.90    5.80
  12  -6  -1    6.20    4.70
  12  -6  -1    5.00    2.60
  12   6  -1    2.30    4.60
  12   6  -1    8.30    5.20
  11  -6  -1    9.00    4.80
 -11  -6   1   10.50    3.70
 -11  -6   1    6.40    2.60
  11  -6  -1   12.60    2.80
  11  -6  -1    8.30    4.00
 -11  -6   1    9.80    3.30
  11  -6  -1    8.70    3.50
 -11  -6   1   12.10    3.00
 -11  -6   1   13.90    3.60
  11   6  -1   17.80    5.40
  11   6  -1   10.70    3.00
  11   6  -1   12.50    4.80
  10  -6  -1    6.20    2.90
  10  -6  -1    1.10    2.30
  10  -6  -1    5.00    4.50
 -10  -6   1    1.80    2.90
 -10  -6   1    3.00    2.90
  10  -6  -1    3.70    3.30
 -10  -6   1    2.10    3.00
  10   6  -1    7.50    3.50
  10   6  -1    7.10    2.80
  10   6  -1    5.70    4.10
   9  -6  -1   65.19    6.30
   9  -6  -1   78.69    7.10
   9  -6  -1   62.79    6.40
  -9  -6   1   61.09    6.70
  -9   6   1   71.99    6.90
   9   6  -1   67.29    6.60
   9   6  -1   68.99    6.50
   8  -6  -1  947.31   60.69
   8  -6  -1  838.42   59.89
   8  -6  -1  778.92   59.79
  -8  -6   1  754.02   59.79
   8   6  -1  756.32   59.79
  -8   6   1  850.61   60.09
   8   6  -1  881.61   59.99
  -8   6   1  857.21   59.99
   7  -6  -1 1187.28   82.39
   7  -6  -1 1001.40   81.79
   7  -6  -1 1230.98   81.89
  -7   6   1 1090.29   82.19
  -7   6   1 1042.50   81.89
   7   6  -1 1196.68   82.39
   7   6  -1 1252.97   81.89
  -7   6   1 1143.69   81.99
   6  -6  -1   22.40    2.70
   6  -6  -1   17.00    3.50
  -6   6   1   14.80    3.50
   6   6  -1   14.20    3.60
   5  -6  -1  123.09   10.70
   5  -6  -1  134.29   10.00
  -5   6   1  125.09   10.30
  -5   6   1  134.39   10.00
   5   6  -1  143.29    9.90
   4  -6  -1   10.90    2.20
   4   6  -1    8.20    1.70
  -4   6   1    6.80    1.50
  -4   6   1    4.20    1.80
   3  -6  -1   26.60    2.40
  -3   6   1   23.80    2.60
   3   6  -1   24.30    2.30
   2  -6  -1  186.58   13.90
   2  -6  -1  184.68   13.80
  -2  -6   1  176.28   13.70
   2  -6  -1  201.68   13.70
   2   6  -1  193.18   13.70
  -2   6   1  202.28   13.80
   1  -6  -1 1207.48   84.99
  -1  -6   1 1163.08   84.99
   1  -6  -1 1253.87   85.09
   1   6  -1 1078.59   84.99
  -1   6   1 1259.27   84.99
   0  -6   1 1131.49   88.19
   0  -6   1 1406.26   88.19
   0   6  -1 1174.58   88.19
  -1   6  -1   50.99    4.00
  -1   6  -1   44.70    3.70
   2  -6   1  873.61   66.69
   2  -6   1  868.41   66.59
  -2   6  -1  866.21   66.59
  -2   6  -1 1008.50   66.69
  -2   6  -1 1050.19   66.79
   3  -6   1   17.90    2.20
  -3   6  -1   22.00    2.60
   3   6   1   22.00    2.10
   3   6   1   21.20    2.40
  -3   6  -1   23.20    3.00
  -3   6  -1   20.20    2.50
   4  -6   1  176.68   12.20
  -4  -6  -1  143.09   12.10
   4   6   1  173.68   12.10
  -4   6  -1  172.08   12.20
  -4   6  -1  162.18   12.50
   5  -6   1 2499.15  163.48
   5   6   1 2189.28  162.98
  -5   6  -1 2320.07  163.38
  -5   6  -1 2134.69  163.08
   6  -6   1 1430.96  114.89
   6  -6   1 1849.52  115.39
  -6   6  -1 1721.43  115.29
   6   6   1 1508.05  114.89
  -6   6  -1 1534.25  114.99
   7  -6   1  506.05   39.30
   7  -6   1  455.15   38.70
   7  -6   1  604.34   39.60
   7  -6   1  542.65   38.80
   7   6   1  549.15   38.80
  -7   6  -1  571.34   39.30
  -7   6  -1  534.35   38.90
  -8  -6  -1    4.30    2.50
  -8  -6  -1    6.90    2.50
   8  -6   1    8.70    2.90
   8  -6   1    3.80    4.30
   8  -6   1   10.30    2.30
  -8   6  -1    8.00    2.30
   8   6   1   10.30    2.50
   8   6   1    8.50    3.50
  -8   6  -1    7.00    2.90
  -8   6  -1    9.60    2.80
  -9  -6  -1    8.90    2.70
  -9  -6  -1    6.50    2.40
  -9  -6  -1    8.40    2.70
   9  -6   1    6.20    3.20
   9  -6   1    7.50    2.40
   9  -6   1    7.40    2.60
   9  -6   1    7.70    3.90
  -9   6  -1    7.90    3.00
   9   6   1    7.80    2.90
  -9   6  -1    7.50    2.80
   9   6   1    6.00    2.80
   9   6   1    4.30    3.70
 -10  -6  -1   13.80    3.10
  10  -6   1   13.10    3.80
 -10  -6  -1   24.80    5.00
 -10  -6  -1   15.00    2.80
  10  -6   1   19.10    4.70
  10  -6   1   20.20    4.00
 -10  -6  -1   10.70    3.00
  10  -6   1   15.00    3.60
  10   6   1   19.80    4.90
  10   6   1   18.10    3.30
  10   6   1   16.90    4.20
  11  -6   1  211.58   15.20
 -11  -6  -1  165.78   15.50
 -11  -6  -1  184.98   15.40
 -11  -6  -1  203.48   15.00
  11  -6   1  180.98   15.70
  11  -6   1  222.88   16.20
  11   6   1  214.18   15.30
  11   6   1  206.38   17.50
 -12  -6  -1  357.96   26.30
  12  -6   1  315.67   27.00
  12  -6   1  338.47   26.20
  12  -6   1  394.66   26.00
 -12  -6  -1  382.26   26.20
  12  -6   1  331.97   26.60
  12   6   1  322.07   27.10
  12   6   1  376.96   26.10
  13  -6   1  212.08   15.70
 -13  -6  -1  204.48   16.20
  13  -6   1  195.18   17.20
 -13  -6  -1  215.08   16.00
  13  -6   1  215.78   16.40
  13  -6   1  229.58   15.90
  13   6   1  233.08   15.90
  13   6   1  186.18   17.20
  13   6   1  222.68   15.90
 -13   6  -1  204.88   16.20
 -14  -6  -1    5.80    1.90
  14  -6   1    0.80    1.80
  14  -6   1    6.60    3.90
  14  -6   1    2.20    3.80
 -14  -6  -1    2.10    2.20
 -14   6  -1    4.60    2.70
 -14   6  -1    3.00    1.90
  14   6   1    5.60    1.70
  14   6   1    1.20    4.00
  14  -7  -1   -1.60    3.80
 -14  -7   1    1.80    1.90
  14  -7  -1   -0.90    3.00
 -14  -7   1    2.40    2.50
  14  -7  -1   -1.20    1.70
 -14   7   1    3.60    2.00
  14   7  -1   -1.30    1.70
  14   7  -1   -1.60    4.90
 -13  -7   1   24.50    3.60
  13  -7  -1   20.10    3.70
 -13  -7   1   21.60    4.60
 -13  -7   1   22.40    4.10
  13  -7  -1   18.20    3.40
  13  -7  -1   29.00    4.00
 -13   7   1   13.90    3.80
  13   7  -1   26.30    3.60
  13   7  -1   15.60    5.20
  12  -7  -1   91.99   10.20
 -12  -7   1   91.59   10.20
 -12  -7   1   94.59    7.80
  12  -7  -1   96.69    9.10
  12  -7  -1   93.29    8.00
 -12  -7   1   99.59    8.30
  12   7  -1   91.89    8.30
  12   7  -1   96.19   10.10
  11  -7  -1  558.34   39.80
 -11  -7   1  537.35   39.60
 -11  -7   1  574.14   39.40
  11  -7  -1  558.24   40.00
 -11  -7   1  561.94   39.70
  11  -7  -1  566.14   39.50
 -11  -7   1  514.65   39.70
 -11  -7   1  555.94   39.90
  11  -7  -1  518.05   39.50
  11  -7  -1  522.05   40.60
  11   7  -1  534.15   40.60
  11   7  -1  560.64   39.50
  11   7  -1  523.45   40.60
 -10  -7   1  266.17   21.40
  10  -7  -1  274.47   21.30
 -10  -7   1  272.67   21.00
 -10  -7   1  304.27   21.20
  10  -7  -1  247.08   22.10
  10  -7  -1  279.87   20.90
  10  -7  -1  315.07   21.30
  10   7  -1  323.67   21.60
  10   7  -1  299.07   21.10
  10   7  -1  240.78   22.00
   9  -7  -1   13.20    2.80
  -9  -7   1   13.70    3.70
   9  -7  -1   11.10    4.20
  -9  -7   1    8.50    2.90
   9  -7  -1   10.50    3.70
  -9  -7   1   10.50    2.90
   9  -7  -1   13.00    2.70
  -9   7   1   16.20    3.30
   9   7  -1   16.70    3.10
  -9   7   1   14.90    3.20
   9   7  -1    7.30    4.10
   9   7  -1    8.90    3.10
   8  -7  -1    3.00    2.10
  -8  -7   1    4.10    2.60
   8  -7  -1   -1.70    2.60
  -8  -7   1   -0.30    2.50
   8  -7  -1   -0.80    3.30
   8  -7  -1    1.60    2.00
  -8  -7   1    3.50    2.90
  -8   7   1    2.80    2.50
   8   7  -1    2.60    3.00
  -8   7   1    0.90    2.20
   8   7  -1    2.50    2.10
   8   7  -1   -1.30    3.30
   7  -7  -1   17.30    2.80
   7  -7  -1   10.30    2.90
   7  -7  -1    7.20    4.90
   7  -7  -1    9.70    2.50
  -7   7   1   10.90    2.30
   7   7  -1   11.50    3.50
  -7   7   1   11.80    2.80
  -7   7   1   11.10    2.90
   7   7  -1   13.10    2.30
   6  -7  -1   80.39    6.50
   6  -7  -1   78.29    7.70
   6   7  -1   81.29    6.60
  -6   7   1   83.39    6.70
   6   7  -1   83.89    8.10
  -6   7   1   85.39    7.20
   5  -7  -1 1933.61  119.99
   5  -7  -1 1435.06  119.49
  -5   7   1 1608.34  119.59
   5   7  -1 1573.14  119.49
  -5   7   1 1820.62  119.69
   4  -7  -1 2411.46  184.88
   4   7  -1 2582.24  184.88
  -4   7   1 2571.24  184.88
  -4   7   1 2807.42  185.08
   3  -7  -1  794.12   55.39
  -3  -7   1  689.73   55.29
  -3   7   1  849.52   55.49
  -3   7   1  760.82   55.39
   3   7  -1  780.72   55.29
   2  -7  -1    9.70    1.50
   2  -7  -1   10.00    1.90
  -2   7   1    8.90    1.60
  -2   7   1    8.50    1.40
  -2   7   1   11.00    1.90
   2   7  -1    9.20    1.30
   1  -7  -1 1603.64  121.99
  -1   7   1 1839.52  122.09
  -1   7   1 1693.33  122.09
   0  -7   1  904.61   59.69
   0  -7   1  713.23   59.69
   0   7  -1  951.60   59.79
   0   7  -1  778.82   59.69
   2  -7   1 2068.89  162.18
   2  -7   1 2152.78  162.18
  -2   7  -1 2503.05  162.38
  -2   7  -1 2150.88  162.18
  -2   7  -1 2502.85  162.18
   3  -7   1  922.31   70.79
   3   7   1  984.10   70.69
  -3   7  -1 1074.99   70.99
   3   7   1  908.91   70.79
  -3   7  -1  950.50   70.79
  -3   7  -1 1106.59   70.89
   4  -7   1   24.00    2.60
   4   7   1   19.80    2.40
  -4   7  -1   27.30    2.80
   5  -7   1    6.40    1.50
   5  -7   1    7.10    2.60
  -5   7  -1    7.10    2.30
  -5   7  -1    7.00    1.60
   5   7   1    4.00    1.60
   6  -7   1  124.79    8.30
   6  -7   1   97.19    9.20
  -6   7  -1   93.49    8.80
  -6   7  -1  109.59    8.40
   7  -7   1   27.30    4.80
   7  -7   1   23.00    3.80
   7  -7   1   30.50    3.50
   7  -7   1   34.50    5.90
  -7  -7  -1   21.40    4.30
  -7  -7  -1   31.00    4.20
   7   7   1   31.60    3.60
  -7   7  -1   28.10    4.60
  -7   7  -1   31.20    4.50
  -7   7  -1   32.00    3.60
   8  -7   1  717.43   50.89
   8  -7   1  685.13   50.29
   8  -7   1  757.62   50.49
   8  -7   1  735.43   51.09
  -8  -7  -1  665.33   50.29
   8  -7   1  700.53   50.49
  -8  -7  -1  649.93   50.49
   8   7   1  709.13   50.99
  -8   7  -1  680.63   50.39
  -8   7  -1  661.13   50.79
   8   7   1  743.33   50.49
  -8   7  -1  682.43   50.49
   9  -7   1  743.93   50.69
   9  -7   1  731.23   51.39
   9  -7   1  669.73   50.69
  -9  -7  -1  638.94   50.49
  -9  -7  -1  699.73   50.49
   9   7   1  723.73   51.39
   9   7   1  719.53   50.69
  -9   7  -1  661.43   50.79
  -9   7  -1  712.93   50.59
  10  -7   1  419.16   31.60
 -10  -7  -1  452.75   31.00
 -10  -7  -1  393.66   30.50
 -10  -7  -1  419.56   30.50
 -10  -7  -1  378.06   30.70
 -10  -7  -1  444.46   30.80
  10  -7   1  420.96   30.60
  10  -7   1  430.96   30.90
  10  -7   1  421.06   30.90
  10   7   1  403.26   31.10
  10   7   1  427.16   31.70
  10   7   1  418.76   30.60
 -11  -7  -1   35.00    5.70
  11  -7   1   35.80    4.60
  11  -7   1   33.60    6.70
 -11  -7  -1   32.80    5.50
  11  -7   1   31.50    5.90
  11  -7   1   25.90    5.90
 -11  -7  -1   34.60    5.10
 -11  -7  -1   30.20    5.50
 -11  -7  -1   40.90    4.70
  11   7   1   39.10    7.40
  12  -7   1    6.20    2.70
 -12  -7  -1    7.80    2.40
  12  -7   1    4.20    2.20
  12  -7   1    1.00    4.30
 -12  -7  -1    1.50    2.60
  12  -7   1    8.20    3.50
  12   7   1    4.40    4.70
  12   7   1    6.40    2.70
  13  -7   1    3.70    3.20
  13  -7   1    0.00    1.80
 -13  -7  -1    1.50    2.20
 -13  -7  -1   -2.60    2.50
  13  -7   1   -1.20    2.00
  13  -7   1    1.30    4.10
  13   7   1    1.50    4.30
  13   7   1   -3.40    2.30
  13   7   1   -0.50    2.00
 -14  -7  -1   20.30    3.60
  14  -7   1   14.40    4.20
 -14  -7  -1   22.70    3.30
 -14   7  -1   16.30    3.30
 -14   7  -1   17.30    3.10
  14   7   1   13.80    4.80
  14  -8  -1   31.00    3.30
 -14  -8   1   24.70    4.30
  14  -8  -1   18.90    4.90
  14  -8  -1   23.80    3.80
 -14  -8   1   29.30    3.70
  14   8  -1   22.70    6.30
  14   8  -1   30.30    3.30
 -13  -8   1   27.50    3.90
  13  -8  -1   22.90    3.80
 -13  -8   1   21.00    3.60
  13  -8  -1   21.80    4.70
  13  -8  -1   19.20    3.40
 -13  -8   1   23.70    4.60
 -13   8   1   20.50    4.00
  13   8  -1   22.40    5.20
  13   8  -1   19.90    3.60
  12  -8  -1   56.69    5.40
  12  -8  -1   42.60    6.20
  12  -8  -1   37.60    7.70
 -12  -8   1   55.59    5.20
 -12  -8   1   51.79    6.40
 -12  -8   1   50.69    5.60
  12  -8  -1   48.40    5.00
  12   8  -1   42.20    8.00
  12   8  -1   54.79    5.80
 -11  -8   1    7.30    2.50
 -11  -8   1    3.10    4.10
 -11  -8   1   12.80    3.00
 -11  -8   1    8.40    3.20
  11  -8  -1    5.60    4.00
 -11  -8   1   11.80    3.20
  11  -8  -1   12.90    3.40
  11  -8  -1   14.50    4.90
  11  -8  -1   10.40    2.90
  11   8  -1    7.20    8.00
  11   8  -1    8.40    3.20
  10  -8  -1  250.87   18.60
  10  -8  -1  242.38   19.00
 -10  -8   1  263.47   18.60
 -10  -8   1  257.17   19.10
  10  -8  -1  246.88   18.90
 -10  -8   1  256.47   18.70
 -10  -8   1  222.88   18.70
  10  -8  -1  255.67   20.00
 -10  -8   1  245.48   18.60
  10  -8  -1  226.58   18.50
  10   8  -1  255.87   19.90
  10   8  -1  254.07   18.70
  10   8  -1  261.27   19.40
  -9  -8   1   22.20    4.40
  -9  -8   1   15.90    3.40
  -9  -8   1   16.70    4.60
   9  -8  -1   20.50    3.80
   9  -8  -1   22.10    3.90
   9  -8  -1   11.40    4.40
   9  -8  -1   19.30    3.40
  -9   8   1   16.60    3.50
  -9   8   1   14.20    3.20
   9   8  -1   18.10    4.50
   9   8  -1   24.30    4.80
   9   8  -1   25.90    4.50
  -8  -8   1   58.59    6.50
   8  -8  -1   73.69    7.00
   8  -8  -1   69.69    6.20
   8  -8  -1   80.39    7.90
  -8  -8   1   85.39    7.30
  -8  -8   1   58.29    6.80
   8  -8  -1   68.09    6.40
  -8   8   1   75.49    6.80
   8   8  -1   76.99    7.90
   8   8  -1   74.39    6.40
  -8   8   1   71.09    6.60
   8   8  -1   62.29    7.20
  -7  -8   1   31.40    4.00
   7  -8  -1   28.60    3.50
  -7  -8   1   29.00    5.40
   7  -8  -1   29.30    5.10
  -7  -8   1   22.70    5.10
   7  -8  -1   26.70    4.00
   7  -8  -1   28.80    3.80
  -7   8   1   28.50    3.80
   7   8  -1   22.80    5.50
  -7   8   1   25.00    4.50
   7   8  -1   29.60    3.50
  -7   8   1   24.50    4.60
   6  -8  -1   11.70    2.50
   6   8  -1   15.00    2.70
  -6   8   1   15.80    2.90
   5  -8  -1  653.93   47.10
   5  -8  -1  672.03   47.60
  -5   8   1  644.04   47.20
   5   8  -1  683.33   47.10
  -5   8   1  630.44   47.30
   4  -8  -1   12.90    2.10
   4   8  -1   16.10    2.10
  -4   8   1   16.40    2.50
   3  -8  -1  429.26   32.70
   3   8  -1  445.76   32.70
  -3   8   1  458.35   32.90
  -3   8   1  495.35   33.00
   2  -8  -1  417.86   34.20
   2  -8  -1  491.95   34.10
  -2   8   1  487.25   34.20
  -2   8   1  500.45   34.30
   2   8  -1  488.35   34.10
  -1   8   1  804.92   60.49
   1   8  -1  890.71   60.49
  -1   8   1  845.62   60.49
   0  -8   1 2465.45  179.28
   0   8  -1 2567.54  179.28
   2  -8   1  240.18   18.10
  -2   8  -1  251.87   18.20
  -2   8  -1  261.57   18.30
   3  -8   1  608.14   46.50
  -3   8  -1  697.63   46.60
  -3   8  -1  709.53   46.70
  -3   8  -1  614.24   46.60
   3   8   1  620.74   46.40
   4  -8   1   93.89    7.50
  -4   8  -1  102.49    7.50
   4   8   1   93.39    7.30
   5  -8   1  449.26   34.00
   5  -8   1  513.65   34.60
  -5   8  -1  457.25   34.10
  -5   8  -1  488.75   34.40
   5   8   1  457.15   34.00
   6  -8   1  327.57   24.90
  -6   8  -1  347.77   25.00
   6   8   1  327.47   24.90
  -6   8  -1  370.26   25.30
  -7  -8  -1  115.09    9.90
   7  -8   1  121.39   10.30
   7  -8   1  131.19    9.80
   7  -8   1  113.19    9.90
   7   8   1  139.99    9.90
  -7   8  -1  118.59   10.10
  -7   8  -1  140.49   10.50
  -7   8  -1  127.69    9.90
  -8  -8  -1  129.69    9.80
   8  -8   1  136.39   10.20
   8  -8   1  121.19    9.70
   8  -8   1  119.59    9.80
  -8  -8  -1  120.49    9.80
  -8   8  -1  118.19   10.00
   8   8   1  117.89    9.90
  -9  -8  -1    3.20    2.30
  -9  -8  -1    4.20    2.70
  -9  -8  -1    2.00    2.40
   9  -8   1    3.00    3.10
   9  -8   1    3.40    2.40
  -9  -8  -1    0.70    2.20
  -9  -8  -1    5.80    2.40
   9  -8   1    1.80    2.20
   9  -8   1    6.90    3.90
   9   8   1    2.20    3.20
  -9   8  -1    3.70    2.80
   9   8   1    9.90    4.00
  -9   8  -1    4.50    2.70
 -10  -8  -1   84.59    7.60
  10  -8   1   91.69    7.70
 -10  -8  -1   84.99    7.80
  10  -8   1   86.49    9.40
 -10  -8  -1   88.09    8.30
  10  -8   1   93.39    8.20
  10  -8   1   82.59    8.20
 -10  -8  -1   86.09    7.70
 -10  -8  -1   81.09    7.90
  10   8   1   87.99    8.00
  10   8   1   88.59    9.50
  10   8   1   90.39    9.50
  11  -8   1   12.90    4.70
 -11  -8  -1    9.10    2.90
 -11  -8  -1   10.40    2.90
 -11  -8  -1    9.00    2.60
 -11  -8  -1    7.70    2.80
  11  -8   1   10.50    4.30
  11  -8   1   12.00    3.70
 -11  -8  -1   11.00    3.20
  11  -8   1    9.50    2.70
  11   8   1   14.50    3.20
  11   8   1   14.60    4.80
 -12  -8  -1   23.90    3.80
  12  -8   1   26.40    4.20
 -12  -8  -1   22.70    3.50
 -12  -8  -1   22.30    3.80
 -12  -8  -1   23.60    4.10
  12  -8   1   17.30    3.60
  12  -8   1   19.30    4.90
  12   8   1   22.60    4.40
  12   8   1   25.20    5.70
  13  -8   1    3.50    3.00
  13  -8   1    6.00    2.00
 -13  -8  -1    4.30    2.30
 -13  -8  -1    2.80    2.50
  13  -8   1    5.20    3.90
  13  -8   1    6.50    2.20
  13   8   1    9.10    2.30
  13   8   1    7.40    2.70
  13   8   1    4.10    4.50
  14  -8   1   37.20    5.30
  14  -8   1   33.50    5.90
 -14  -8  -1   33.30    4.60
  14  -8   1   33.90    3.70
 -14  -8  -1   44.90    4.00
  14   8   1   42.60    3.70
 -14   8  -1   32.80    3.90
  14   8   1   28.80    7.10
 -14   8  -1   34.60    5.30
 -14  -9   1   15.30    2.90
 -14  -9   1   16.50    3.10
  14  -9  -1   11.30    3.00
  14  -9  -1   10.00    4.00
  13  -9  -1  197.78   15.00
 -13  -9   1  212.58   14.50
 -13  -9   1  201.58   14.70
  13  -9  -1  208.48   14.50
  13  -9  -1  165.88   15.60
 -13  -9   1  184.88   14.90
  13   9  -1  166.18   16.10
 -13   9   1  182.58   15.20
  13   9  -1  221.68   14.70
  12  -9  -1  214.68   14.80
 -12  -9   1  166.68   15.20
 -12  -9   1  215.68   14.80
  12  -9  -1  176.68   15.20
  12   9  -1  205.28   15.10
 -11  -9   1   70.69    6.90
  11  -9  -1   65.89    6.20
 -11  -9   1   63.89    6.70
  11  -9  -1   75.39    6.50
  11  -9  -1   69.99    8.00
  11  -9  -1   53.19    8.40
  11  -9  -1   61.39    7.10
 -11  -9   1   58.69    7.00
 -11  -9   1   65.19    7.00
 -11  -9   1   76.29    6.20
  11   9  -1   67.89    7.00
  11   9  -1   61.89    8.80
 -10  -9   1  256.27   18.00
  10  -9  -1  246.58   17.80
 -10  -9   1  227.08   17.50
  10  -9  -1  211.08   17.80
 -10  -9   1  222.48   17.40
  10  -9  -1  258.17   19.00
  10  -9  -1  229.58   17.80
 -10  -9   1  252.17   17.70
  10  -9  -1  195.48   17.40
  10   9  -1  231.28   18.50
  10   9  -1  215.78   17.60
  10   9  -1  256.67   18.90
  -9  -9   1  328.97   24.50
   9  -9  -1  354.66   25.80
  -9  -9   1  344.77   24.80
   9  -9  -1  334.27   24.80
   9  -9  -1  299.77   24.60
   9  -9  -1  341.67   24.80
  -9  -9   1  325.07   24.60
  -9  -9   1  359.06   25.10
   9   9  -1  346.57   25.00
   9   9  -1  309.97   24.70
  -9   9   1  343.37   24.80
   9   9  -1  367.76   25.70
  -9   9   1  307.57   25.10
  -8  -9   1  165.28   12.70
   8  -9  -1  162.28   12.50
   8  -9  -1  143.59   13.20
   8  -9  -1  156.08   12.10
  -8  -9   1  176.68   12.50
   8  -9  -1  183.48   12.10
  -8  -9   1  146.89   12.10
  -8   9   1  172.38   12.40
   8   9  -1  141.79   13.20
  -8   9   1  133.59   12.80
  -8   9   1  141.89   12.30
   8   9  -1  160.08   12.80
   7  -9  -1  557.04   41.90
  -7  -9   1  668.33   42.30
  -7  -9   1  512.25   41.70
   7  -9  -1  528.45   41.80
  -7   9   1  569.34   42.00
  -7   9   1  598.04   42.00
  -7   9   1  663.83   42.40
   7   9  -1  545.45   41.80
   6  -9  -1 2284.17  146.99
   6  -9  -1 1941.91  146.39
  -6   9   1 2027.70  146.69
   6   9  -1 2006.80  146.39
   6   9  -1 2139.89  146.89
  -6   9   1 1908.41  146.49
   5  -9  -1 1046.20   74.99
   5  -9  -1 1069.19   75.49
  -5   9   1 1044.70   75.29
  -5   9   1 1035.80   75.09
   5   9  -1 1048.70   74.99
   4  -9  -1  488.05   36.60
  -4   9   1  549.54   36.90
  -4   9   1  497.75   36.70
   4   9  -1  504.05   36.60
   3  -9  -1 1345.27   97.99
  -3   9   1 1455.75   98.09
   3   9  -1 1321.07   97.99
  -2   9   1 3547.04  233.58
   2   9  -1 3006.10  233.38
   1   9  -1 1984.10  129.19
  -1   9   1 1745.43  129.09
  -1   9   1 1796.72  128.99
  -1   9   1 1912.41  129.19
   1   9  -1 1615.14  128.99
   1  -9   1 1332.97  101.79
  -1   9  -1 1528.95  101.99
  -1   9  -1 1352.36  101.89
  -1   9  -1 1498.05  101.89
   2  -9   1  421.46   31.30
  -2   9  -1  409.56   31.30
  -2   9  -1  454.65   31.30
  -2   9  -1  459.45   31.50
   3  -9   1  815.62   59.89
  -3   9  -1  861.81   59.99
   3   9   1  835.72   59.79
  -3   9  -1  839.92   60.09
   4  -9   1 1274.37   95.59
  -4   9  -1 1486.95   95.89
  -4   9  -1 1262.97   95.69
   4   9   1 1332.37   95.59
   5  -9   1  297.17   23.20
  -5   9  -1  367.66   23.70
  -5   9  -1  318.77   23.40
   5   9   1  299.27   23.20
   6  -9   1  111.39    7.90
   6  -9   1   88.09    8.90
  -6   9  -1  101.09    8.10
   6   9   1  112.29    8.00
  -6   9  -1   89.99    8.50
   7  -9   1  687.93   46.40
   7  -9   1  577.94   45.80
   7  -9   1  636.94   45.90
  -7  -9  -1  610.64   45.80
  -7  -9  -1  672.53   46.00
  -7  -9  -1  604.24   45.80
  -7   9  -1  661.73   46.30
  -7   9  -1  642.24   46.00
   7   9   1  633.04   45.90
  -7   9  -1  642.64   46.00
   8  -9   1  685.53   48.60
   8  -9   1  698.13   48.80
   8  -9   1  694.43   48.20
  -8  -9  -1  735.13   48.50
  -8  -9  -1  577.04   48.10
  -8  -9  -1  633.24   48.00
   8  -9   1  605.54   48.00
  -8  -9  -1  655.73   48.00
  -8  -9  -1  688.73   48.20
  -8   9  -1  653.33   48.30
  -8   9  -1  667.63   48.70
   8   9   1  693.63   48.80
  -8   9  -1  657.03   48.10
   8   9   1  691.43   48.20
  -9  -9  -1  139.09   10.80
  -9  -9  -1  123.99   10.60
  -9  -9  -1  135.89   10.80
   9  -9   1  137.69   11.70
   9  -9   1  149.49   11.20
   9  -9   1  119.19   11.80
  -9  -9  -1  142.19   10.60
   9  -9   1  128.49   10.60
  -9   9  -1  129.29   10.90
   9   9   1  147.49   11.30
   9   9   1  130.39   11.10
   9   9   1  126.99   12.00
  -9   9  -1  129.29   11.30
 -10  -9  -1  239.88   16.40
  10  -9   1  232.48   16.20
  10  -9   1  193.38   17.40
 -10  -9  -1  208.48   16.40
  10  -9   1  209.18   16.50
 -10  -9  -1  201.58   16.60
 -10  -9  -1  206.18   16.20
  10  -9   1  244.38   16.70
 -10  -9  -1  219.78   16.00
  10   9   1  192.48   17.50
  10   9   1  215.68   16.30
 -10   9  -1  200.88   16.40
 -11  -9  -1  448.76   31.50
 -11  -9  -1  404.66   31.20
  11  -9   1  430.16   31.10
  11  -9   1  440.76   32.30
  11  -9   1  403.66   31.00
  11  -9   1  420.36   31.40
 -11  -9  -1  421.76   31.10
  11  -9   1  404.86   31.80
 -11  -9  -1  443.26   31.20
 -11  -9  -1  431.66   30.90
  11   9   1  425.16   32.30
  11   9   1  439.36   31.10
 -12  -9  -1   13.90    2.60
  12  -9   1   17.90    3.50
 -12  -9  -1   17.20    3.30
 -12  -9  -1   22.40    4.10
  12  -9   1   20.40    5.00
  12  -9   1   14.20    3.00
 -12  -9  -1   22.80    4.60
 -12  -9  -1   10.10    2.90
  12   9   1   16.30    3.20
  13  -9   1  145.59   12.10
  13  -9   1  158.98   11.60
  13  -9   1  159.88   11.80
 -13  -9  -1  131.79   12.00
 -13  -9  -1  144.09   11.90
  13   9   1  172.58   11.80
  13   9   1  160.68   12.00
  14  -9   1  132.79   10.40
  14  -9   1  122.99    9.90
 -14  -9  -1  136.39   10.00
  14   9   1  142.99    9.90
 -14   9  -1  112.09   10.80
 -14   9  -1  134.09    9.90
  14 -10  -1    4.00    2.30
  14 -10  -1    6.70    2.60
 -14 -10   1    5.50    2.50
 -14 -10   1    6.40    1.90
  14  10  -1    8.10    1.80
  13 -10  -1   75.99    8.30
 -13 -10   1   78.49    6.50
 -13 -10   1   86.99    6.90
  13 -10  -1   85.59    7.30
 -13 -10   1   82.59    7.20
  13  10  -1   67.59    6.60
  13  10  -1   74.49    9.30
 -13  10   1   71.79    8.60
 -12 -10   1  183.18   14.70
  12 -10  -1  158.68   15.50
 -12 -10   1  185.58   14.40
  12 -10  -1  204.18   14.30
  12 -10  -1  183.68   14.60
 -12 -10   1  201.68   14.10
  12 -10  -1  176.38   14.10
 -12 -10   1  202.28   14.80
  12  10  -1  172.88   15.80
  12  10  -1  203.58   14.30
  11 -10  -1    3.50    4.00
 -11 -10   1    6.00    3.10
 -11 -10   1    3.40    2.70
  11 -10  -1    3.80    3.10
 -11 -10   1    1.80    2.20
  11 -10  -1    4.70    2.40
 -11 -10   1    4.90    2.70
  11 -10  -1    4.10    4.40
 -11 -10   1    4.80    2.60
  11  10  -1    6.60    4.70
  11  10  -1    8.80    3.50
 -10 -10   1  343.07   25.30
 -10 -10   1  345.77   25.20
 -10 -10   1  355.76   25.70
  10 -10  -1  361.56   25.60
 -10 -10   1  334.17   25.40
  10 -10  -1  316.87   25.20
  10 -10  -1  360.06   25.70
 -10 -10   1  355.36   25.50
  10 -10  -1  346.67   26.50
  10 -10  -1  353.76   25.30
  10  10  -1  319.97   25.40
  10  10  -1  355.86   26.60
  10  10  -1  333.57   26.80
   9 -10  -1   27.70    4.20
  -9 -10   1   26.40    5.20
   9 -10  -1   27.30    3.80
   9 -10  -1   22.80    4.10
  -9 -10   1   26.40    4.30
  -9 -10   1   30.80    4.20
  -9 -10   1   23.60    4.60
   9 -10  -1   26.40    5.10
   9  10  -1   21.00    5.10
   9  10  -1   36.10    5.40
  -9  10   1   25.10    5.80
  -9  10   1   27.20    4.00
   9  10  -1   30.20    4.30
  -8 -10   1  156.48   12.70
  -8 -10   1  173.18   12.90
   8 -10  -1  170.68   12.70
   8 -10  -1  157.98   13.90
  -8 -10   1  187.08   13.00
   8 -10  -1  169.08   13.00
  -8 -10   1  161.98   13.20
  -8  10   1  164.38   13.00
  -8  10   1  185.98   13.10
   8  10  -1  149.39   13.80
  -8  10   1  142.79   13.40
   7 -10  -1  140.59   11.50
  -7 -10   1  157.18   11.90
   7 -10  -1  129.29   11.70
  -7 -10   1  167.38   12.40
   7 -10  -1  179.68   12.80
   7 -10  -1  150.18   11.90
  -7 -10   1  132.39   11.60
  -7  10   1  152.28   11.80
  -7  10   1  167.58   12.30
   7  10  -1  148.29   11.60
  -7  10   1  157.88   12.10
   6 -10  -1 1165.98   91.89
  -6  10   1 1213.08   92.09
   6  10  -1 1219.68   91.89
   6  10  -1 1444.36   92.49
  -6  10   1 1385.46   92.29
   5 -10  -1  447.06   29.30
   5 -10  -1  394.76   28.50
  -5  10   1  379.36   28.70
   5  10  -1  397.86   28.50
  -5  10   1  358.16   29.20
   4 -10  -1   63.99    5.20
  -4  10   1   76.09    5.80
   4  10  -1   58.69    5.10
  -4  10   1   64.39    5.40
   3 -10  -1  283.57   20.60
   3  10  -1  270.97   20.60
  -3  10   1  304.77   20.80
   2 -10  -1 1895.11  135.29
  -2  10   1 2070.59  135.49
   2  10  -1 1715.33  135.19
  -2  10   1 1911.01  135.39
   1  10  -1   51.59    4.30
  -1  10   1   53.09    4.40
  -1  10   1   50.29    4.00
   0  10  -1  214.18   16.00
   0  10   1  209.98   15.90
   0  10  -1  214.68   16.10
   0  10   1  225.28   16.00
   0  10  -1  240.58   15.90
  -1  10  -1   60.19    4.40
  -1  10  -1   45.50    4.50
  -1  10  -1   47.90    4.20
   2 -10   1 1259.27   94.09
  -2  10  -1 1327.17   94.19
  -2  10  -1 1281.27   94.19
  -2  10  -1 1409.36   94.29
   3 -10   1 1644.94  118.19
  -3  10  -1 1671.53  118.39
  -3  10  -1 1727.33  118.29
  -3  10  -1 1583.34  118.29
   4 -10   1 1526.05  113.19
  -4  10  -1 1587.44  113.29
   4  10   1 1602.14  113.09
  -4  10  -1 1626.24  113.49
   5 -10   1   16.10    2.50
   5 -10   1   10.40    3.20
   5  10   1   17.70    2.50
  -5  10  -1   18.20    2.80
  -5  10  -1   15.80    3.70
   6 -10   1   13.70    2.60
   6 -10   1   11.00    3.20
  -6 -10  -1   12.70    3.30
  -6  10  -1   12.90    3.00
   6  10   1   13.00    2.70
  -6  10  -1   14.70    2.90
   7 -10   1  999.00   66.89
  -7 -10  -1  868.81   66.79
   7 -10   1  929.61   67.29
  -7 -10  -1  986.40   67.19
   7 -10   1  877.21   66.79
   7 -10   1  909.01   66.99
  -7 -10  -1  919.51   66.89
  -7 -10  -1  904.31   66.99
  -7 -10  -1  895.21   66.79
   7 -10   1 1008.40   67.49
  -7  10  -1  953.70   67.09
   7  10   1 1055.19   66.89
  -7  10  -1  846.32   66.89
  -7  10  -1  889.01   67.29
  -8 -10  -1  842.92   55.99
   8 -10   1  814.52   56.19
   8 -10   1  749.92   55.79
  -8 -10  -1  750.82   55.59
  -8 -10  -1  679.33   55.69
   8 -10   1  722.83   55.59
   8 -10   1  824.42   56.49
  -8 -10  -1  735.63   55.49
   8 -10   1  796.12   55.79
  -8 -10  -1  804.12   55.79
   8  10   1  815.02   56.49
  -8  10  -1  724.83   56.29
  -8  10  -1  768.22   55.89
   8  10   1  823.52   55.89
  -8  10  -1  752.62   55.79
   9 -10   1   43.30    5.10
  -9 -10  -1   47.40    5.00
  -9 -10  -1   49.80    5.40
  -9 -10  -1   45.20    5.10
   9 -10   1   36.50    6.70
   9 -10   1   56.09    5.30
  -9 -10  -1   39.00    6.00
   9 -10   1   49.10    5.80
  -9 -10  -1   37.40    5.50
   9  10   1   49.30    6.80
  -9  10  -1   37.30    5.50
  -9  10  -1   40.20    6.20
   9  10   1   46.00    7.30
   9  10   1   48.40    5.60
 -10 -10  -1  233.28   17.10
 -10 -10  -1  215.78   17.30
  10 -10   1  224.48   17.50
 -10 -10  -1  223.88   17.20
 -10 -10  -1  243.08   17.70
  10 -10   1  229.68   17.60
 -10 -10  -1  234.98   17.30
  10 -10   1  234.28   18.60
  10 -10   1  213.88   17.10
  10  10   1  232.18   17.30
  10  10   1  230.08   18.60
 -10  10  -1  228.08   17.40
 -11 -10  -1  100.09    8.50
 -11 -10  -1   95.99    8.70
  11 -10   1  108.19    9.20
  11 -10   1   96.79    8.50
 -11 -10  -1  107.19    8.80
  11 -10   1  110.09   10.40
 -11 -10  -1  104.19    9.10
 -11 -10  -1   85.89    8.70
  11  10   1  111.69   10.60
  11  10   1  104.29    9.00
  12 -10   1   23.40    3.70
 -12 -10  -1   27.10    4.40
  12 -10   1   19.80    3.70
  12 -10   1   28.80    4.20
 -12 -10  -1   26.90    3.90
 -12 -10  -1   25.50    3.50
 -12 -10  -1   16.20    3.10
  12  10   1   15.20    5.30
  12  10   1   27.90    4.90
  13 -10   1    8.70    4.30
 -13 -10  -1   20.40    3.50
  13 -10   1   24.70    4.40
 -13 -10  -1   15.20    2.90
  13  10   1   11.00    5.00
 -14 -10  -1   75.29    6.10
 -14 -10  -1   67.59    6.30
  14 -10   1   77.89    6.60
 -14  10  -1   71.19    6.00
 -14 -11   1   10.40    2.20
 -14 -11   1   13.00    2.70
  14 -11  -1   18.90    3.60
  14  11  -1   13.80    2.60
 -13 -11   1    2.60    2.00
 -13 -11   1    2.40    2.20
 -13 -11   1    4.00    2.60
  13 -11  -1    2.30    2.10
  13 -11  -1   -3.60    3.70
  13 -11  -1    5.70    2.80
  13  11  -1    2.30    5.60
  13  11  -1    2.80    2.00
 -12 -11   1   45.50    6.20
  12 -11  -1   57.79    7.60
  12 -11  -1   53.79    6.10
 -12 -11   1   63.89    5.30
  12 -11  -1   57.19    5.50
  12  11  -1   44.00    5.40
 -11 -11   1  254.77   19.90
  11 -11  -1  275.67   19.80
 -11 -11   1  260.77   19.80
  11 -11  -1  273.87   21.20
 -11 -11   1  274.37   19.60
 -11 -11   1  277.37   19.90
 -11 -11   1  274.07   20.10
  11 -11  -1  236.38   19.60
  11 -11  -1  256.77   20.00
  11  11  -1  267.57   21.20
  10 -11  -1  119.89    9.10
 -10 -11   1   97.49    9.20
  10 -11  -1  109.19    9.40
 -10 -11   1   96.19    9.50
  10 -11  -1  126.99    9.00
 -10 -11   1   98.59    9.10
 -10 -11   1  120.59    8.90
  10  11  -1   90.59   11.00
   9 -11  -1   18.70    4.10
  -9 -11   1   17.80    4.20
   9 -11  -1   17.20    3.90
  -9 -11   1   26.20    3.90
  -9 -11   1   26.90    3.40
   9 -11  -1   26.20    3.70
   9 -11  -1   19.40    3.90
  -9  11   1   24.70    5.70
   9  11  -1   27.20    5.70
  -8 -11   1   38.20    4.70
   8 -11  -1   40.30    4.50
  -8 -11   1   38.70    5.20
   8 -11  -1   46.10    5.40
   8 -11  -1   38.30    4.90
  -8 -11   1   45.40    6.00
  -8 -11   1   36.10    4.80
   8 -11  -1   50.59    6.60
  -8 -11   1   32.70    4.90
   8 -11  -1   44.20    4.70
  -8  11   1   40.90    6.20
  -8  11   1   33.70    5.40
   8  11  -1   40.90    5.30
   8  11  -1   46.20    6.90
  -8  11   1   43.60    5.60
  -7 -11   1    4.50    2.70
  -7 -11   1    4.90    2.50
   7 -11  -1   10.30    2.00
   7 -11  -1    6.50    2.30
   7 -11  -1    8.70    3.50
  -7 -11   1    5.10    2.10
   7 -11  -1    7.10    2.60
  -7 -11   1    6.80    2.30
  -7 -11   1    9.10    3.70
  -7  11   1    5.60    2.80
  -7  11   1    5.80    3.10
   7  11  -1    9.00    2.20
  -7  11   1    4.80    4.00
   7  11  -1   10.70    3.80
   6 -11  -1    6.80    2.50
  -6 -11   1    6.90    2.70
  -6 -11   1    8.50    4.50
   6 -11  -1    0.20    2.90
  -6  11   1    3.00    2.20
   6  11  -1    1.70    3.70
  -6  11   1    5.50    1.80
   5 -11  -1 1213.88   94.39
  -5  11   1 1298.17   94.49
  -5  11   1 1521.65   94.69
   5  11  -1 1251.17   94.39
   4 -11  -1 3521.25  255.17
  -4  11   1 3439.56  255.27
   4  11  -1 3582.74  255.17
  -4  11   1 3778.32  255.47
   3 -11  -1   39.20    3.50
  -3  11   1   50.29    4.30
   3  11  -1   37.10    3.40
  -3  11   1   44.30    3.90
   2 -11  -1   25.70    2.30
  -2  11   1   29.20    3.20
   2  11  -1   24.10    2.30
  -2  11   1   29.90    2.50
  -2  11   1   23.60    2.90
  -1  11   1   35.80    2.80
  -1  11   1   28.40    3.20
   1  11  -1   33.20    3.20
  -1  11   1   36.00    3.40
   0  11  -1  163.28   11.70
   0  11  -1  151.98   11.50
   0  11   1  152.48   11.40
   0  11   1  161.98   11.60
   1 -11   1  671.53   49.00
  -1  11  -1  688.83   49.10
  -1  11  -1  668.63   49.10
  -1  11  -1  713.33   49.20
   2 -11   1 2525.95  190.38
  -2  11  -1 2726.03  190.38
  -2  11  -1 2615.24  190.48
  -2  11  -1 2816.82  190.58
   3 -11   1  355.76   27.80
  -3  11  -1  358.76   27.90
  -3  11  -1  425.36   28.20
  -3  11  -1  408.36   27.90
   4 -11   1   83.19    7.80
  -4  11  -1   99.39    7.70
  -4  11  -1  114.89    8.20
   4  11   1   96.59    7.40
   5 -11   1   70.19    5.80
   5 -11   1   75.49    7.20
  -5  11  -1   69.29    6.00
   5  11   1   64.69    5.70
  -5  11  -1   78.39    6.60
   6 -11   1  128.99    9.20
  -6 -11  -1  120.79   10.10
   6 -11   1  114.99    9.70
   6 -11   1  117.49   10.40
   6 -11   1  135.79   10.40
  -6 -11  -1  124.19   13.40
  -6 -11  -1  111.29    9.30
  -6  11  -1  113.29    9.40
  -6  11  -1  119.09   10.00
   6  11   1  125.99    9.20
  -6  11  -1   97.89    9.70
   7 -11   1   66.89    6.20
  -7 -11  -1   71.19    6.40
   7 -11   1   71.29    6.10
  -7 -11  -1   74.79    6.30
  -7  11  -1   70.49    6.60
   7  11   1   73.49    6.50
  -8 -11  -1  260.57   18.90
  -8 -11  -1  246.68   19.60
   8 -11   1  216.08   19.10
  -8 -11  -1  252.57   18.50
  -8 -11  -1  269.57   18.30
   8 -11   1  214.18   19.20
  -8 -11  -1  288.57   18.60
   8 -11   1  251.57   18.60
  -8 -11  -1  248.48   18.30
  -8  11  -1  256.37   18.80
   8  11   1  224.98   19.30
  -8  11  -1  229.98   18.60
   9 -11   1  655.73   46.80
   9 -11   1  637.54   46.60
  -9 -11  -1  641.34   46.50
  -9 -11  -1  639.44   46.50
  -9 -11  -1  709.43   47.00
  -9 -11  -1  695.23   46.70
   9 -11   1  689.73   47.60
   9 -11   1  659.53   46.80
  -9 -11  -1  593.44   46.70
  -9  11  -1  600.74   47.40
   9  11   1  600.24   46.60
  -9  11  -1  654.23   46.70
   9  11   1  692.63   47.50
  -9  11  -1  563.14   47.00
 -10 -11  -1  164.38   13.20
  10 -11   1  151.98   13.70
 -10 -11  -1  189.58   13.50
 -10 -11  -1  196.98   13.90
  10 -11   1  163.88   13.30
 -10 -11  -1  168.38   13.30
  10 -11   1  173.28   13.70
 -10  11  -1  183.88   13.60
  10  11   1  162.48   13.50
 -11 -11  -1   56.79    5.40
 -11 -11  -1   46.50    5.80
 -11 -11  -1   54.79    5.90
  11 -11   1   50.69    5.50
 -11 -11  -1   60.09    5.90
 -11 -11  -1   47.40    6.20
  11 -11   1   52.39    6.30
  11 -11   1   39.70    7.40
  11 -11   1   55.79    5.50
  11  11   1   59.89    6.30
  11  11   1   49.40    8.00
 -12 -11  -1   11.90    2.70
 -12 -11  -1    6.20    2.90
  12 -11   1    5.80    4.40
  12 -11   1   14.10    3.20
 -12 -11  -1    9.10    2.70
 -12 -11  -1    6.90    2.40
 -12 -11  -1   11.20    2.70
  12 -11   1   18.60    3.60
  12 -11   1   11.20    3.20
  12  11   1    8.20    4.80
  12  11   1   14.20    3.50
  13 -11   1   88.09    7.40
  13 -11   1   91.39    8.00
 -13 -11  -1   91.19    7.90
 -13 -11  -1  101.69    7.70
  13 -11   1   96.59    7.50
  13 -11   1   84.69    9.00
  13  11   1   96.49    7.60
  13  11   1   82.19   10.40
 -14 -11  -1    1.70    2.10
 -14 -11  -1    0.60    1.80
  14 -11   1    2.40    2.40
  14  11   1    0.50    2.60
 -14  11  -1   -0.20    1.70
 -14 -12   1  224.28   16.10
  14 -12  -1  228.88   16.20
 -14 -12   1  202.98   16.20
 -13 -12   1   38.00    4.90
  13 -12  -1   27.70    6.40
 -13 -12   1   43.00    4.70
  13 -12  -1   46.00    5.00
  12 -12  -1   13.90    2.80
 -12 -12   1   13.10    2.40
 -12 -12   1   11.60    2.80
 -12 -12   1   15.30    2.90
 -12 -12   1   16.70    3.20
  12 -12  -1   11.10    3.40
  12 -12  -1   12.40    4.40
  12  12  -1    8.90    2.60
  12  12  -1   17.20    6.20
  11 -12  -1    7.80    2.50
 -11 -12   1    3.00    2.50
 -11 -12   1    6.90    2.30
 -11 -12   1    2.80    2.60
 -11 -12   1    3.10    2.90
  11 -12  -1    5.70    2.50
  11 -12  -1    2.70    4.10
  11 -12  -1    3.80    3.10
  11  12  -1    2.40    5.10
 -10 -12   1    3.10    2.20
  10 -12  -1    2.30    2.50
  10 -12  -1   -0.80    4.20
  10 -12  -1    0.60    2.40
  10 -12  -1    2.80    2.90
 -10 -12   1    2.60    2.30
 -10 -12   1    2.40    2.90
 -10 -12   1    2.60    2.50
 -10 -12   1    7.10    2.70
  10 -12  -1    2.50    3.10
  10  12  -1    5.00    4.90
   9 -12  -1  178.38   14.60
   9 -12  -1  211.68   15.90
  -9 -12   1  156.28   14.60
   9 -12  -1  192.28   14.70
   9 -12  -1  168.78   14.40
  -9 -12   1  185.28   14.40
  -9 -12   1  206.08   14.80
  -9 -12   1  219.08   15.00
  -9 -12   1  181.68   14.40
   9  12  -1  222.08   16.20
  -9  12   1  167.78   15.40
  -9  12   1  210.58   14.80
  -8 -12   1 1271.67  106.59
  -8 -12   1 1581.74  106.69
   8 -12  -1 1510.05  106.69
  -8 -12   1 1450.35  106.49
  -8 -12   1 1668.03  106.89
  -8 -12   1 1456.05  106.49
   8 -12  -1 1368.36  106.49
   8 -12  -1 1481.65  106.59
  -8  12   1 1460.65  107.09
  -8  12   1 1513.95  106.69
   8  12  -1 1535.05  106.69
  -8  12   1 1432.66  106.89
   8  12  -1 1630.14  107.29
  -7 -12   1 2318.17  163.78
  -7 -12   1 2391.26  163.88
  -7 -12   1 2526.45  164.18
   7 -12  -1 2193.68  163.78
   7 -12  -1 2507.65  164.48
   7 -12  -1 2378.06  163.88
   7 -12  -1 2341.17  163.88
  -7 -12   1 2216.28  163.78
  -7 -12   1 2052.39  163.88
  -7 -12   1 2098.69  163.88
  -7 -12   1 1920.91  164.08
   7  12  -1 2559.04  163.98
   7  12  -1 2451.45  164.38
  -7  12   1 2333.67  164.08
  -7  12   1 2216.38  164.18
  -7  12   1 2205.18  163.88
  -6 -12   1   10.00    2.70
  -6 -12   1   10.10    2.80
   6 -12  -1    9.00    2.30
  -6 -12   1   12.30    2.20
   6 -12  -1    8.00    3.20
   6 -12  -1   12.50    2.70
  -6 -12   1    6.30    2.20
   6 -12  -1   13.20    2.50
  -6  12   1    7.00    2.50
  -6  12   1   11.40    2.30
   6  12  -1   13.50    2.80
   6  12  -1    9.00    4.10
   5 -12  -1  134.99   11.90
   5 -12  -1  154.68   10.90
   5  12  -1  162.38   11.00
  -5  12   1  132.59   11.40
  -5  12   1  143.79   11.20
  -4  12   1   31.50    3.60
   4  12  -1   35.50    3.20
   3 -12  -1    2.60    1.00
   3  12  -1    2.30    1.00
  -3  12   1    2.70    1.80
  -3  12   1    2.00    1.40
   2 -12  -1 1868.71  133.09
  -2  12   1 1980.40  133.39
   2  12  -1 1755.32  133.19
  -1  12   1 4661.13  322.67
  -1  12   1 4786.52  322.87
   1  12  -1 4143.09  322.67
   0  12  -1  175.08   12.90
   0  12  -1  178.68   13.00
   0  12   1  181.78   13.20
   0  12  -1  177.88   13.20
   0  12   1  182.08   13.10
   0  12   1  174.38   12.90
   1 -12   1   36.80    3.40
   1 -12   1   49.60    3.40
  -1  12  -1   47.60    3.90
  -1  12  -1   38.40    4.20
  -1  12  -1   39.90    3.70
   2 -12   1   23.10    2.10
  -2  12  -1   20.00    2.80
  -2  12  -1   14.10    3.20
   3 -12   1   58.79    5.20
  -3  12  -1   60.89    5.60
  -3  12  -1   76.59    5.60
  -3  12  -1   73.29    6.00
   4 -12   1  408.46   28.30
  -4  12  -1  384.66   28.50
  -4  12  -1  364.66   28.70
  -4  12  -1  379.46   28.40
   4  12   1  428.06   28.30
   5 -12   1 2927.51  228.38
   5 -12   1 3690.13  228.88
   5  12   1 3169.58  228.28
  -5  12  -1 3017.00  228.48
  -5  12  -1 3208.48  228.68
  -6 -12  -1 2746.23  208.28
  -6 -12  -1 2634.94  208.28
  -6 -12  -1 3017.00  208.48
   6 -12   1 2813.02  208.38
   6 -12   1 3109.29  208.78
   6 -12   1 2937.01  208.48
  -6 -12  -1 3167.18  209.48
  -6 -12  -1 3193.88  208.68
   6  12   1 2970.40  208.38
  -6  12  -1 2815.12  208.48
  -6  12  -1 2839.02  208.78
  -6  12  -1 2808.62  208.58
   7 -12   1  430.96   32.40
  -7 -12  -1  412.16   32.30
  -7 -12  -1  475.65   32.60
   7 -12   1  373.16   32.30
   7 -12   1  483.85   33.00
  -7 -12  -1  506.65   32.80
  -7 -12  -1  408.76   32.30
   7 -12   1  467.95   32.60
  -7  12  -1  473.55   33.10
  -7  12  -1  434.26   32.60
   7  12   1  430.36   32.50
  -7  12  -1  470.05   32.70
  -8 -12  -1   18.00    4.50
   8 -12   1   28.50    4.40
  -8 -12  -1   25.60    5.20
  -8 -12  -1   23.80    3.70
  -8 -12  -1   16.50    2.90
   8 -12   1   18.40    3.40
   8 -12   1   22.60    3.60
  -8  12  -1   22.60    4.50
  -8  12  -1   30.00    4.50
  -9 -12  -1   10.40    2.70
  -9 -12  -1   10.60    2.60
  -9 -12  -1   11.80    2.40
   9 -12   1    8.20    4.30
  -9 -12  -1    9.30    2.50
   9 -12   1   12.00    2.90
   9 -12   1   11.80    3.10
   9 -12   1    7.80    2.50
  -9 -12  -1    9.60    3.00
  -9  12  -1   10.60    3.90
   9  12   1   10.70    3.60
  -9  12  -1   12.10    3.20
  -9  12  -1   11.10    4.20
   9  12   1   11.50    4.60
 -10 -12  -1    8.20    2.90
  10 -12   1    3.30    2.40
 -10 -12  -1    6.90    2.30
 -10 -12  -1    7.80    2.60
  10 -12   1    6.30    4.40
  10 -12   1    6.20    2.30
 -10 -12  -1    5.20    2.30
  10 -12   1    2.20    2.80
 -10 -12  -1    3.20    2.40
  10 -12   1    6.60    3.20
  10  12   1    9.90    4.90
  10  12   1    8.80    3.50
 -10  12  -1    3.50    3.10
  11 -12   1  154.78   11.40
  11 -12   1  143.19   11.80
 -11 -12  -1  123.99   11.80
 -11 -12  -1  164.98   11.30
 -11 -12  -1  131.19   11.50
  11 -12   1  159.48   11.30
 -11 -12  -1  142.89   11.50
  11  12   1  121.49   13.10
  11  12   1  155.68   12.20
 -12 -12  -1  543.85   39.90
  12 -12   1  544.05   39.80
  12 -12   1  563.34   39.80
 -12 -12  -1  543.35   40.10
 -12 -12  -1  592.94   39.80
 -12 -12  -1  568.94   39.80
 -12 -12  -1  616.84   40.00
  12 -12   1  464.15   40.50
  12 -12   1  554.24   40.10
  12  12   1  520.35   40.90
  13 -12   1  152.58   15.40
 -13 -12  -1  165.08   12.30
 -13 -12  -1  168.68   12.10
  13 -12   1  168.08   12.30
  13  12   1  151.08   14.30
  13  12   1  145.59   12.00
 -14 -12  -1   -0.30    2.00
 -14 -12  -1    3.10    2.40
  14 -12   1    0.10    2.30
 -14  12  -1    0.20    1.60
 -14 -13   1    9.10    2.00
 -14 -13   1    9.70    2.50
  14 -13  -1    5.90    2.40
  14 -13  -1   16.10    4.30
  13 -13  -1  117.39    9.90
 -13 -13   1  136.59    9.50
 -13 -13   1  120.19    9.70
 -13 -13   1  112.89    9.90
  13  13  -1  129.99    9.60
  12 -13  -1    7.80    3.10
  12 -13  -1    9.90    4.20
 -12 -13   1   11.40    2.60
 -12 -13   1   16.60    4.00
 -12 -13   1   12.50    3.00
  12 -13  -1    4.70    2.50
 -12 -13   1    8.20    2.20
 -12 -13   1    3.80    2.60
  12  13  -1    9.10    2.60
  12  13  -1   19.50    6.00
  11 -13  -1  254.17   22.20
  11 -13  -1  289.77   21.40
 -11 -13   1  279.47   21.40
  11 -13  -1  270.47   21.00
  11 -13  -1  290.07   21.10
 -11 -13   1  285.17   21.20
 -11 -13   1  300.87   21.30
 -11 -13   1  297.07   21.10
 -11 -13   1  306.57   21.00
  11  13  -1  271.27   22.60
 -10 -13   1    7.20    2.40
  10 -13  -1    7.00    3.30
  10 -13  -1    2.40    2.90
  10 -13  -1    7.00    2.50
 -10 -13   1    8.90    2.50
  10 -13  -1    9.20    2.50
 -10 -13   1    7.50    2.40
  10 -13  -1    3.40    4.50
 -10 -13   1    3.80    3.10
 -10 -13   1    5.90    2.70
 -10  13   1    3.90    3.20
  10  13  -1    1.40    5.20
  -9 -13   1   64.59    6.00
   9 -13  -1   64.99    6.30
   9 -13  -1   54.09    5.80
   9 -13  -1   50.49    5.90
  -9 -13   1   66.89    6.30
  -9 -13   1   59.89    5.70
  -9  13   1   51.79    7.90
  -9  13   1   67.69    6.70
   8 -13  -1   18.40    4.60
  -8 -13   1   26.60    5.10
   8 -13  -1   33.10    4.70
   8 -13  -1   29.30    4.90
  -8  13   1   28.60    4.00
  -8  13   1   20.30    4.30
   8  13  -1   18.80    5.20
  -7 -13   1  259.67   19.80
  -7 -13   1  266.97   19.80
   7 -13  -1  292.17   20.10
  -7 -13   1  290.27   20.50
   7 -13  -1  232.18   19.80
  -7  13   1  306.27   20.30
   7  13  -1  249.38   20.00
  -7  13   1  266.37   20.20
   6 -13  -1  353.06   24.30
  -6 -13   1  350.26   24.60
  -6 -13   1  291.27   24.50
   6 -13  -1  279.27   24.30
  -6 -13   1  314.97   24.30
   6 -13  -1  322.77   24.40
  -6 -13   1  360.86   24.80
   6 -13  -1  372.56   25.10
   6  13  -1  353.16   24.30
  -6  13   1  308.97   24.60
  -6  13   1  333.17   24.70
   6  13  -1  351.06   25.40
  -6  13   1  343.77   24.50
   5 -13  -1  486.35   37.80
   5 -13  -1  587.94   38.60
  -5  13   1  503.55   38.10
   5  13  -1  482.85   37.80
  -5  13   1  574.34   38.30
   4 -13  -1  566.04   40.80
  -4  13   1  598.74   41.20
  -4  13   1  573.34   41.10
   4  13  -1  541.05   40.80
   3 -13  -1    6.90    1.20
   3  13  -1    5.50    1.20
  -3  13   1   10.80    2.40
   2  13  -1   67.79    5.20
  -2  13   1   56.09    5.20
  -2  13   1   63.69    5.50
  -1  13   1  270.47   19.50
  -1  13   1  287.37   19.80
   1  13  -1  302.77   19.70
  -1  13   1  262.67   19.70
   1  13  -1  233.08   19.50
   0  13  -1  585.74   40.60
   0  13  -1  612.84   40.50
   0  13   1  563.34   40.50
   0  13   1  563.84   40.40
   0  13   1  494.45   40.50
  -1  13  -1   34.10    3.70
  -1  13  -1   40.80    3.50
   2 -13   1 1338.97  100.29
  -2  13  -1 1468.15  100.39
  -2  13  -1 1461.45  100.59
  -2  13  -1 1355.76  100.49
   3 -13   1  242.58   18.00
  -3  13  -1  244.18   18.40
  -3  13  -1  257.87   18.10
   4 -13   1  781.62   56.69
   4  13   1  787.82   56.59
  -4  13  -1  816.32   56.79
  -4  13  -1  812.82   56.99
  -4  13  -1  756.52   56.79
   5 -13   1   30.90    3.40
   5  13   1   31.60    3.50
  -5  13  -1   39.80    3.90
   6 -13   1   74.69    8.20
  -6 -13  -1   85.19    7.80
   6 -13   1   86.49    7.50
   6 -13   1   72.99    8.10
  -6 -13  -1  100.39    7.30
  -6 -13  -1   78.69   10.10
  -6 -13  -1   93.59    8.10
   6 -13   1   78.79    7.10
  -6 -13  -1   82.29    7.40
  -6 -13  -1   84.79    7.00
  -6 -13  -1   90.29    7.10
  -6  13  -1   73.09    7.60
  -6  13  -1   75.29    7.70
  -6  13  -1   95.79    7.20
   7 -13   1  158.08   11.70
  -7 -13  -1  127.99   11.90
   7 -13   1  167.08   12.80
  -7 -13  -1  148.29   11.70
  -7 -13  -1  149.09   11.70
  -7 -13  -1  173.28   12.40
   7 -13   1  142.59   11.80
   7 -13   1  158.38   12.00
  -7 -13  -1  167.18   12.10
  -7 -13  -1  128.49   12.60
   7 -13   1  177.88   13.00
  -7  13  -1  149.49   12.20
  -7  13  -1  153.88   12.10
  -7  13  -1  153.78   12.60
  -8 -13  -1  156.28   12.60
  -8 -13  -1  171.58   13.30
   8 -13   1  174.58   12.10
  -8 -13  -1  180.08   12.40
   8 -13   1  141.79   13.20
  -8 -13  -1  163.48   12.00
  -8 -13  -1  146.79   12.20
   8 -13   1  159.88   12.10
   8  13   1  134.09   13.40
  -8  13  -1  158.28   12.60
  -8  13  -1  131.39   13.10
  -8  13  -1  142.09   12.30
  -9 -13  -1  223.08   16.70
   9 -13   1  204.38   16.70
   9 -13   1  219.38   17.00
  -9 -13  -1  237.98   17.00
  -9 -13  -1  192.28   16.90
  -9 -13  -1  241.18   17.30
   9 -13   1  226.48   17.10
   9 -13   1  243.48   18.20
  -9 -13  -1  211.28   16.80
  -9  13  -1  209.68   18.20
   9  13   1  252.67   18.40
  -9  13  -1  232.18   17.10
 -10 -13  -1    8.70    2.40
  10 -13   1   10.50    4.20
 -10 -13  -1    6.50    2.30
 -10 -13  -1   12.10    2.80
  10 -13   1    7.90    2.70
  10 -13   1    5.40    3.50
 -10 -13  -1    9.60    2.40
 -10 -13  -1    7.90    3.00
  10 -13   1    9.30    2.60
 -10  13  -1   10.00    3.20
  11 -13   1   37.80    5.00
 -11 -13  -1   38.40    4.80
  11 -13   1   42.20    7.50
 -11 -13  -1   36.20    5.20
  11 -13   1   45.30    5.70
 -11 -13  -1   51.69    5.80
 -12 -13  -1    6.10    2.50
 -12 -13  -1    4.20    2.20
  12 -13   1    3.70    2.40
  12 -13   1    5.60    2.80
 -12 -13  -1    4.80    2.60
 -12 -13  -1    4.10    2.30
 -12 -13  -1    4.60    2.70
  12 -13   1    0.90    2.20
  12 -13   1    5.40    4.00
  12  13   1    4.20    5.00
 -13 -13  -1   98.09    8.80
  13 -13   1  102.89    8.90
 -13 -13  -1  103.69    8.60
 -13 -13  -1  119.59    9.00
  13  13   1  115.39    8.50
 -14 -13  -1    5.30    1.80
 -14 -13  -1    6.50    2.10
  14 -13   1    3.50    2.20
  14  13   1    2.60    1.50
 -14  13  -1    4.70    1.60
  14 -14  -1   -0.40    1.90
  14 -14  -1   -0.80    4.00
 -14 -14   1    0.10    2.40
 -14 -14   1    1.50    1.80
  14 -14  -1    4.50    2.20
  14  14  -1    1.60    1.60
 -13 -14   1  114.49    8.90
 -13 -14   1  114.59    8.60
  13 -14  -1  117.79    9.00
 -13 -14   1  109.29    9.10
  13  14  -1  100.99    8.60
  12 -14  -1  160.98   15.60
  12 -14  -1  185.58   14.50
 -12 -14   1  205.18   14.40
 -12 -14   1  202.58   14.70
  12 -14  -1  194.48   14.70
 -12 -14   1  195.38   14.60
 -12 -14   1  191.88   14.80
  12  14  -1  201.28   14.50
 -11 -14   1    7.40    2.40
  11 -14  -1   11.60    2.90
  11 -14  -1   -0.80    4.10
  11 -14  -1    2.10    3.10
  11 -14  -1    6.80    2.70
 -11 -14   1    3.30    2.50
 -11 -14   1    2.60    2.60
 -11 -14   1    3.20    2.90
  11  14  -1    2.80    5.80
 -10 -14   1  359.96   30.40
  10 -14  -1  376.16   30.60
 -10 -14   1  457.05   30.80
  10 -14  -1  393.06   30.30
  10 -14  -1  433.76   31.40
 -10 -14   1  420.66   30.30
 -10 -14   1  439.66   30.60
  10 -14  -1  423.56   30.60
 -10 -14   1  426.86   30.30
  10  14  -1  417.66   32.30
 -10  14   1  434.46   30.60
   9 -14  -1  570.74   41.10
   9 -14  -1  638.44   41.20
  -9 -14   1  652.53   41.20
   9 -14  -1  592.14   41.00
  -9 -14   1  593.94   40.90
  -9 -14   1  544.45   41.10
   9 -14  -1  534.05   40.90
   9 -14  -1  514.45   41.90
  -9 -14   1  565.84   40.90
  -9 -14   1  558.74   41.30
  -9  14   1  521.95   41.10
   9  14  -1  496.95   41.90
  -8 -14   1   16.40    3.40
  -8 -14   1   15.60    3.00
  -8 -14   1   16.10    3.90
  -8 -14   1   21.80    3.70
   8 -14  -1   20.40    3.20
   8 -14  -1   17.70    3.60
  -8 -14   1   17.70    2.70
   8 -14  -1   27.40    4.80
   8 -14  -1    8.70    4.20
   8  14  -1   11.20    5.30
  -8  14   1   19.80    3.80
  -8  14   1   25.20    5.00
  -8  14   1   16.30    4.10
  -7 -14   1   69.49    5.90
  -7 -14   1   63.69    7.10
   7 -14  -1   65.09    6.00
   7 -14  -1   56.59    5.70
   7 -14  -1   70.59    6.30
  -7 -14   1   72.29    6.00
  -7  14   1   68.49    6.50
   7  14  -1   60.39    6.30
  -6 -14   1  693.83   52.19
  -6 -14   1  735.03   52.39
   6 -14  -1  710.23   52.19
   6 -14  -1  642.24   52.19
  -6 -14   1  725.03   52.19
  -6 -14   1  783.72   52.39
   6 -14  -1  749.03   52.29
  -6  14   1  730.13   52.39
  -6  14   1  806.42   52.69
   6  14  -1  689.13   52.19
  -6  14   1  731.13   52.49
   5 -14  -1  950.60   66.59
   5 -14  -1  933.41   65.99
   5  14  -1  905.71   65.99
  -5  14   1  915.01   66.49
  -5  14   1  907.91   66.29
   4 -14  -1  787.12   58.49
   4  14  -1  768.72   58.49
  -4  14   1  861.01   58.79
  -4  14   1  857.31   59.39
   3 -14  -1 2741.33  201.38
  -3  14   1 2853.91  201.58
   3  14  -1 2650.93  201.38
  -3  14   1 3056.99  201.78
   2  14  -1  489.95   33.00
  -2  14   1  460.15   33.00
   2  14  -1  414.06   32.70
  -2  14   1  461.95   32.90
  -1  14   1  297.17   21.40
  -1  14   1  277.87   21.60
  -1  14   1  302.67   21.70
   1  14  -1  311.87   21.60
   0  14  -1 1041.80   82.99
   0  14  -1 1242.18   83.19
   0  14  -1 1193.78   83.09
   0  14   1 1163.58   82.99
   0  14   1 1222.58   83.19
   0  14   1 1109.39   83.09
   2 -14   1  253.57   20.30
  -2  14  -1  275.27   20.60
  -2  14  -1  289.57   20.50
  -2  14  -1  308.97   20.80
   3 -14   1  433.56   33.40
  -3  14  -1  487.75   33.60
  -3  14  -1  475.75   33.70
   4 -14   1  703.33   55.49
  -4  14  -1  825.02   55.99
  -4  14  -1  829.62   55.69
  -4  14  -1  745.73   55.79
   5 -14   1   65.69    7.10
  -5 -14  -1   66.09    6.40
  -5 -14  -1   67.89    8.50
  -5 -14  -1   56.09    6.00
   5 -14   1   65.29    5.90
  -5 -14  -1   58.69    6.10
   5 -14   1   69.99    5.30
  -5  14  -1   66.89    6.50
  -5  14  -1   65.69    5.80
   5  14   1   61.19    5.70
   6 -14   1  127.99   12.20
  -6 -14  -1  154.28   11.40
  -6 -14  -1  143.59   11.60
  -6 -14  -1  153.28   11.90
  -6 -14  -1  165.98   12.30
   6 -14   1  137.09   12.40
  -6 -14  -1  162.98   11.50
  -6 -14  -1  141.79   13.80
   6 -14   1  152.38   11.50
   6 -14   1  162.28   11.70
  -6  14  -1  167.28   11.70
  -6  14  -1  135.09   11.80
  -6  14  -1  127.69   12.00
  -7 -14  -1 1159.48   97.29
  -7 -14  -1 1259.57   97.19
   7 -14   1 1480.85   97.79
  -7 -14  -1 1413.66   97.19
   7 -14   1 1427.26   97.09
  -7 -14  -1 1495.65   97.39
   7 -14   1 1393.36   97.19
  -7 -14  -1 1357.36   96.99
   7 -14   1 1282.47   96.99
  -7 -14  -1 1361.06   96.99
   7  14   1 1473.75   97.69
  -7  14  -1 1262.67   97.59
  -7  14  -1 1325.67   97.19
  -7  14  -1 1292.77   97.29
  -8 -14  -1  644.94   46.40
   8 -14   1  609.54   46.50
  -8 -14  -1  737.33   46.90
  -8 -14  -1  707.63   46.60
  -8 -14  -1  601.64   46.40
   8 -14   1  563.34   46.30
   8 -14   1  655.23   46.60
  -8  14  -1  579.74   46.80
  -8  14  -1  662.33   46.60
  -8  14  -1  680.03   47.40
  -9 -14  -1    4.40    2.20
  -9 -14  -1    4.00    2.50
   9 -14   1    2.10    2.80
  -9 -14  -1    1.30    2.30
  -9 -14  -1    1.30    2.70
   9 -14   1   -3.70    3.90
   9 -14   1    3.10    2.30
   9  14   1   -0.30    4.30
  -9  14  -1    0.00    3.00
  -9  14  -1   -0.40    4.10
 -10 -14  -1  432.36   30.70
  10 -14   1  423.46   31.30
 -10 -14  -1  435.16   31.20
 -10 -14  -1  440.26   30.80
  10 -14   1  404.16   30.80
  10 -14   1  416.96   31.00
 -10 -14  -1  435.16   31.00
 -10 -14  -1  439.96   31.00
  10 -14   1  388.26   31.70
  10  14   1  418.86   32.10
 -10  14  -1  414.36   31.00
 -11 -14  -1   96.49    9.30
 -11 -14  -1  122.39    9.40
  11 -14   1  116.89   11.10
  11 -14   1  113.09    9.70
 -11 -14  -1  117.79    9.90
 -11 -14  -1  119.79    9.60
  11 -14   1  113.29    9.30
  11  14   1  120.89   11.90
 -12 -14  -1   13.70    3.00
  12 -14   1   13.50    3.10
 -12 -14  -1   11.10    2.50
 -12 -14  -1   14.20    2.50
  12 -14   1    8.40    4.10
 -12 -14  -1   11.30    2.70
  12 -14   1   10.20    2.40
 -12 -14  -1   13.90    2.70
  12  14   1   14.70    6.10
 -13 -14  -1   19.00    3.80
 -13 -14  -1   20.40    3.50
 -14 -14  -1  130.49    9.90
  14 -14   1  126.89   10.00
 -14 -14  -1  121.29   10.00
 -14  14  -1  129.79    9.80
  14  14   1  147.69    9.80
  14 -15  -1    6.40    2.10
  14 -15  -1    4.90    1.90
 -14 -15   1    8.10    1.80
  14  15  -1    3.90    1.90
  13 -15  -1  152.38   11.70
 -13 -15   1  147.79   11.60
 -13 -15   1  160.58   11.40
 -13 -15   1  144.39   11.80
  13  15  -1  155.08   11.40
  12 -15  -1  131.59    9.90
 -12 -15   1  119.59    9.70
 -12 -15   1  110.19   10.00
 -11 -15   1   39.40    4.20
 -11 -15   1   31.50    5.00
 -11 -15   1   28.20    5.00
 -11 -15   1   25.70    4.90
  11 -15  -1   33.10    4.40
  11 -15  -1   30.20    5.20
  10 -15  -1   21.60    4.10
 -10 -15   1   21.30    4.30
 -10 -15   1   28.70    4.30
 -10 -15   1   22.40    4.00
  10 -15  -1   22.90    4.10
  10 -15  -1   27.30    4.70
  10  15  -1   35.10    7.30
  -9 -15   1  483.55   41.50
  -9 -15   1  605.84   41.60
   9 -15  -1  599.54   42.50
  -9 -15   1  558.74   41.40
  -9 -15   1  626.74   41.90
  -9 -15   1  579.94   41.40
   9 -15  -1  521.05   41.50
   9 -15  -1  533.15   41.40
   9 -15  -1  586.94   41.60
  -9  15   1  581.04   41.70
   9  15  -1  630.84   42.80
  -8 -15   1  294.47   21.60
   8 -15  -1  286.67   22.80
   8 -15  -1  333.17   21.80
  -8 -15   1  301.37   22.10
  -8 -15   1  289.37   22.20
   8 -15  -1  277.37   21.60
  -8 -15   1  309.17   21.90
  -8 -15   1  295.07   21.80
   8 -15  -1  309.07   21.80
  -8 -15   1  305.67   21.60
  -8  15   1  285.07   22.00
   8  15  -1  272.27   23.10
  -8  15   1  253.47   22.60
  -8  15   1  289.67   22.30
   7 -15  -1  260.97   21.00
  -7 -15   1  272.37   20.40
   7 -15  -1  295.27   20.60
  -7 -15   1  256.17   20.40
   7 -15  -1  239.18   20.30
   7 -15  -1  237.08   20.40
  -7 -15   1  293.07   20.80
  -7 -15   1  316.97   20.70
  -7  15   1  303.77   20.80
  -7  15   1  264.57   20.90
  -7  15   1  316.07   21.30
  -6 -15   1  740.73   54.69
  -6 -15   1  816.42   54.79
  -6 -15   1  680.83   54.69
  -6 -15   1  874.41   54.99
   6 -15  -1  686.63   54.59
   6 -15  -1  806.42   57.09
   6 -15  -1  804.92   54.59
  -6 -15   1  752.82   54.59
  -6 -15   1  676.63   54.99
   6 -15  -1  807.12   54.89
   6 -15  -1  740.33   54.59
  -6 -15   1  780.72   54.59
  -6  15   1  815.72   55.19
  -6  15   1  644.94   55.69
   6  15  -1  769.22   54.59
  -6  15   1  762.32   54.79
  -5 -15   1   75.39    5.80
  -5 -15   1   57.99    6.60
  -5 -15   1   68.49    5.80
   5 -15  -1   56.49    7.20
  -5 -15   1   66.89    6.30
   5 -15  -1   71.89    6.00
  -5  15   1   57.09    6.50
   4 -15  -1    0.70    3.50
  -4  15   1    7.10    1.90
   3 -15  -1 1345.07  110.79
  -3  15   1 1714.93  111.19
   3  15  -1 1660.33  111.09
  -3  15   1 1494.15  111.09
   2  15  -1 2548.55  169.78
   2  15  -1 2076.89  169.48
  -2  15   1 2327.87  169.78
  -2  15   1 2560.44  169.88
   1  15  -1   16.20    2.60
  -1  15   1   15.10    3.00
  -1  15   1   14.20    2.20
  -1  15   1   16.50    2.70
   0  15  -1 3622.84  253.47
   0  15  -1 3761.32  253.67
   0  15  -1 3393.06  253.37
   0  15   1 3496.75  253.57
   0  15   1 3618.64  253.57
   0  15   1 3569.04  253.37
   0  15  -1 3428.96  253.57
   1  15   1 3208.98  222.98
  -1  15  -1 2952.00  223.08
  -1  15  -1 3243.28  223.18
  -1  15  -1 3103.69  222.98
   2 -15   1    4.30    1.00
  -2  15  -1    7.80    1.80
   3 -15   1  188.98   14.20
  -3  15  -1  194.58   14.80
  -3  15  -1  190.38   14.40
  -3  15  -1  204.08   14.50
   4 -15   1 1400.66  105.29
  -4  15  -1 1505.55  105.79
  -4  15  -1 1535.75  105.49
  -4  15  -1 1459.05  105.59
  -5 -15  -1  677.13   56.69
  -5 -15  -1  829.92   57.99
  -5 -15  -1  779.12   56.89
  -5 -15  -1  837.42   58.09
   5 -15   1  752.02   56.69
  -5 -15  -1  888.41   57.19
  -5 -15  -1  716.63   56.69
   5 -15   1  764.32   56.99
   5 -15   1  827.72   57.29
   5 -15   1  868.61   57.39
  -5  15  -1  825.12   57.29
  -5  15  -1  733.63   56.99
  -6 -15  -1  952.20   70.89
  -6 -15  -1  907.61   70.79
  -6 -15  -1  967.90   70.69
   6 -15   1  888.31   70.69
  -6 -15  -1  960.00   70.69
  -6 -15  -1 1100.29   71.09
   6 -15   1 1001.80   71.19
   6 -15   1 1073.69   70.79
   6 -15   1 1076.79   71.39
  -6 -15  -1  902.51   71.09
   6 -15   1 1019.20   70.79
  -6 -15  -1 1027.70   71.99
  -6 -15  -1 1025.10   70.89
  -6  15  -1  950.80   71.19
  -6  15  -1  918.71   70.79
  -6  15  -1 1009.10   70.99
   7 -15   1 1507.65  101.89
   7 -15   1 1274.67  101.59
   7 -15   1 1412.86  101.79
  -7 -15  -1 1480.05  101.69
  -7 -15  -1 1238.88  101.79
  -7 -15  -1 1398.96  101.69
  -7 -15  -1 1372.76  101.79
  -7 -15  -1 1231.58  101.99
   7 -15   1 1645.84  102.49
  -7 -15  -1 1600.14  101.89
  -7  15  -1 1389.96  102.29
   7  15   1 1535.65  102.39
  -7  15  -1 1381.06  102.09
  -7  15  -1 1436.36  101.89
   8 -15   1   64.09    6.20
  -8 -15  -1   55.89    5.80
   8 -15   1   46.60    6.50
   8 -15   1   61.59    7.90
  -8 -15  -1   52.29    5.80
  -8 -15  -1   65.29    6.30
  -8  15  -1   59.89    7.00
  -8  15  -1   63.89    6.50
  -8  15  -1   70.19    8.00
   8  15   1   71.89    8.50
  -9 -15  -1   58.39    6.70
   9 -15   1   64.39    6.00
  -9 -15  -1   58.79    6.30
   9 -15   1   60.19    6.40
  -9 -15  -1   72.99    5.90
  -9 -15  -1   66.79    6.00
   9  15   1   44.80    8.50
  -9  15  -1   51.69    6.70
  10 -15   1  137.09   13.80
 -10 -15  -1  164.38   12.40
  10 -15   1  177.78   13.20
 -10 -15  -1  149.39   12.60
  10 -15   1  159.08   12.70
  10 -15   1  174.68   12.40
 -10 -15  -1  172.28   12.30
 -10 -15  -1  153.08   12.90
  10  15   1  147.19   14.30
 -10  15  -1  155.58   12.90
  11 -15   1  481.25   35.50
 -11 -15  -1  494.45   35.40
  11 -15   1  504.25   35.60
 -11 -15  -1  483.25   35.60
 -11 -15  -1  536.15   35.20
  11 -15   1  433.76   36.10
  11  15   1  467.65   36.50
 -12 -15  -1    8.00    2.30
 -12 -15  -1    4.80    2.30
  12 -15   1    7.00    2.70
  12 -15   1    2.10    3.90
 -12 -15  -1    6.10    2.70
 -12 -15  -1    8.60    2.20
  13 -15   1  181.88   13.60
 -13 -15  -1  193.18   13.60
 -13 -15  -1  173.08   13.50
 -13 -15  -1  159.88   13.70
  13  15   1  194.58   13.40
 -14 -15  -1   68.59    5.20
 -14 -15  -1   61.29    5.40
  14 -15   1   65.19    5.40
  14  15   1   56.99    5.30
 -14  15  -1   62.29    5.10
  14 -16  -1  100.79    7.70
 -14 -16   1   98.39    7.60
  13 -16  -1   10.80    2.50
 -13 -16   1    7.70    2.20
  13 -16  -1    5.80    4.60
 -13 -16   1    7.30    2.50
 -13 -16   1   13.10    2.80
 -12 -16   1  124.29   10.20
 -12 -16   1  136.69   10.30
 -12 -16   1  136.99    9.90
  12 -16  -1  112.99   11.40
  12 -16  -1  129.09   10.30
 -12 -16   1  131.09   10.50
  12  16  -1  127.49   10.00
 -11 -16   1   30.30    4.50
 -11 -16   1   23.40    3.90
  11 -16  -1   31.70    6.00
  11  16  -1   24.40    4.20
  10 -16  -1   45.30    5.40
 -10 -16   1   57.09    6.30
  10 -16  -1   57.99    5.90
  10 -16  -1   57.79    7.50
 -10 -16   1   58.49    6.00
  10 -16  -1   43.30    6.90
 -10 -16   1   41.40    5.50
 -10 -16   1   51.19    5.30
 -10 -16   1   56.59    5.50
 -10  16   1   61.59    6.40
  10  16  -1   44.30    8.60
  -9 -16   1   33.50    5.80
  -9 -16   1   39.30    5.30
   9 -16  -1   41.50    5.20
   9 -16  -1   48.30    4.70
  -9 -16   1   37.40    4.90
  -9  16   1   37.60    5.80
   8 -16  -1  735.43   47.90
  -8 -16   1  624.94   46.90
  -8 -16   1  738.73   47.40
   8 -16  -1  558.14   46.90
  -8 -16   1  647.64   47.10
   8 -16  -1  666.43   47.10
  -8 -16   1  592.74   46.90
  -8 -16   1  704.03   47.20
  -8  16   1  552.64   47.50
  -8  16   1  686.53   47.20
  -8  16   1  655.73   47.90
   7 -16  -1  702.13   49.40
  -7 -16   1  720.73   49.50
  -7 -16   1  638.84   49.40
  -7 -16   1  733.13   49.70
   7 -16  -1  614.74   49.30
   7 -16  -1  668.63   49.30
   7 -16  -1  773.52   49.40
  -7 -16   1  715.63   49.50
  -7 -16   1  704.73   49.30
   7 -16  -1  648.74   49.99
  -7 -16   1  719.63   49.30
  -7  16   1  699.33   49.80
  -7  16   1  637.54   49.50
  -7  16   1  600.54   49.80
   6 -16  -1  226.28   18.60
  -6 -16   1  245.38   18.80
  -6 -16   1  288.07   19.10
  -6 -16   1  266.67   19.00
  -6 -16   1  238.18   18.80
   6 -16  -1  263.67   18.90
   6 -16  -1  243.68   18.90
  -6  16   1  248.68   19.10
  -6  16   1  273.77   19.30
   5 -16  -1  978.10   69.49
  -5 -16   1 1090.09   69.89
   5 -16  -1 1072.29   70.09
   5 -16  -1  977.20   69.39
  -5 -16   1  920.21   69.59
  -5 -16   1 1007.80   69.69
  -5 -16   1  830.02   69.59
  -5 -16   1  962.40   69.49
  -5 -16   1  905.71   69.49
  -5  16   1 1012.30   69.99
   5  16  -1  902.61   69.89
  -5  16   1  981.80   69.79
   4 -16  -1    7.50    1.40
   4  16  -1    7.40    1.80
  -4  16   1    9.90    2.20
   3  16  -1 1285.37   84.09
  -3  16   1 1232.28   84.09
  -3  16   1 1124.79   84.59
   3  16  -1 1053.69   83.79
  -2  16   1  142.69   11.90
  -2  16   1  175.08   12.20
  -1  16   1 2764.02  192.38
  -1  16   1 2630.54  192.18
  -1  16   1 2703.13  192.28
   1  16  -1 2807.52  192.28
   1  16  -1 2571.14  192.08
   0  16  -1  104.29    7.80
   0  16   1   96.29    7.90
   0  16   1  107.89    7.80
   0  16  -1   94.39    8.00
   0  16   1   98.79    7.50
   0  16  -1   90.29    7.60
  -1  16  -1   36.60    4.10
  -1  16  -1   31.90    3.40
  -1  16  -1   28.50    3.60
   1  16   1   31.00    3.10
  -2  16  -1  352.66   25.80
  -2  16  -1  360.26   25.70
  -2  16  -1  342.87   25.50
   3 -16   1 1269.67   95.49
  -3  16  -1 1371.56   95.99
  -3  16  -1 1362.36   95.79
  -3  16  -1 1347.17   95.69
   4 -16   1    6.50    1.50
  -4  16  -1    9.90    2.10
  -5 -16  -1 1288.47   90.39
  -5 -16  -1 1213.18   89.09
   5 -16   1 1235.78   89.09
  -5 -16  -1 1172.38   89.09
  -5 -16  -1 1159.18   89.29
   5 -16   1 1299.47   89.69
  -5 -16  -1 1289.17   90.29
  -5 -16  -1 1256.07   89.29
   5 -16   1 1245.38   89.19
  -5 -16  -1 1348.47   89.49
  -5  16  -1 1207.68   89.39
  -5  16  -1 1240.48   89.69
   6 -16   1  517.45   41.10
   6 -16   1  586.44   41.30
  -6 -16  -1  535.05   41.20
  -6 -16  -1  626.64   41.40
  -6 -16  -1  564.64   41.20
  -6 -16  -1  577.54   41.40
  -6  16  -1  620.84   41.90
  -6  16  -1  582.94   41.50
  -6  16  -1  530.75   41.50
  -7 -16  -1    9.30    2.20
  -7 -16  -1   12.30    2.60
  -7 -16  -1    7.80    2.80
   7 -16   1    9.50    2.50
   7 -16   1    6.50    2.50
  -7 -16  -1    4.60    3.20
   7 -16   1    3.90    3.70
  -7 -16  -1    6.60    2.30
   7 -16   1   12.30    2.30
  -7 -16  -1    2.80    2.70
  -7 -16  -1    9.70    3.10
  -7  16  -1    4.80    3.20
  -7  16  -1    7.50    3.00
  -7  16  -1    7.20    2.90
   7  16   1    6.90    4.90
  -8 -16  -1  333.77   23.30
  -8 -16  -1  314.77   23.00
  -8 -16  -1  316.97   22.70
   8 -16   1  328.37   23.00
  -8 -16  -1  323.17   23.00
  -8 -16  -1  322.57   22.80
   8 -16   1  289.37   22.70
   8 -16   1  308.37   22.90
   8 -16   1  314.97   22.90
   8 -16   1  300.17   23.70
  -8 -16  -1  290.27   23.40
  -8  16  -1  301.97   23.60
  -8  16  -1  279.17   24.30
  -8  16  -1  311.47   23.10
   8  16   1  305.87   24.20
   9 -16   1   25.60    4.50
  -9 -16  -1   13.90    2.70
   9 -16   1   12.90    3.20
   9 -16   1   18.50    4.80
  -9 -16  -1   26.80    4.50
  -9 -16  -1   15.40    4.00
   9 -16   1   15.30    3.00
  -9  16  -1   19.90    3.60
  -9  16  -1   12.60    5.40
 -10 -16  -1   79.59    8.20
 -10 -16  -1  109.69    8.80
 -10 -16  -1   94.59    8.40
 -10 -16  -1  107.49    9.00
  10 -16   1  111.99   10.20
  10 -16   1   98.09    8.70
  10 -16   1   81.99    8.30
  10  16   1  118.39   11.50
 -10  16  -1  107.79    9.00
  11 -16   1   14.50    2.50
 -11 -16  -1    6.70    4.00
  11 -16   1   11.20    3.10
 -11 -16  -1   17.80    2.60
 -11 -16  -1   11.60    2.50
  11 -16   1    4.40    4.30
 -12 -16  -1  318.67   24.10
  12 -16   1  330.27   24.40
 -12 -16  -1  352.56   24.30
 -12 -16  -1  321.07   24.20
 -12 -16  -1  348.97   24.10
 -12 -16  -1  307.27   24.40
  12  16   1  336.67   24.20
 -13 -16  -1   78.99    6.50
  13 -16   1   75.19    6.40
 -13 -16  -1   80.79    6.20
  13  16   1   61.49    5.90
  13 -17  -1   28.20    3.70
 -13 -17   1   25.60    3.60
 -13 -17   1   21.40    3.80
  13 -17  -1   19.70    4.90
 -13 -17   1   29.60    3.20
  13  17  -1   27.10    3.30
 -12 -17   1  170.18   13.90
 -12 -17   1  190.28   13.70
  12 -17  -1  192.58   14.00
 -12 -17   1  190.48   14.20
 -12 -17   1  196.08   14.00
  12  17  -1  165.88   13.70
  11 -17  -1  974.90   69.09
 -11 -17   1  923.11   69.19
  11 -17  -1  839.22   69.59
 -11 -17   1 1022.60   69.09
 -11 -17   1  994.00   68.89
 -11 -17   1  992.90   68.89
 -11 -17   1  932.91   68.99
  11  17  -1 1002.80   68.99
 -10 -17   1  231.58   19.60
 -10 -17   1  288.87   19.20
  10 -17  -1  268.97   19.40
 -10 -17   1  268.37   19.20
 -10 -17   1  251.97   19.50
 -10  17   1  239.68   19.50
  -9 -17   1  149.09   13.40
  -9 -17   1  200.48   13.90
   9 -17  -1  190.68   14.80
   9 -17  -1  157.98   13.20
  -9 -17   1  166.78   14.70
   9 -17  -1  147.89   13.40
  -9 -17   1  173.58   13.30
  -9 -17   1  194.48   13.70
  -9 -17   1  160.68   13.20
   9 -17  -1  184.58   13.50
  -9  17   1  183.88   13.80
   9  17  -1  174.48   14.60
  -8 -17   1   42.00    5.70
  -8 -17   1   58.69    5.40
  -8 -17   1   52.29    5.30
   8 -17  -1   43.10    5.40
  -8 -17   1   48.30    6.20
   8 -17  -1   53.09    5.20
   8 -17  -1   38.00    7.20
  -8 -17   1   50.49    5.20
   8 -17  -1   47.00    4.90
  -8 -17   1   37.90    6.80
  -8  17   1   45.40    6.20
  -8  17   1   45.40    7.30
  -7 -17   1  335.27   22.80
  -7 -17   1  298.07   22.10
   7 -17  -1  276.47   21.90
   7 -17  -1  294.67   22.20
  -7 -17   1  309.67   22.40
   7 -17  -1  322.07   23.10
  -7 -17   1  298.37   22.00
   7 -17  -1  253.27   21.90
  -7  17   1  315.47   22.50
  -7  17   1  288.27   22.60
  -7  17   1  311.37   23.10
  -6 -17   1    6.90    2.30
  -6 -17   1   12.80    2.70
   6 -17  -1    5.40    2.40
   6 -17  -1    7.20    1.90
   6 -17  -1   10.20    2.40
  -6 -17   1    4.80    2.90
   6 -17  -1    3.50    2.80
  -6 -17   1   11.20    2.60
   6 -17  -1    9.40    2.40
  -6 -17   1    6.30    2.20
  -6  17   1   16.70    3.60
  -6  17   1    7.80    2.50
   5 -17  -1 1619.44  124.59
  -5 -17   1 1715.93  124.69
  -5 -17   1 1558.94  125.19
   5 -17  -1 1809.62  124.69
  -5 -17   1 1738.43  124.59
   5 -17  -1 1762.62  124.69
  -5 -17   1 1840.82  124.79
  -5  17   1 1924.91  125.19
  -5  17   1 1730.53  124.99
  -4 -17   1 2137.99  175.18
  -4 -17   1 2333.17  175.28
  -4 -17   1 2250.47  175.18
  -4 -17   1 2660.13  176.28
  -4 -17   1 2722.23  175.58
  -4 -17   1 2569.44  175.48
   4 -17  -1 2568.44  175.38
   4 -17  -1 2432.46  175.58
   4 -17  -1 2324.87  175.08
  -4  17   1 2395.36  175.38
  -4  17   1 2541.45  175.58
   4  17  -1 2532.35  175.48
   3  17  -1  382.46   27.50
   3  17  -1  379.46   27.80
  -3  17   1  353.86   27.90
  -3  17   1  410.26   27.80
  -2  17   1  453.65   34.50
   2  17  -1  456.95   34.10
  -2  17   1  496.15   34.40
   2  17  -1  490.85   34.30
   1  17  -1   36.90    4.30
   1  17  -1   38.90    3.80
  -1  17   1   38.20    4.40
  -1  17   1   35.50    3.90
  -1  17   1   35.90    3.60
   0  17  -1  432.06   31.10
   0  17  -1  447.96   31.40
   0  17   1  449.36   31.30
   0  17   1  411.96   31.20
   0  17   1  439.06   31.00
   0  17  -1  405.46   31.20
   1  17   1 1338.37   94.89
  -1  17  -1 1300.17   94.99
  -1  17  -1 1354.46   94.89
  -1  17  -1 1381.86   95.19
   1  17   1 1262.27   94.89
  -2  17  -1 7836.92  558.34
   3 -17   1 1711.93  131.69
  -3  17  -1 1821.12  131.99
  -3  17  -1 1883.41  131.89
  -3  17  -1 1967.80  132.19
   4 -17   1   79.49    5.80
  -4 -17  -1   70.89    6.60
   4 -17   1   67.69    6.30
  -4 -17  -1   80.29    7.00
  -4 -17  -1   69.89    6.20
  -4 -17  -1   66.89    6.30
  -4 -17  -1   68.59    7.10
  -4 -17  -1   80.49    9.10
  -4 -17  -1   61.39    6.40
  -4  17  -1   77.39    6.50
  -4  17  -1   76.39    6.40
  -4  17  -1   78.59    7.10
  -5 -17  -1   34.20    5.20
  -5 -17  -1   32.60    4.10
  -5 -17  -1   50.59    8.60
   5 -17   1   28.10    3.40
  -5 -17  -1   33.90    4.10
  -5 -17  -1   39.90    5.10
   5 -17   1   36.10    4.30
  -5 -17  -1   37.10    4.50
   5 -17   1   35.80    7.00
  -5  17  -1   32.90    4.30
  -6 -17  -1  356.86   27.10
  -6 -17  -1  376.26   27.10
  -6 -17  -1  400.56   27.10
   6 -17   1  370.96   27.70
   6 -17   1  405.86   26.90
   6 -17   1  333.37   26.80
  -6 -17  -1  379.06   26.80
   6 -17   1  329.07   27.30
  -6 -17  -1  391.76   28.60
  -6 -17  -1  352.86   27.40
  -6  17  -1  362.36   27.20
  -6  17  -1  384.26   27.30
  -6  17  -1  351.86   27.60
  -7 -17  -1    4.60    2.00
  -7 -17  -1    3.50    3.00
   7 -17   1    5.00    3.90
  -7 -17  -1    4.30    2.60
   7 -17   1    3.30    2.30
   7 -17   1    5.00    2.10
  -7 -17  -1    0.50    2.00
   7 -17   1    2.60    2.30
  -7 -17  -1    5.10    2.70
  -7  17  -1    0.80    3.40
  -7  17  -1   11.70    3.80
  -7  17  -1    3.50    3.10
  -8 -17  -1  949.31   62.29
  -8 -17  -1  875.61   62.29
  -8 -17  -1  896.41   62.49
  -8 -17  -1  877.91   62.59
   8 -17   1  949.90   62.29
  -8 -17  -1  879.11   62.09
   8 -17   1  875.61   62.19
  -8 -17  -1  800.82   62.19
  -8 -17  -1  881.11   61.99
   8 -17   1  856.31   62.09
   8 -17   1  832.12   62.89
   8 -17   1  825.72   62.09
  -8  17  -1  838.02   62.29
   8  17   1  834.12   63.49
  -8  17  -1  781.82   62.79
  -9 -17  -1 1118.89   75.89
  -9 -17  -1 1037.80   75.69
   9 -17   1 1035.90   75.69
  -9 -17  -1 1076.09   75.49
   9 -17   1 1050.19   76.39
   9 -17   1 1027.40   75.49
  -9 -17  -1 1051.09   75.49
   9 -17   1 1089.89   75.69
  -9 -17  -1 1111.49   75.69
   9 -17   1  996.50   76.19
  -9  17  -1  897.21   76.59
   9  17   1 1127.29   76.89
  -9  17  -1 1065.49   75.69
 -10 -17  -1   98.29    8.50
 -10 -17  -1  103.89    8.90
  10 -17   1   94.89    8.60
 -10 -17  -1   85.79    8.20
 -10 -17  -1   99.59    8.30
  10 -17   1   98.89   10.10
 -10  17  -1  109.39    9.00
 -11 -17  -1   17.40    2.80
 -11 -17  -1   16.10    2.50
  11 -17   1   16.70    2.70
  11 -17   1   13.00    4.70
 -11 -17  -1   16.80    3.20
 -11 -17  -1   18.50    3.10
 -11 -17  -1   11.80    2.70
  11 -17   1   19.90    3.50
 -12 -17  -1    5.00    2.10
  12 -17   1    0.90    4.10
 -12 -17  -1    6.00    2.30
  12 -17   1    8.20    2.70
 -12 -17  -1    5.60    2.60
 -12 -17  -1    6.90    2.00
 -12 -17  -1    7.90    2.20
  12  17   1    6.70    2.30
  13 -17   1   16.20    2.50
 -13 -17  -1   14.20    3.50
 -13 -17  -1   13.50    2.30
 -13 -17  -1   16.60    3.30
  13  17   1   12.20    2.60
  13 -18  -1   22.10    3.50
 -13 -18   1   25.70    3.20
  13  18  -1   30.30    3.60
 -12 -18   1   18.80    3.70
 -12 -18   1   23.70    4.20
  12 -18  -1   33.80    7.60
 -12 -18   1   20.80    3.20
  12 -18  -1   19.10    3.00
 -12 -18   1   21.20    3.80
  12  18  -1   14.70    3.30
 -11 -18   1   30.60    4.60
  11 -18  -1   28.50    4.90
 -11 -18   1   36.60    4.30
  11  18  -1   42.20    4.40
  10 -18  -1   93.09    8.40
 -10 -18   1   95.89    8.10
  10 -18  -1  106.39   10.00
 -10 -18   1  100.59    8.80
 -10 -18   1   95.59    8.50
 -10 -18   1   79.79    8.00
 -10  18   1  110.69    8.90
   9 -18  -1    6.20    4.70
  -9 -18   1    9.70    2.90
  -9 -18   1   18.50    4.00
  -9 -18   1    9.10    3.10
  -9 -18   1   10.20    2.40
   9 -18  -1   12.40    2.80
   9 -18  -1   10.40    2.80
  -9 -18   1   12.20    3.50
   9 -18  -1   15.00    3.40
  -9 -18   1   11.10    2.60
   9  18  -1   10.90    4.60
  -9  18   1   11.20    3.50
   8 -18  -1 1154.18   82.49
  -8 -18   1 1157.98   81.69
  -8 -18   1 1200.58   82.09
   8 -18  -1 1129.29   81.89
   8 -18  -1 1056.09   81.69
  -8 -18   1 1053.39   81.89
  -8 -18   1 1222.18   81.89
  -8 -18   1 1164.58   81.79
   8 -18  -1 1193.68   81.79
   8 -18  -1 1126.59   81.79
  -8 -18   1 1168.98   81.69
   8  18  -1 1119.09   82.29
  -8  18   1 1153.28   81.89
  -8  18   1 1059.09   82.59
   7 -18  -1 1084.69   72.09
   7 -18  -1  921.31   72.69
   7 -18  -1  952.50   72.09
   7 -18  -1  960.00   72.39
  -7 -18   1 1104.59   72.29
  -7 -18   1 1033.30   72.19
  -7 -18   1 1040.00   72.39
   7 -18  -1  951.90   71.99
  -7 -18   1 1051.59   72.09
  -7 -18   1 1065.69   72.09
   7 -18  -1 1033.20   72.09
  -7  18   1  896.71   72.69
  -7  18   1 1023.50   72.59
  -7  18   1  936.91   72.49
   6 -18  -1    5.50    2.20
  -6 -18   1    1.40    2.60
  -6 -18   1    2.40    2.10
   6 -18  -1    0.40    2.30
  -6 -18   1   10.50    2.70
  -6 -18   1    3.10    2.10
   6 -18  -1   -0.60    2.50
  -6 -18   1    9.40    2.50
  -6 -18   1    3.80    2.00
  -6 -18   1   10.50    2.50
   6 -18  -1    5.30    2.40
   6 -18  -1    2.40    1.60
  -6  18   1    4.90    2.60
  -6  18   1   12.40    3.80
  -5 -18   1  803.72   57.39
  -5 -18   1  825.42   56.99
   5 -18  -1  746.93   57.19
   5 -18  -1  807.62   56.99
  -5 -18   1  872.81   57.39
   5 -18  -1  773.62   56.89
  -5 -18   1  777.42   56.99
  -5 -18   1  806.42   56.89
   5 -18  -1  853.01   56.79
   5 -18  -1  667.43   56.89
  -5 -18   1  792.22   57.09
  -5 -18   1  802.72   57.09
   5 -18  -1  769.72   57.49
  -5  18   1  728.03   57.29
  -5  18   1  848.62   57.29
   5  18  -1  809.82   57.29
  -4 -18   1   58.39    5.80
   4 -18  -1   53.09    5.40
  -4 -18   1   46.20    5.20
   4 -18  -1   56.09    5.20
  -4 -18   1   52.49    5.20
  -4 -18   1   61.19    5.90
  -4  18   1   54.69    5.40
  -3  18   1  530.05   38.80
   3  18  -1  550.44   38.60
  -3  18   1  520.25   38.60
   2  18  -1 1041.00   71.09
  -2  18   1  997.50   71.29
  -2  18   1  936.51   71.09
  -1  18   1 3462.05  245.08
  -1  18   1 3450.15  245.28
  -1  18   1 3281.47  245.68
   1  18  -1 3297.57  244.98
   1  18  -1 3695.43  245.38
   0  18   1  250.47   20.70
   0  18  -1  288.37   20.30
   0  18  -1  287.77   20.50
   0  18  -1  273.47   20.20
   0  18   1  271.37   20.10
   0  18   1  286.47   20.30
  -1  18  -1 1116.59   79.29
   1  18   1 1154.58   79.29
  -1  18  -1 1080.09   79.19
   1  18   1 1080.39   79.09
  -1  18  -1 1088.99   79.09
   1  18   1 1105.19   78.99
  -2  18  -1    7.60    2.10
   2  18   1    7.90    1.90
  -2  18  -1    5.60    1.90
  -2  18  -1    9.60    2.50
  -3 -18  -1  471.55   32.40
   3 -18   1  401.06   31.60
  -3  18  -1  424.36   32.00
  -3  18  -1  442.36   31.90
  -3  18  -1  462.35   32.30
  -4 -18  -1    2.40    1.90
   4 -18   1   -1.50    2.00
  -4 -18  -1    2.60    2.10
  -4 -18  -1    0.50    2.20
   4 -18   1    4.00    1.40
  -4 -18  -1    3.50    2.30
  -4 -18  -1    4.70    2.50
  -4 -18  -1    2.30    5.30
   4 -18   1    4.60    2.00
  -4 -18  -1    0.20    2.60
  -4 -18  -1    6.00    2.10
  -4 -18  -1    2.20    4.40
  -4  18  -1    3.40    2.00
  -4  18  -1    2.50    2.30
  -4  18  -1    2.30    2.60
  -5 -18  -1  885.91   62.69
   5 -18   1  755.42   62.89
   5 -18   1  889.41   62.59
  -5 -18  -1  836.72   62.69
  -5 -18  -1  908.71   64.59
  -5 -18  -1  869.31   62.79
   5 -18   1  907.61   62.79
  -5 -18  -1  936.61   64.09
  -5 -18  -1  964.80   63.09
  -5 -18  -1  751.52   62.69
  -5 -18  -1  914.61   62.89
  -5  18  -1  876.91   63.29
  -5  18  -1  864.01   62.99
  -6 -18  -1 1084.69   88.99
   6 -18   1 1302.57   89.39
   6 -18   1 1067.09   88.59
  -6 -18  -1 1217.98   88.59
  -6 -18  -1 1114.19   88.79
   6 -18   1 1225.68   88.69
   6 -18   1 1311.67   88.79
  -6 -18  -1 1263.67   88.69
  -6 -18  -1 1363.56   89.09
  -6 -18  -1 1319.37   88.89
  -6 -18  -1 1218.38   88.69
  -6 -18  -1 1380.06   90.09
  -6  18  -1 1220.68   89.29
  -6  18  -1 1238.88   88.89
  -6  18  -1 1254.77   89.09
  -7 -18  -1  125.29    9.50
  -7 -18  -1  122.79    9.90
  -7 -18  -1  124.29    9.60
   7 -18   1  121.39    9.70
  -7 -18  -1  123.99    9.80
  -7 -18  -1  126.89   10.20
  -7 -18  -1  120.49   10.40
   7 -18   1  108.89   11.40
   7 -18   1  132.39    9.60
   7 -18   1  105.59    9.70
  -7  18  -1  115.79   10.50
  -7  18  -1  115.89   10.20
  -7  18  -1  111.29   11.20
  -8 -18  -1  265.87   18.20
  -8 -18  -1  220.68   17.50
  -8 -18  -1  258.07   17.90
   8 -18   1  242.08   17.80
  -8 -18  -1  234.68   17.60
  -8 -18  -1  234.68   18.20
   8 -18   1  235.38   17.70
   8 -18   1  209.48   17.70
   8 -18   1  201.38   17.60
   8 -18   1  258.07   19.00
  -8  18  -1  234.08   19.30
  -8  18  -1  240.98   18.00
  -9 -18  -1   49.30    5.80
  -9 -18  -1   42.50    5.30
   9 -18   1   42.10    8.00
  -9 -18  -1   34.20    4.90
  -9 -18  -1   45.30    4.90
   9 -18   1   34.10    5.60
  -9 -18  -1   38.60    4.80
   9 -18   1   38.10    6.60
   9 -18   1   39.80    5.20
  -9  18  -1   44.80    9.90
  -9  18  -1   37.70    5.70
 -10 -18  -1   43.60    5.40
 -10 -18  -1   39.10    4.80
  10 -18   1   34.90    4.70
 -10 -18  -1   39.80    5.30
  10 -18   1   48.00    7.50
  10 -18   1   42.20    5.30
 -10 -18  -1   33.90    4.80
 -10 -18  -1   47.40    4.90
 -10  18  -1   47.80    6.10
 -11 -18  -1   55.69    5.30
  11 -18   1   50.89    5.80
 -11 -18  -1   45.80    5.60
 -11 -18  -1   59.99    5.20
  12 -18   1  441.66   31.90
 -12 -18  -1  429.76   31.90
 -12 -18  -1  440.26   31.80
 -12 -18  -1  410.66   32.00
 -12 -18  -1  488.65   31.90
  12 -18   1  378.66   32.90
 -12 -18  -1  466.05   31.70
  12  18   1  460.05   31.80
  13 -18   1   18.30    3.30
 -13 -18  -1   19.80    3.20
 -13 -18  -1   18.50    3.50
  13 -19  -1  273.77   19.70
 -13 -19   1  279.47   19.60
 -13 -19   1  258.07   19.80
  12 -19  -1   38.40    8.40
 -12 -19   1   47.40    5.00
 -12 -19   1   45.90    5.30
  12 -19  -1   56.99    5.10
 -11 -19   1    8.60    2.10
 -11 -19   1    6.20    2.30
 -11 -19   1   13.90    3.10
 -11 -19   1   13.40    2.80
 -11 -19   1    3.90    2.20
  11 -19  -1    9.60    2.80
  11  19  -1    6.60    2.40
 -10 -19   1    3.10    2.30
 -10 -19   1    3.90    2.20
 -10 -19   1    4.70    3.10
  10 -19  -1    4.70    2.80
 -10 -19   1    3.30    2.60
  10 -19  -1    7.60    4.40
 -10 -19   1    2.80    2.30
 -10  19   1    9.00    3.40
  10  19  -1    1.20    2.90
  -9 -19   1  304.07   22.90
  -9 -19   1  270.87   23.10
  -9 -19   1  339.27   23.50
  -9 -19   1  323.57   23.20
   9 -19  -1  304.67   24.10
  -9 -19   1  318.57   23.50
  -9 -19   1  328.37   23.00
   9 -19  -1  325.47   23.10
  -9  19   1  325.77   23.40
   9  19  -1  283.77   24.20
  -8 -19   1  139.19   11.30
   8 -19  -1  139.59   11.50
  -8 -19   1  144.59   11.80
  -8 -19   1  161.78   11.10
  -8 -19   1  145.09   11.70
  -8  19   1  121.29   13.70
  -8  19   1  138.09   11.60
   8  19  -1  123.49   12.20
   7 -19  -1  612.84   46.60
  -7 -19   1  701.73   46.70
  -7 -19   1  656.73   46.50
   7 -19  -1  547.35   46.40
   7 -19  -1  682.13   46.60
  -7 -19   1  725.73   46.70
   7 -19  -1  548.55   46.40
  -7  19   1  697.23   46.80
  -7  19   1  582.24   47.00
  -7  19   1  699.23   47.50
   7  19  -1  636.54   48.20
   6 -19  -1  726.43   59.59
   6 -19  -1  838.72   59.39
  -6 -19   1  917.51   59.79
  -6 -19   1  859.01   59.49
  -6 -19   1  804.42   59.59
   6 -19  -1  833.42   59.29
  -6 -19   1  766.02   59.69
  -6 -19   1  863.21   59.49
   6 -19  -1  815.62   59.99
   6 -19  -1  829.92   59.19
  -6 -19   1  822.72   59.29
  -6 -19   1  857.41   59.39
  -6  19   1  820.32   59.79
  -6  19   1  809.72   59.59
  -6  19   1  802.92   59.99
   6  19  -1  850.81   59.79
   5 -19  -1   16.10    5.00
  -5 -19   1   25.90    4.10
  -5 -19   1   19.10    3.40
   5 -19  -1   21.70    3.60
  -5 -19   1   21.60    3.50
  -5 -19   1   21.20    3.00
  -5 -19   1   21.00    3.60
   5 -19  -1   21.40    2.80
  -5  19   1   28.30    4.30
  -5  19   1   15.50    3.70
   5  19  -1   22.70    4.10
   4 -19  -1   39.90    5.10
  -4 -19   1   40.30    7.90
  -4 -19   1   36.80    5.20
  -4 -19   1   42.50    5.00
  -4 -19   1   42.80    4.80
   4 -19  -1   37.50    4.50
  -4 -19   1   40.20    5.60
   4 -19  -1   47.80    9.50
  -4 -19   1   38.70    5.20
  -4 -19   1   38.80    4.40
  -4 -19   1   40.70    4.60
   4 -19  -1   44.70    4.60
   4  19  -1   36.90    4.70
  -4  19   1   46.60    4.90
  -4  19   1   40.70    5.50
  -3 -19   1  142.29   12.40
  -3 -19   1  171.08   13.50
  -3 -19   1  180.98   14.30
   3 -19  -1  150.88   12.10
   3  19  -1  168.18   12.30
  -3  19   1  167.88   12.80
  -3  19   1  148.39   12.30
  -2  19   1 1770.72  129.79
  -2  19   1 1792.32  129.89
   2  19  -1 1881.61  129.79
  -1  19   1  102.39    8.90
   1  19  -1  128.19    8.40
   1  19  -1   99.19    8.80
  -1  19   1   98.39    8.30
   1  19  -1  108.69    8.50
   0  19  -1 2041.80  144.69
   0  19  -1 2061.89  144.59
   0  19   1 1992.20  144.69
   0  19   1 2031.60  144.49
   0  19   1 1968.40  144.69
   0  19  -1 2051.69  144.79
   1  19   1  690.53   51.19
  -1  19  -1  738.13   51.19
   1  19   1  746.73   51.19
  -1  19  -1  703.33   51.39
  -1  19  -1  688.83   51.09
   1  19   1  696.13   50.99
   2  19   1   14.10    2.90
  -2  19  -1   13.00    2.90
  -2  19  -1   13.10    2.50
  -2  19  -1   14.00    3.10
   3 -19   1    6.40    1.90
  -3 -19  -1   10.80    2.90
  -3 -19  -1    3.20    2.50
  -3 -19  -1    8.80    2.00
  -3 -19  -1    8.20    2.00
   3 -19   1    8.70    2.40
  -3 -19  -1   10.70    2.50
  -3 -19  -1    9.00    4.50
  -3  19  -1    9.70    2.30
  -3  19  -1    9.90    2.90
  -3  19  -1   10.10    2.40
   3  19   1    9.40    2.30
  -4 -19  -1 1255.67  108.29
  -4 -19  -1 1672.63  108.59
  -4 -19  -1 1550.44  108.29
   4 -19   1 1431.76  108.09
  -4 -19  -1 1702.23  109.59
  -4 -19  -1 1660.63  109.29
  -4 -19  -1 1394.16  108.19
  -4 -19  -1 1385.16  108.19
  -4 -19  -1 1527.15  108.19
   4 -19   1 1500.55  108.19
  -4 -19  -1 1493.55  108.29
  -4  19  -1 1531.75  108.49
  -4  19  -1 1578.04  108.79
  -5 -19  -1  419.16   33.00
   5 -19   1  469.95   32.90
   5 -19   1  413.76   32.70
  -5 -19  -1  474.35   33.00
  -5 -19  -1  496.15   33.00
  -5 -19  -1  451.35   32.80
  -5 -19  -1  422.76   32.80
  -5  19  -1  428.86   33.10
  -5  19  -1  500.15   33.60
  -6 -19  -1  420.36   29.70
   6 -19   1  359.96   29.30
   6 -19   1  448.96   29.30
  -6 -19  -1  397.46   29.50
  -6 -19  -1  373.86   31.20
   6 -19   1  400.66   29.70
  -6 -19  -1  412.26   29.80
   6 -19   1  410.56   29.50
   6 -19   1  400.26   29.30
  -6 -19  -1  395.66   30.10
  -6 -19  -1  413.46   29.80
  -6 -19  -1  434.36   29.30
  -6 -19  -1  393.36   29.50
  -6  19  -1  358.16   30.10
  -6  19  -1  425.96   29.90
   7 -19   1  619.44   49.60
  -7 -19  -1  696.73   49.80
  -7 -19  -1  770.32   50.09
  -7 -19  -1  692.23   49.60
   7 -19   1  668.13   49.60
  -7 -19  -1  616.04   49.99
  -7 -19  -1  717.83   49.60
   7 -19   1  711.23   49.60
   7 -19   1  727.13   50.49
  -7 -19  -1  744.43   49.80
  -7 -19  -1  646.14   49.80
  -7  19  -1  641.54   50.19
  -7  19  -1  709.63   49.90
  -7  19  -1  684.43   50.59
  -8 -19  -1   27.60    4.20
   8 -19   1   21.80    3.30
   8 -19   1   22.70    4.10
   8 -19   1   22.90    4.50
  -8 -19  -1   23.80    4.20
  -8 -19  -1   30.40    5.20
   8 -19   1   33.70    4.60
   8 -19   1   37.60    7.20
  -8 -19  -1   33.60    6.20
  -8  19  -1   38.50    5.50
  -8  19  -1   20.40    5.40
  -9 -19  -1  113.39    9.30
  -9 -19  -1  131.49    9.80
  -9 -19  -1  132.79   10.00
   9 -19   1  117.39    9.70
  -9 -19  -1  121.69    9.40
   9 -19   1  101.89   10.00
  -9 -19  -1  104.29    9.40
   9 -19   1  107.69    9.30
   9 -19   1  123.99    9.70
   9 -19   1  111.19   11.20
  -9  19  -1  108.79   13.90
  -9  19  -1  115.99   10.00
  10 -19   1  332.67   23.70
 -10 -19  -1  330.87   23.50
 -10 -19  -1  298.37   23.80
 -10 -19  -1  309.37   23.70
  10 -19   1  326.47   23.40
 -10 -19  -1  335.47   23.40
 -10  19  -1  301.27   23.80
 -11 -19  -1  408.46   29.50
 -11 -19  -1  403.06   29.20
 -11 -19  -1  398.86   29.60
  11 -19   1  401.16   29.40
  11 -19   1  400.56   30.90
 -11 -19  -1  407.36   29.30
 -11 -19  -1  403.56   29.50
  12 -19   1   28.60    6.50
 -12 -19  -1   23.60    3.70
 -12 -19  -1   27.60    3.90
  12 -19   1   21.90    3.80
 -12 -19  -1   26.50    4.20
 -12 -19  -1   21.30    3.40
 -13 -19  -1  153.28   10.60
  13 -19   1  142.39   10.60
 -13 -19  -1  121.69   10.60
 -13 -20   1   80.39    6.10
 -13 -20   1   66.09    5.90
  13 -20  -1   75.49    6.10
  13 -20  -1   70.49    5.90
 -13 -20   1   77.29    6.40
  12 -20  -1  345.57   24.90
 -12 -20   1  324.67   24.90
 -12 -20   1  301.27   25.00
 -12 -20   1  394.26   24.90
  12 -20  -1  291.77   26.00
 -12 -20   1  374.76   24.70
  12  20  -1  354.86   24.80
 -11 -20   1    5.60    2.30
 -11 -20   1    1.20    2.70
 -11 -20   1    5.30    2.50
  11 -20  -1    3.80    5.30
 -11 -20   1    9.20    2.10
  11 -20  -1    4.00    2.60
 -10 -20   1  399.26   29.40
 -10 -20   1  402.26   29.00
 -10 -20   1  399.26   29.00
  10 -20  -1  401.56   29.10
 -10 -20   1  385.86   29.20
 -10 -20   1  400.86   29.20
  10  20  -1  396.86   29.10
  -9 -20   1  409.76   28.50
  -9 -20   1  387.86   29.00
  -9 -20   1  360.46   28.80
   9 -20  -1  409.46   28.70
  -9 -20   1  414.06   28.50
  -9 -20   1  383.26   28.70
  -9  20   1  367.96   28.80
  -8 -20   1    3.40    2.60
  -8 -20   1    4.50    2.20
   8 -20  -1    7.60    3.00
   8 -20  -1   -0.70    4.80
   8 -20  -1    1.70    2.70
  -8 -20   1    2.70    2.90
   8 -20  -1    3.00    2.50
  -8 -20   1    3.40    2.30
  -8 -20   1    6.80    2.90
  -8  20   1    6.30    6.10
  -8  20   1    0.70    3.30
   8  20  -1   -2.20    3.80
  -7 -20   1   15.30    3.10
  -7 -20   1   14.70    3.00
  -7 -20   1   18.90    3.10
  -7 -20   1   15.80    2.70
   7 -20  -1   16.50    3.70
  -7 -20   1   10.80    2.90
   7 -20  -1   18.50    2.80
   7 -20  -1   18.30    3.00
  -7 -20   1   26.80    5.10
  -7  20   1   22.10    4.10
  -7  20   1   24.00    5.30
  -7  20   1   13.20    4.10
   6 -20  -1 1391.06  105.69
  -6 -20   1 1562.54  106.09
  -6 -20   1 1474.35  105.89
  -6 -20   1 1278.37  106.39
   6 -20  -1 1518.15  105.79
   6 -20  -1 1572.64  105.89
  -6 -20   1 1344.57  105.99
  -6 -20   1 1573.54  105.89
  -6  20   1 1494.15  106.59
  -6  20   1 1444.46  106.29
  -6  20   1 1521.35  106.09
   6  20  -1 1583.44  106.39
   5 -20  -1  550.34   40.20
   5 -20  -1  469.05   39.00
   5 -20  -1  549.35   38.80
  -5 -20   1  589.54   39.20
  -5 -20   1  530.55   38.80
   5 -20  -1  534.65   38.80
  -5 -20   1  529.75   38.90
  -5 -20   1  540.95   38.80
  -5 -20   1  507.95   39.10
  -5 -20   1  568.44   39.00
  -5  20   1  552.54   39.30
   5  20  -1  556.14   39.20
  -5  20   1  503.45   39.30
  -4 -20   1  170.48   13.60
  -4 -20   1  163.68   13.30
   4 -20  -1  193.18   16.10
  -4 -20   1  181.18   13.60
  -4 -20   1  198.48   13.90
   4 -20  -1  157.58   13.20
   4 -20  -1  169.68   13.30
  -4 -20   1  200.18   16.60
  -4  20   1  151.78   13.80
  -4  20   1  189.38   14.10
  -3 -20   1 1862.21  117.59
   3 -20  -1 1632.34  117.19
   3 -20  -1 1412.56  117.49
  -3 -20   1 1717.03  117.39
  -3 -20   1 1840.32  118.49
  -3 -20   1 1479.75  117.59
  -3 -20   1 1402.26  117.39
   3 -20  -1 1522.95  117.29
  -3 -20   1 1635.04  117.29
  -3 -20   1 1563.84  117.29
  -3 -20   1 1698.33  117.39
   3 -20  -1 1711.53  117.29
  -3  20   1 1688.03  117.59
  -3  20   1 1736.53  117.69
   3  20  -1 1721.73  117.49
  -2 -20   1  597.74   45.90
   2 -20  -1  629.94   46.20
   2 -20  -1  698.43   46.40
  -2 -20   1  612.54   46.00
   2 -20  -1  641.84   46.10
  -2 -20   1  609.04   46.00
  -2 -20   1  620.04   46.30
   2 -20  -1  643.14   45.90
  -2 -20   1  643.14   46.20
   2  20  -1  657.43   46.00
  -2  20   1  693.53   46.10
  -2  20   1  608.74   46.20
  -1 -20   1   46.90    5.50
   1 -20  -1   39.70    5.10
  -1 -20   1   49.30    6.10
   1 -20  -1   46.50    4.60
   1  20  -1   49.00    4.60
  -1  20   1   46.80    5.20
  -1  20   1   43.70    4.80
   1  20  -1   49.30    4.70
  -1  20   1   46.60    4.80
   1  20  -1   50.89    5.20
   0 -20  -1  722.03   50.69
   0 -20  -1  786.52   50.89
   0  20   1  676.13   50.49
   0  20  -1  715.23   50.39
   0  20   1  622.14   50.09
   0  20   1  698.33   50.29
   0  20  -1  670.63   50.19
   0  20  -1  699.43   50.49
  -1 -20  -1 1299.37  106.89
  -1 -20  -1 1478.05  107.09
  -1 -20  -1 1390.46  106.99
   1 -20   1 1461.95  106.89
   1 -20   1 1678.33  107.79
   1  20   1 1516.95  107.19
  -1  20  -1 1501.25  107.09
  -1  20  -1 1552.54  107.19
   1  20   1 1534.15  107.09
  -1  20  -1 1552.64  107.39
   2 -20   1  138.69   10.10
   2 -20   1  118.99   10.40
  -2 -20  -1  128.89   10.10
  -2 -20  -1  130.69   10.60
  -2 -20  -1  126.09   10.00
   2 -20   1  121.59   10.60
  -2 -20  -1  132.99   10.30
  -2 -20  -1  140.79   12.50
  -2 -20  -1  117.49   10.70
  -2 -20  -1  124.89   10.40
  -2  20  -1  141.09   10.30
  -2  20  -1  137.09   10.80
   2  20   1  138.29   10.10
  -2  20  -1  126.19   10.30
  -3 -20  -1 2150.88  155.38
  -3 -20  -1 2091.89  155.38
   3 -20   1 1936.91  155.68
   3 -20   1 2286.37  155.48
  -3 -20  -1 1886.61  155.68
  -3 -20  -1 2100.59  155.38
  -3 -20  -1 2391.36  156.48
   3 -20   1 2147.59  155.38
  -3 -20  -1 2342.57  156.58
  -3 -20  -1 2315.57  155.78
  -3 -20  -1 2150.78  155.48
  -3  20  -1 2293.87  155.78
  -3  20  -1 2113.29  155.48
  -3  20  -1 2131.49  155.88
   3  20   1 2327.27  155.68
  -4 -20  -1 1566.44  115.29
  -4 -20  -1 1672.83  115.39
   4 -20   1 1597.54  115.29
  -4 -20  -1 1777.92  115.59
  -4 -20  -1 1762.52  116.59
  -4 -20  -1 1538.45  115.29
  -4 -20  -1 1462.65  115.19
  -4 -20  -1 1610.34  115.29
  -4 -20  -1 1390.26  115.59
   4 -20   1 1593.34  115.29
   4 -20   1 1493.65  115.09
  -4 -20  -1 1763.42  116.49
   4  20   1 1663.53  115.59
  -4  20  -1 1656.73  115.69
  -4  20  -1 1648.64  115.89
  -5 -20  -1   32.10    4.30
  -5 -20  -1   31.90    4.20
   5 -20   1   36.20    4.40
   5 -20   1   38.90    7.90
   5 -20   1   32.60    4.30
   5 -20   1   35.10    3.50
  -5 -20  -1   38.10    5.40
  -5 -20  -1   37.40    4.90
  -5 -20  -1   38.00    8.70
  -5 -20  -1   34.90    4.70
   5 -20   1   29.80    4.80
  -5 -20  -1   31.80    5.10
  -5 -20  -1   34.70    4.20
  -5 -20  -1   34.60    7.70
  -5 -20  -1   29.50    5.00
  -5  20  -1   31.50    5.70
  -5  20  -1   32.60    4.80
  -6 -20  -1    5.30    2.10
  -6 -20  -1   -1.20    4.70
   6 -20   1    7.50    2.00
  -6 -20  -1    2.70    3.20
  -6 -20  -1    5.10    2.20
   6 -20   1    5.00    2.30
   6 -20   1    6.00    2.80
  -6 -20  -1    6.20    2.40
  -6 -20  -1    4.80    2.90
   6 -20   1    3.50    2.30
   6 -20   1    4.30    2.50
  -6 -20  -1    3.90    2.70
  -6  20  -1    5.10    3.00
  -6  20  -1    5.60    3.50
  -7 -20  -1  956.80   65.99
  -7 -20  -1  928.41   65.99
   7 -20   1  966.70   65.89
   7 -20   1  940.31   65.79
  -7 -20  -1  942.71   65.79
   7 -20   1  867.91   66.09
   7 -20   1  921.31   65.69
  -7 -20  -1  911.11   66.19
  -7 -20  -1  995.40   66.59
  -7 -20  -1  920.91   65.89
  -7 -20  -1  929.71   65.99
   7 -20   1  829.02   65.69
  -7  20  -1  847.62   66.69
  -7  20  -1  926.51   65.99
  -7  20  -1  848.22   66.39
   8 -20   1 1038.00   80.99
   8 -20   1 1175.78   81.09
   8 -20   1 1079.49   81.69
  -8 -20  -1 1232.98   81.19
  -8 -20  -1 1130.59   80.89
  -8 -20  -1 1091.29   81.09
  -8 -20  -1 1181.88   80.89
  -8 -20  -1 1245.28   81.39
  -8 -20  -1 1188.68   81.09
   8 -20   1 1017.60   80.79
   8 -20   1 1142.79   80.89
  -8  20  -1 1001.30   81.99
  -8  20  -1 1148.99   81.09
   9 -20   1   90.39    6.80
   9 -20   1   77.39    7.00
   9 -20   1   70.59    7.30
  -9 -20  -1   87.09    6.90
  -9 -20  -1   64.79    7.50
  -9 -20  -1   68.59    7.10
  -9  20  -1   59.69    7.50
 -10 -20  -1  445.46   32.60
  10 -20   1  455.35   31.50
 -10 -20  -1  413.66   31.70
  10 -20   1  386.56   32.40
  10 -20   1  417.26   33.00
 -10 -20  -1  442.36   31.80
 -10 -20  -1  460.05   31.60
 -10 -20  -1  429.16   31.50
  11 -20   1  103.79   11.80
 -11 -20  -1   97.59    7.90
  11 -20   1  112.79    8.30
 -11 -20  -1  101.39    8.10
 -11 -20  -1  102.39    8.30
 -11 -20  -1   85.99    8.10
 -11 -20  -1  101.99    8.60
  11  20   1   84.29    8.00
 -12 -20  -1    2.50    1.90
 -12 -20  -1    1.70    2.30
  12 -20   1    5.40    2.20
 -12 -20  -1    1.70    2.00
 -12 -20  -1    3.00    1.80
  12  20   1    5.80    2.20
 -13 -20  -1   38.30    4.40
 -13 -20  -1   40.90    4.20
  13 -20   1   52.79    4.20
  13 -21  -1   54.69    4.30
  13 -21  -1   52.59    4.40
 -13 -21   1   40.90    4.70
 -13 -21   1   50.19    4.50
  12 -21  -1    4.00    5.00
  12 -21  -1   10.20    2.20
 -12 -21   1    9.20    1.80
 -12 -21   1    4.20    2.20
 -11 -21   1   59.89    5.40
  11 -21  -1   56.09    9.10
  11 -21  -1   47.60    5.20
 -11 -21   1   53.29    4.80
 -11 -21   1   38.90    5.00
 -11 -21   1   51.49    5.10
 -11 -21   1   55.09    5.80
  11  21  -1   41.10    5.30
 -10 -21   1   32.90    5.20
 -10 -21   1   24.10    3.60
  10 -21  -1   31.00    6.10
  10 -21  -1   19.20    6.10
 -10 -21   1   21.50    3.90
 -10  21   1   22.30    4.00
   9 -21  -1  461.25   32.20
  -9 -21   1  443.96   30.70
  -9 -21   1  422.16   30.20
  -9 -21   1  425.36   30.60
   9 -21  -1  426.06   30.30
  -9 -21   1  393.76   30.10
  -9 -21   1  423.96   30.40
  -9 -21   1  367.56   30.30
  -9  21   1  414.56   30.50
   9  21  -1  371.66   30.30
  -8 -21   1  308.77   23.40
   8 -21  -1  296.07   23.00
  -8 -21   1  323.97   23.30
   8 -21  -1  331.17   23.00
  -8 -21   1  315.47   23.20
  -8 -21   1  328.27   22.90
  -8 -21   1  331.67   23.00
   8  21  -1  266.97   23.90
  -8  21   1  295.57   23.30
  -7 -21   1  206.88   15.00
  -7 -21   1  210.88   15.30
   7 -21  -1  176.78   14.60
  -7 -21   1  201.58   14.80
   7 -21  -1  199.18   14.70
  -7 -21   1  205.28   15.10
   7 -21  -1  163.28   15.20
   7 -21  -1  201.18   17.20
  -7 -21   1  199.28   14.60
  -7 -21   1  178.48   14.80
   7 -21  -1  196.08   14.70
   7  21  -1  193.88   15.60
  -7  21   1  196.38   15.30
  -7  21   1  186.48   16.70
   6 -21  -1  683.33   46.90
   6 -21  -1  613.84   48.50
  -6 -21   1  698.53   47.00
  -6 -21   1  656.33   47.10
   6 -21  -1  633.94   47.80
   6 -21  -1  673.93   46.90
  -6 -21   1  673.23   47.10
  -6 -21   1  717.83   47.20
  -6 -21   1  666.53   47.30
  -6  21   1  590.64   47.40
  -6  21   1  651.53   47.50
  -6  21   1  582.94   47.70
   6  21  -1  612.74   47.40
   5 -21  -1  171.78   14.90
   5 -21  -1  150.08   11.80
  -5 -21   1  176.98   12.40
  -5 -21   1  166.08   12.10
  -5 -21   1  143.49   11.70
  -5 -21   1  148.79   12.10
   5 -21  -1  136.89   11.70
  -5  21   1  161.08   12.90
  -5  21   1  127.79   12.40
  -4 -21   1 1106.99   78.09
  -4 -21   1 1116.99   76.89
  -4 -21   1 1006.10   76.99
  -4 -21   1 1068.99   76.89
  -4 -21   1 1136.19   77.09
  -4 -21   1  953.40   76.89
   4 -21  -1  994.40   77.09
  -4 -21   1 1078.59   76.99
  -4 -21   1 1066.99   77.39
   4 -21  -1 1085.19   76.89
  -4 -21   1 1046.30   78.19
  -4 -21   1 1174.28   77.69
   4 -21  -1 1053.99   77.99
   4 -21  -1 1125.69   76.89
  -4  21   1 1033.00   77.39
  -4  21   1 1114.79   77.29
   4  21  -1 1086.09   77.19
  -3 -21   1  296.67   23.70
  -3 -21   1  357.96   24.20
  -3 -21   1  346.67   23.90
  -3 -21   1  307.57   23.70
   3 -21  -1  294.57   24.20
  -3 -21   1  286.27   23.60
  -3 -21   1  367.76   26.60
   3 -21  -1  312.27   23.60
  -3 -21   1  350.76   25.40
   3 -21  -1  294.67   23.70
   3 -21  -1  341.37   25.90
  -3 -21   1  318.67   23.80
  -3  21   1  326.17   24.20
  -3  21   1  329.17   24.00
   3  21  -1  342.67   24.00
  -2 -21   1 1161.58   81.69
   2 -21  -1 1123.79   81.39
  -2 -21   1  950.70   81.19
  -2 -21   1 1233.18   82.29
   2 -21  -1 1222.68   81.19
   2 -21  -1 1170.98   80.99
  -2 -21   1 1177.78   81.19
  -2 -21   1 1131.39   81.09
  -2 -21   1 1227.98   81.39
  -2 -21   1 1048.70   81.39
  -2 -21   1 1104.19   80.99
   2 -21  -1 1018.20   81.19
  -2 -21   1 1056.19   80.99
   2 -21  -1 1061.69   80.99
   2 -21  -1  983.00   81.99
  -2  21   1 1180.18   81.29
   2  21  -1 1215.98   81.19
  -2  21   1 1181.78   81.49
   2  21  -1 1248.18   81.49
  -1 -21   1    5.30    2.60
   1 -21  -1    5.70    3.10
  -1 -21   1    3.90    2.00
  -1 -21   1    3.30    2.90
  -1 -21   1    4.20    2.10
   1 -21  -1    4.10    2.00
   1 -21  -1    2.70    2.50
   1 -21  -1    4.10    2.30
  -1 -21   1    6.10    2.00
   1 -21  -1    1.30    1.80
  -1 -21   1    3.80    2.00
  -1 -21   1    3.50    2.50
   1 -21  -1    5.70    2.30
  -1 -21   1    3.50    2.20
  -1  21   1    3.90    2.40
  -1  21   1    4.40    2.10
   1  21  -1    4.20    2.10
  -1  21   1    4.90    2.30
   1  21  -1    6.60    2.40
   1  21  -1    5.60    2.00
   0 -21  -1  919.91   77.09
   0 -21  -1 1035.50   77.19
   0 -21   1 1117.49   77.09
   0 -21   1 1127.39   77.29
   0 -21   1 1071.49   76.89
   0 -21  -1 1049.00   76.99
   0 -21  -1 1131.69   77.09
   0 -21   1  979.20   77.19
   0 -21  -1 1006.00   76.89
   0 -21   1 1017.20   76.99
   0 -21   1  973.90   76.89
   0  21   1 1084.79   76.99
   0  21  -1 1161.98   77.19
   0  21  -1 1085.29   77.09
   0  21  -1 1193.08   77.49
   0  21   1 1157.68   77.19
   0  21   1 1157.18   77.29
   1 -21   1   70.59    6.10
  -1 -21  -1   67.89    6.10
  -1 -21  -1   76.49    6.20
   1 -21   1   65.29    7.10
   1 -21   1   72.79    6.80
  -1 -21  -1   75.09    6.70
  -1 -21  -1   65.09    7.30
  -1 -21  -1   68.79    6.50
  -1 -21  -1   64.39    7.10
   1 -21   1   78.49    6.80
   1 -21   1   72.29    6.60
   1  21   1   69.39    6.10
  -1  21  -1   63.69    6.50
  -1  21  -1   72.89    6.90
   1  21   1   71.59    6.60
  -2 -21  -1 1256.27   84.19
  -2 -21  -1 1238.98   83.39
  -2 -21  -1  997.30   83.39
   2 -21   1 1084.29   83.19
  -2 -21  -1 1146.49   82.99
  -2 -21  -1 1203.18   83.19
  -2 -21  -1 1213.08   84.29
   2 -21   1 1014.10   83.29
  -2 -21  -1 1091.99   82.99
   2 -21   1 1106.19   82.99
  -2 -21  -1 1190.28   83.29
   2 -21   1 1202.78   82.99
   2 -21   1 1202.58   83.39
  -2  21  -1 1161.28   83.49
   2  21   1 1163.88   83.19
  -2  21  -1 1130.89   83.19
  -2  21  -1 1208.68   83.39
   2  21   1 1252.87   83.49
   2  21   1 1183.68   83.19
  -3 -21  -1   23.50    4.30
  -3 -21  -1   22.60    6.10
   3 -21   1   23.00    3.60
  -3 -21  -1   16.50    3.70
  -3 -21  -1   22.60    4.80
   3 -21   1   18.40    3.60
  -3 -21  -1   17.40    4.80
   3 -21   1   15.20    3.90
  -3 -21  -1   18.20    2.80
   3 -21   1   24.90    3.20
  -3 -21  -1   19.30    2.70
  -3 -21  -1   20.00    4.50
  -3 -21  -1   20.20    2.90
  -3 -21  -1   20.40    3.40
  -3  21  -1   20.70    4.40
   3  21   1   25.30    3.80
  -3  21  -1   23.40    4.90
  -3  21  -1   19.70    4.10
  -4 -21  -1  252.77   20.40
  -4 -21  -1  219.58   18.10
   4 -21   1  242.28   18.00
  -4 -21  -1  233.08   18.30
   4 -21   1  245.18   18.10
  -4 -21  -1  256.07   18.70
  -4 -21  -1  250.57   18.10
  -4 -21  -1  259.37   18.10
  -4 -21  -1  254.67   18.50
   4 -21   1  244.48   18.40
  -4 -21  -1  233.98   19.80
  -4  21  -1  216.38   18.80
  -4  21  -1  261.97   18.60
   4  21   1  243.38   18.40
  -5 -21  -1  295.77   22.00
  -5 -21  -1  242.48   20.50
   5 -21   1  285.67   20.10
   5 -21   1  236.18   20.30
  -5 -21  -1  249.88   20.20
  -5 -21  -1  242.58   20.20
   5 -21   1  262.37   19.80
  -5 -21  -1  289.97   20.30
  -5 -21  -1  297.47   20.50
  -5 -21  -1  270.67   20.00
   5 -21   1  286.07   20.00
   5 -21   1  278.87   23.20
  -5 -21  -1  299.17   22.30
   5  21   1  287.67   20.50
  -5  21  -1  264.47   21.00
  -5  21  -1  263.97   20.60
  -6 -21  -1  243.58   20.00
  -6 -21  -1  287.87   20.10
  -6 -21  -1  267.37   19.80
  -6 -21  -1  268.27   19.80
  -6 -21  -1  252.97   19.50
   6 -21   1  271.07   22.30
  -6 -21  -1  274.77   19.50
   6 -21   1  265.57   19.40
  -6 -21  -1  259.27   19.70
   6 -21   1  245.78   19.90
   6 -21   1  271.17   19.50
   6 -21   1  275.57   19.60
  -6  21  -1  255.17   20.70
   6  21   1  272.57   20.20
  -6  21  -1  249.28   20.40
  -6  21  -1  257.77   19.90
   7 -21   1  623.94   42.30
  -7 -21  -1  580.14   42.20
  -7 -21  -1  514.15   42.70
   7 -21   1  644.64   44.00
   7 -21   1  506.75   42.10
  -7 -21  -1  513.25   42.40
   7 -21   1  539.85   42.20
   7 -21   1  595.04   42.20
  -7 -21  -1  615.54   42.20
  -7 -21  -1  615.54   42.40
  -7 -21  -1  636.04   42.50
  -7  21  -1  588.24   43.50
   7  21   1  589.04   42.90
  -7  21  -1  625.04   42.60
  -8 -21  -1    4.50    2.80
  -8 -21  -1    7.20    2.90
   8 -21   1    9.00    6.40
  -8 -21  -1    4.60    2.80
  -8 -21  -1    3.90    2.20
   8 -21   1    2.70    2.20
  -8 -21  -1    6.80    2.40
  -8 -21  -1    4.80    2.20
   8 -21   1    3.60    3.30
   8  21   1    4.70    4.30
  -8  21  -1   11.10    3.40
  -8  21  -1    5.00    5.60
  -9 -21  -1  170.48   15.00
   9 -21   1  196.28   15.10
   9 -21   1  212.78   21.10
  -9 -21  -1  204.58   15.10
  -9 -21  -1  200.08   15.00
  -9 -21  -1  211.48   15.50
   9 -21   1  198.58   15.10
  -9 -21  -1  184.08   14.80
  -9  21  -1  203.28   15.40
  10 -21   1    1.50    2.50
 -10 -21  -1    5.70    2.20
 -10 -21  -1    3.20    2.10
 -10 -21  -1    3.80    2.00
  10 -21   1    2.90    6.00
 -10 -21  -1    4.70    2.60
 -10 -21  -1    2.00    2.80
 -10  21  -1    2.80    3.10
 -11 -21  -1  157.68   11.60
  11 -21   1  140.49   14.80
 -11 -21  -1  136.69   11.90
  11 -21   1  144.79   11.70
 -11 -21  -1  138.69   11.70
 -11 -21  -1  167.48   11.70
 -11 -21  -1  158.28   11.40
  11  21   1  157.18   11.60
 -12 -21  -1   11.10    2.10
  12 -21   1   10.90    2.30
 -12 -21  -1    6.00    2.10
 -12 -21  -1    6.60    2.30
  13 -21   1  200.18   14.50
  13 -21   1  211.38   14.50
 -13 -21  -1  200.28   14.50
 -13 -21  -1  181.98   14.60
 -12 -22   1  169.08   12.40
 -12 -22   1  166.28   12.60
  12 -22  -1  167.38   12.50
 -12 -22   1  176.28   13.30
 -12 -22   1  157.38   12.70
 -11 -22   1   19.10    3.00
  11 -22  -1   17.50    2.80
 -11 -22   1   19.50    3.50
 -11 -22   1   10.70    2.90
 -11 -22   1   13.30    2.80
  11 -22  -1   13.10    5.60
 -10 -22   1   17.20    3.40
 -10 -22   1   17.60    3.00
  10 -22  -1   20.60    3.10
 -10 -22   1   20.10    3.50
 -10 -22   1   17.00    2.80
  10 -22  -1   16.10    5.80
 -10 -22   1   20.80    3.70
 -10  22   1   18.80    3.80
  -9 -22   1  104.49    9.00
   9 -22  -1   92.49    8.20
  -9 -22   1   95.89    8.50
  -9 -22   1   80.19    8.00
  -9 -22   1  104.29    9.30
   9 -22  -1  111.89   12.40
  -9 -22   1   93.49    8.10
  -9  22   1  101.89    9.10
   8 -22  -1 1395.06  103.49
  -8 -22   1 1332.17  103.79
   8 -22  -1 1509.55  104.79
   8 -22  -1 1489.35  103.69
  -8 -22   1 1469.85  103.69
  -8 -22   1 1482.65  103.59
  -8 -22   1 1531.45  103.99
  -8 -22   1 1417.36  103.59
  -8 -22   1 1532.85  103.79
   8  22  -1 1293.37  104.29
  -8  22   1 1469.65  103.89
  -7 -22   1  904.41   62.59
  -7 -22   1  907.91   62.59
  -7 -22   1  903.51   62.79
  -7 -22   1  923.01   62.89
   7 -22  -1  898.91   62.69
   7 -22  -1  874.61   62.59
   7 -22  -1  848.72   62.89
   7 -22  -1  865.21   63.89
  -7 -22   1  859.71   62.69
  -7 -22   1  916.01   63.09
   7  22  -1  827.12   63.29
  -7  22   1  735.63   63.69
  -7  22   1  860.11   62.89
   6 -22  -1   -4.00    5.60
  -6 -22   1   10.00    2.70
  -6 -22   1    5.30    2.90
  -6 -22   1    5.20    2.70
   6 -22  -1    8.40    2.30
   6 -22  -1    7.60    2.30
  -6 -22   1    6.20    2.90
   6  22  -1    4.70    4.50
  -6  22   1   11.70    3.80
  -6  22   1    7.80    4.60
  -6  22   1    8.40    3.70
  -5 -22   1  206.48   19.40
  -5 -22   1  272.87   18.60
  -5 -22   1  213.38   19.80
  -5 -22   1  259.87   19.10
  -5 -22   1  261.67   18.40
   5 -22  -1  265.97   18.50
   5 -22  -1  230.48   20.50
   5 -22  -1  254.07   18.80
   5  22  -1  259.67   19.00
  -5  22   1  264.87   19.20
  -5  22   1  220.68   19.40
  -4 -22   1   54.09    6.70
  -4 -22   1   37.10    4.90
  -4 -22   1   46.90   10.00
   4 -22  -1   44.10    4.90
  -4 -22   1   45.20    5.10
   4 -22  -1   47.80    5.00
  -4 -22   1   50.69    5.50
   4 -22  -1   58.39    9.30
  -4 -22   1   50.89    5.50
  -4 -22   1   49.70    5.60
  -4  22   1   58.59    6.60
   4  22  -1   49.60    5.60
  -4  22   1   42.70    5.80
  -3 -22   1  105.59   10.80
  -3 -22   1   85.29    8.40
   3 -22  -1   91.09    7.80
   3 -22  -1   88.49   11.70
  -3 -22   1   93.19    7.60
   3 -22  -1   81.49    7.90
  -3 -22   1   88.89    7.70
   3 -22  -1   82.49    9.10
  -3 -22   1   89.29    7.90
  -3 -22   1  102.29    8.30
   3 -22  -1   92.39    7.50
  -3 -22   1   93.89    8.00
   3 -22  -1  100.19    7.60
  -3 -22   1  100.89   12.80
  -3 -22   1   93.19    7.80
  -3 -22   1   80.39    7.60
  -3 -22   1   82.49    8.50
   3  22  -1   99.49    8.00
  -3  22   1   92.49    8.60
  -3  22   1  104.09    8.10
  -2 -22   1  774.62   53.29
  -2 -22   1  685.03   53.09
   2 -22  -1  662.43   53.09
   2 -22  -1  788.42   53.39
   2 -22  -1  622.14   53.29
   2 -22  -1  726.93   53.49
  -2 -22   1  728.33   53.09
  -2 -22   1  818.62   53.59
  -2 -22   1  756.42   53.29
  -2 -22   1  845.52   54.69
   2 -22  -1  685.33   53.09
  -2 -22   1  718.13   53.19
   2 -22  -1  778.12   54.59
   2 -22  -1  701.23   53.29
   2 -22  -1  769.72   53.09
  -2 -22   1  643.04   53.49
   2  22  -1  805.12   53.69
  -2  22   1  743.13   53.39
  -2  22   1  770.02   53.69
   2  22  -1  776.62   53.39
  -1 -22   1 3258.17  236.28
   1 -22  -1 3319.17  236.48
   1 -22  -1 3201.78  236.28
  -1 -22   1 3040.50  236.18
   1 -22  -1 2919.91  236.48
   1 -22  -1 3393.16  237.18
   1 -22  -1 3412.06  236.38
  -1 -22   1 2933.31  236.58
   1 -22  -1 3497.05  236.28
  -1 -22   1 3623.74  236.58
  -1 -22   1 2880.41  236.38
  -1 -22   1 3701.43  236.48
  -1 -22   1 3390.26  236.18
   1  22  -1 3455.65  236.58
  -1  22   1 3429.06  236.58
   1  22  -1 3409.26  236.48
  -1  22   1 3306.37  236.68
   1  22  -1 3458.75  236.78
   0 -22   1  906.51   66.79
   0 -22   1  926.61   66.99
   0 -22   1  926.51   67.09
   0 -22  -1  893.51   66.89
   0 -22  -1  917.31   67.09
   0 -22  -1  884.21   67.29
   0 -22  -1  989.10   66.79
   0 -22   1  963.00   66.79
   0 -22   1  955.80   67.19
   0 -22  -1  973.80   66.99
   0 -22  -1  846.22   67.89
   0 -22   1  905.91   66.89
   0 -22  -1  937.31   66.89
   0 -22  -1  921.61   67.19
   0  22  -1  904.61   66.99
   0  22  -1  922.31   67.29
   0  22   1 1026.50   67.09
   0  22   1  871.01   66.89
   0  22  -1 1038.20   67.19
   0  22   1  935.51   67.19
  -1 -22  -1  752.42   54.39
  -1 -22  -1  628.84   54.09
  -1 -22  -1  711.43   55.39
  -1 -22  -1  776.32   54.19
  -1 -22  -1  735.93   55.29
  -1 -22  -1  734.63   54.29
  -1 -22  -1  760.52   54.09
   1 -22   1  765.32   54.39
   1 -22   1  723.13   54.09
   1 -22   1  789.02   53.99
   1 -22   1  678.53   54.09
  -1 -22  -1  778.62   53.99
   1 -22   1  742.23   53.99
   1 -22   1  785.22   54.19
  -1 -22  -1  774.72   54.59
  -1 -22  -1  727.23   54.09
   1 -22   1  762.72   54.39
  -1  22  -1  737.63   54.49
   1  22   1  754.02   54.49
   1  22   1  816.12   54.29
   1  22   1  739.03   54.09
  -1  22  -1  852.61   54.39
  -1  22  -1  781.92   54.29
  -2 -22  -1   61.09    6.60
  -2 -22  -1   84.69    7.30
   2 -22   1   70.49    6.60
   2 -22   1   64.29    6.70
  -2 -22  -1   79.79   10.50
  -2 -22  -1   78.39    6.90
  -2 -22  -1   85.69    6.90
  -2 -22  -1   72.79    6.40
  -2 -22  -1   76.39    6.50
   2 -22   1   68.29    7.50
   2 -22   1   72.79    7.20
  -2 -22  -1   76.59    9.40
  -2 -22  -1   77.39    6.70
   2 -22   1   68.79    6.40
  -2 -22  -1   63.09    7.00
   2 -22   1   71.79    6.30
  -2  22  -1   81.29    8.50
   2  22   1   78.59    6.60
   2  22   1   71.89    6.90
   2  22   1   78.39    6.50
  -2  22  -1   70.79    7.40
  -2  22  -1   72.59    7.50
  -3 -22  -1  432.06   32.10
  -3 -22  -1  477.45   32.50
  -3 -22  -1  478.25   32.30
   3 -22   1  443.96   32.10
  -3 -22  -1  438.96   32.10
  -3 -22  -1  437.26   33.70
   3 -22   1  386.46   32.60
   3 -22   1  400.26   32.10
  -3 -22  -1  472.65   32.30
   3 -22   1  471.55   32.10
  -3 -22  -1  421.86   32.10
  -3 -22  -1  494.05   33.70
  -3 -22  -1  415.76   32.60
   3 -22   1  382.96   32.30
  -3  22  -1  449.36   32.90
   3  22   1  477.45   32.40
  -3  22  -1  451.95   32.50
  -4 -22  -1    4.10    2.10
   4 -22   1    3.40    2.10
  -4 -22  -1    4.50    2.10
  -4 -22  -1    4.90    2.50
  -4 -22  -1   -0.80    2.00
  -4 -22  -1   -0.50    4.40
   4 -22   1    2.40    1.80
  -4 -22  -1    1.90    2.20
  -4 -22  -1    4.80    5.10
  -4 -22  -1    3.80    2.60
   4 -22   1    3.00    2.00
   4  22   1    1.50    2.40
  -4  22  -1    3.50    2.60
  -4  22  -1    3.20    3.10
   5 -22   1 1790.52  129.39
  -5 -22  -1 1661.83  128.69
   5 -22   1 1856.81  128.79
  -5 -22  -1 1831.92  128.79
  -5 -22  -1 1958.30  130.19
  -5 -22  -1 2040.10  129.19
  -5 -22  -1 1742.73  128.99
   5 -22   1 1587.74  129.39
  -5 -22  -1 1832.32  130.69
  -5 -22  -1 1867.51  128.89
  -5 -22  -1 1685.73  129.19
  -5 -22  -1 1832.02  128.79
  -5  22  -1 1781.42  129.29
  -5  22  -1 1738.03  129.49
   5  22   1 1823.32  129.19
  -6 -22  -1 1850.31  129.69
   6 -22   1 1885.01  129.59
  -6 -22  -1 1973.90  129.89
  -6 -22  -1 1893.11  129.79
   6 -22   1 1903.61  129.69
  -6 -22  -1 1997.80  130.09
  -6 -22  -1 1933.51  129.69
  -6 -22  -1 1753.82  129.89
  -6 -22  -1 1707.53  130.09
   6 -22   1 1643.54  129.89
   6 -22   1 1805.62  130.69
  -6  22  -1 1606.44  131.19
   6  22   1 1729.43  130.89
  -6  22  -1 1806.42  129.89
  -6  22  -1 1718.13  130.29
   7 -22   1    2.40    3.00
  -7 -22  -1    3.40    2.40
   7 -22   1    5.40    2.20
  -7 -22  -1    9.70    2.90
   7 -22   1   17.80    7.00
  -7 -22  -1    7.70    2.30
   7 -22   1    7.30    2.60
  -7 -22  -1    9.10    2.80
  -7 -22  -1   15.80    3.50
   7  22   1   10.90    4.00
  -7  22  -1   11.90    3.50
  -7  22  -1   12.90    5.10
  -8 -22  -1  124.59    9.70
  -8 -22  -1  117.09    9.20
  -8 -22  -1  109.59    9.40
   8 -22   1  110.89   13.90
   8 -22   1  112.59    9.30
  -8 -22  -1  118.19    9.90
   8 -22   1  116.69    9.30
  -8 -22  -1  115.39   10.10
  -8 -22  -1  120.59    9.30
  -8  22  -1  119.19   10.00
   8  22   1   93.59   11.20
  -8  22  -1   89.39   13.60
  -9 -22  -1  111.89    9.00
  -9 -22  -1  126.99    9.20
  -9 -22  -1  105.19    8.80
   9 -22   1  107.99    9.20
   9 -22   1  113.09   20.90
   9 -22   1  105.29   10.20
  -9 -22  -1  100.19    9.30
  -9 -22  -1  103.49    9.60
  -9  22  -1  102.69    9.70
 -10 -22  -1   34.30    4.70
 -10 -22  -1   49.90    5.00
  10 -22   1   41.00    4.90
 -10 -22  -1   42.20    4.40
 -10 -22  -1   47.70    5.50
 -10 -22  -1   32.80    4.70
  10  22   1   39.10    5.30
 -10  22  -1   48.00    5.80
 -11 -22  -1  190.48   13.00
 -11 -22  -1  175.08   13.10
 -11 -22  -1  153.18   13.20
  11 -22   1  173.78   13.10
  12 -22   1  456.55   33.10
 -12 -22  -1  474.55   33.00
 -12 -22  -1  444.56   33.10
 -12 -22  -1  408.26   33.20
 -12 -22  -1  508.25   33.10
 -12 -23   1   49.30    4.70
  12 -23  -1   52.09    4.60
 -12 -23   1   55.99    5.10
  12 -23  -1   42.40    4.50
 -12 -23   1   55.39    4.80
  11 -23  -1  408.46   28.90
  11 -23  -1  360.46   30.20
 -11 -23   1  434.66   29.00
 -11 -23   1  421.96   28.80
 -11 -23   1  372.86   29.10
 -11 -23   1  388.16   28.90
  10 -23  -1  124.69   13.60
  10 -23  -1  139.39   10.50
 -10 -23   1  115.39   10.80
 -10 -23   1  138.29   10.40
 -10 -23   1  145.99   10.30
 -10 -23   1  127.99   10.60
  -9 -23   1   31.20    4.70
  -9 -23   1   33.00    4.30
  -9 -23   1   30.00    4.50
  -9 -23   1   42.90    5.50
  -9 -23   1   31.60    4.50
   9 -23  -1   28.40    4.60
  -9 -23   1   34.20    4.90
  -9  23   1   33.40    6.10
  -8 -23   1   98.99    8.70
   8 -23  -1   86.99    8.10
   8 -23  -1  107.29    8.00
  -8 -23   1   89.59    8.70
   8 -23  -1   70.09   11.90
  -8 -23   1   92.59    8.30
  -8 -23   1  109.89    7.90
  -8  23   1   88.09    8.80
   8  23  -1   71.99   10.50
  -7 -23   1  324.17   22.90
  -7 -23   1  278.67   22.80
   7 -23  -1  323.97   22.60
  -7 -23   1  302.57   22.60
   7 -23  -1  266.37   23.00
  -7 -23   1  331.77   22.70
   7 -23  -1  314.87   22.60
   7 -23  -1  324.17   24.80
  -7 -23   1  335.67   23.20
  -7 -23   1  322.67   22.90
  -7  23   1  258.47   24.90
   7  23  -1  290.27   23.60
  -7  23   1  313.07   23.10
   6 -23  -1   93.39    7.80
  -6 -23   1  101.59    7.90
   6 -23  -1   93.19    7.90
   6 -23  -1  106.79    8.50
  -6 -23   1  100.29    7.90
  -6 -23   1   90.19    8.20
  -6 -23   1   90.49    8.50
   6 -23  -1   77.99   11.60
  -6 -23   1   97.89    8.70
   6  23  -1   85.39    9.10
  -6  23   1   83.19    8.90
  -6  23   1   85.39    9.90
   5 -23  -1 1459.25  103.79
   5 -23  -1 1472.85  103.89
  -5 -23   1 1452.35  103.89
  -5 -23   1 1343.57  104.09
  -5 -23   1 1523.85  103.99
  -5 -23   1 1610.74  104.29
  -5 -23   1 1555.64  104.09
  -5 -23   1 1510.25  103.89
   5 -23  -1 1297.17  104.09
  -5  23   1 1389.56  104.59
   5  23  -1 1396.36  104.29
  -5  23   1 1413.76  104.49
  -4 -23   1 1738.63  120.19
  -4 -23   1 1552.14  120.39
   4 -23  -1 1739.73  120.09
   4 -23  -1 1472.45  120.39
   4 -23  -1 1756.22  120.19
  -4 -23   1 1701.63  120.39
  -4 -23   1 1507.95  120.69
  -4 -23   1 1911.11  120.69
  -4 -23   1 1685.83  120.19
  -4 -23   1 1747.23  121.39
   4 -23  -1 1596.54  120.49
  -4 -23   1 1790.52  120.39
   4 -23  -1 1787.42  121.39
  -4 -23   1 1557.14  120.09
  -4  23   1 1588.24  120.79
  -4  23   1 1760.12  120.69
   4  23  -1 1694.73  120.59
  -3 -23   1  107.59    8.20
  -3 -23   1   69.39   12.10
  -3 -23   1  107.59    7.40
  -3 -23   1   89.19    7.50
   3 -23  -1   92.09    7.40
   3 -23  -1   78.69   11.30
   3 -23  -1   94.79    7.60
  -3 -23   1   83.09    7.80
  -3 -23   1   80.19   10.40
   3 -23  -1   90.29    7.30
  -3 -23   1   87.49    8.10
  -3 -23   1   91.09    7.60
   3  23  -1   85.39    8.40
  -3  23   1   73.69    8.60
   3  23  -1   82.99    7.90
   2 -23  -1  643.04   49.90
   2 -23  -1  662.43   50.19
  -2 -23   1  703.13   49.80
   2 -23  -1  740.43   49.80
  -2 -23   1  658.03   49.99
  -2 -23   1  679.33   51.09
  -2 -23   1  723.03   50.39
  -2 -23   1  724.33   49.99
   2 -23  -1  658.43   49.99
  -2 -23   1  688.63   50.09
  -2 -23   1  726.23   50.19
   2 -23  -1  724.03   49.90
   2 -23  -1  656.83   51.19
   2 -23  -1  712.63   50.09
  -2 -23   1  695.73   49.99
  -2 -23   1  684.93   49.80
  -2 -23   1  683.83   49.90
   2 -23  -1  644.24   49.70
  -2  23   1  658.63   50.39
   2  23  -1  752.62   50.19
  -2  23   1  756.82   50.19
   2  23  -1  689.43   50.39
   2  23  -1  665.13   50.09
   1 -23  -1  226.78   18.30
  -1 -23   1  241.98   17.80
   1 -23  -1  239.08   20.30
  -1 -23   1  265.97   18.10
  -1 -23   1  245.58   18.00
   1 -23  -1  249.58   18.00
   1 -23  -1  252.57   18.10
  -1 -23   1  265.97   21.00
  -1 -23   1  221.48   17.80
  -1 -23   1  205.28   18.30
  -1 -23   1  202.18   18.10
   1 -23  -1  225.18   17.80
  -1 -23   1  265.67   18.40
   1 -23  -1  234.58   18.00
  -1  23   1  246.08   18.40
   1  23  -1  252.27   18.40
   1  23  -1  239.78   18.30
   1  23  -1  251.47   18.10
  -1  23   1  250.47   18.50
   0 -23  -1  570.84   38.20
   0 -23   1  548.05   38.20
   0 -23  -1  453.75   38.30
   0 -23   1  455.65   38.40
   0 -23  -1  509.35   38.20
   0 -23   1  509.85   38.20
   0 -23   1  561.54   38.60
   0 -23  -1  522.85   38.30
   0 -23   1  519.75   38.30
   0 -23  -1  450.25   38.60
   0 -23  -1  545.05   38.30
   0 -23  -1  537.75   38.60
   0 -23  -1  546.75   39.70
   0 -23  -1  559.44   40.20
   0 -23   1  565.74   38.40
   0  23  -1  521.35   39.30
   0  23   1  497.25   38.70
   0  23   1  570.64   38.50
   0  23   1  564.04   38.70
   0  23  -1  573.64   38.80
   0  23  -1  526.05   38.30
  -1 -23  -1  321.57   23.10
   1 -23   1  331.57   23.30
  -1 -23  -1  322.37   24.80
   1 -23   1  294.27   22.80
   1 -23   1  299.17   23.10
  -1 -23  -1  300.17   22.80
  -1 -23  -1  321.87   23.30
  -1 -23  -1  281.17   23.00
   1 -23   1  325.67   22.80
  -1 -23  -1  326.97   22.80
   1 -23   1  304.17   22.90
   1 -23   1  295.47   23.00
   1 -23   1  339.77   23.10
  -1 -23  -1  296.67   24.80
  -1 -23  -1  294.77   23.40
  -1 -23  -1  300.97   23.00
   1  23   1  298.17   23.30
   1  23   1  306.47   23.00
   1  23   1  327.57   23.10
  -1  23  -1  325.67   23.20
  -1  23  -1  328.07   23.50
  -1  23  -1  319.17   23.10
  -2 -23  -1 3043.30  203.38
  -2 -23  -1 3037.70  204.28
  -2 -23  -1 3016.80  204.28
  -2 -23  -1 2903.91  203.28
  -2 -23  -1 2764.82  203.18
   2 -23   1 2852.51  203.08
   2 -23   1 2909.41  203.48
   2 -23   1 2673.33  203.18
  -2 -23  -1 3064.09  203.58
  -2 -23  -1 2782.92  203.18
   2 -23   1 2603.54  203.28
  -2 -23  -1 2932.21  203.18
   2 -23   1 2930.81  203.18
  -2 -23  -1 2570.34  203.38
  -2 -23  -1 2612.84  203.58
  -2  23  -1 2773.92  203.78
   2  23   1 2842.92  203.68
   2  23   1 2818.42  203.38
   2  23   1 2913.71  203.58
  -2  23  -1 2916.21  203.58
   3 -23   1 1429.56  113.49
  -3 -23  -1 1732.03  113.49
  -3 -23  -1 1553.94  113.29
  -3 -23  -1 1751.32  113.69
   3 -23   1 1632.54  113.29
  -3 -23  -1 1726.43  114.49
  -3 -23  -1 1340.37  113.39
   3 -23   1 1439.46  113.49
  -3 -23  -1 1731.13  114.49
  -3 -23  -1 1630.64  113.29
  -3 -23  -1 1614.14  113.39
  -3 -23  -1 1393.16  113.49
  -3 -23  -1 1620.14  113.29
  -3 -23  -1 1455.55  113.69
   3 -23   1 1695.53  113.29
   3 -23   1 1495.15  113.29
  -3  23  -1 1621.94  113.79
   3  23   1 1589.24  113.49
   3  23   1 1633.84  113.59
  -3  23  -1 1612.64  113.99
  -4 -23  -1  101.39   10.80
  -4 -23  -1   98.79    8.10
   4 -23   1  105.29    8.10
  -4 -23  -1   92.59    8.30
  -4 -23  -1   90.69    8.10
  -4 -23  -1  100.59    8.50
  -4 -23  -1   84.69   11.20
  -4 -23  -1   88.69    9.00
   4 -23   1  100.19    8.00
   4 -23   1  100.29    8.50
  -4 -23  -1  100.59    8.60
  -4 -23  -1  101.59    8.80
  -4  23  -1   85.19    9.40
   4  23   1  101.49    8.60
  -4  23  -1  104.69    9.00
   5 -23   1   46.80    5.10
  -5 -23  -1   56.59    8.40
  -5 -23  -1   55.69    5.90
  -5 -23  -1   38.80    5.10
  -5 -23  -1   55.39    6.30
  -5 -23  -1   46.30    5.20
   5 -23   1   48.50    5.20
  -5 -23  -1   60.89    9.00
  -5 -23  -1   50.09    5.70
  -5 -23  -1   53.99    9.60
  -5  23  -1   41.40    6.70
  -5  23  -1   45.30    7.50
   5  23   1   56.49    6.20
  -6 -23  -1   64.99    6.20
   6 -23   1   56.59    6.50
  -6 -23  -1   61.69    6.90
  -6 -23  -1   63.69    6.90
  -6 -23  -1   58.59    6.50
  -6 -23  -1   61.49    5.80
  -6 -23  -1   62.39    5.90
   6 -23   1   60.09    5.80
   6 -23   1   50.19   12.20
  -6 -23  -1   63.29    6.30
   6 -23   1   59.89    5.90
   6  23   1   58.09    7.20
  -6  23  -1   62.19    7.10
  -6  23  -1   54.29    8.50
  -7 -23  -1   64.89    6.60
   7 -23   1   61.99    6.10
   7 -23   1   56.99    6.10
  -7 -23  -1   75.29    7.10
  -7 -23  -1   61.99    6.00
  -7 -23  -1   62.79    6.20
   7 -23   1   71.39   12.10
  -7 -23  -1   61.39    7.00
   7  23   1   65.09    7.90
  -7  23  -1   67.89   10.10
  -7  23  -1   62.69    7.10
   8 -23   1  380.26   33.70
  -8 -23  -1  459.05   31.70
  -8 -23  -1  445.86   31.60
  -8 -23  -1  433.16   32.20
  -8 -23  -1  484.35   31.90
   8 -23   1  437.96   31.70
  -8 -23  -1  428.16   31.90
   8 -23   1  423.16   31.60
  -8 -23  -1  438.96   31.90
  -8  23  -1  412.16   31.90
  -9 -23  -1 1055.59   73.29
   9 -23   1 1026.80   73.09
  -9 -23  -1  991.40   73.19
  -9 -23  -1 1001.70   72.99
  -9 -23  -1  998.60   73.39
   9 -23   1  999.70   72.99
  -9 -23  -1 1075.69   73.09
  -9  23  -1  998.70   73.19
 -10 -23  -1   34.00    4.70
 -10 -23  -1   32.70    4.60
 -10 -23  -1   43.60    4.40
 -10 -23  -1   45.70    5.40
  10 -23   1   47.40    4.90
 -10 -23  -1   46.40    5.00
 -10  23  -1   50.69    5.70
  11 -23   1   40.10    4.30
 -11 -23  -1   38.10    4.20
 -11 -23  -1   35.80    4.40
 -11 -23  -1   37.10    3.90
 -11 -23  -1   37.50    4.70
 -11 -23  -1   31.20    4.10
 -12 -23  -1   15.50    2.70
 -12 -23  -1   20.00    3.10
 -12 -23  -1   16.90    3.50
 -12 -23  -1   11.30    2.90
  12 -23   1   19.60    2.90
 -12 -24   1   95.79    8.50
  12 -24  -1  108.89    8.80
 -12 -24   1  116.49    8.20
 -12 -24   1   99.89    8.40
  12 -24  -1  121.79    8.50
 -11 -24   1    1.60    1.80
 -11 -24   1    4.10    1.70
  11 -24  -1    4.50    2.10
 -11 -24   1    6.70    2.50
  11 -24  -1    8.90    6.20
 -11 -24   1    5.00    2.10
 -10 -24   1  220.88   17.10
 -10 -24   1  237.88   17.40
 -10 -24   1  217.68   17.30
 -10 -24   1  242.68   17.20
 -10 -24   1  235.48   17.60
  10 -24  -1  231.18   17.20
  10 -24  -1  237.28   19.50
  -9 -24   1   88.59    8.40
  -9 -24   1   83.69    9.70
   9 -24  -1   91.59    8.10
  -9 -24   1   98.49    7.80
  -9 -24   1   92.69    7.80
   9 -24  -1   85.39   11.60
  -9 -24   1   83.99    8.30
  -9  24   1   75.99    8.50
  -8 -24   1  174.88   14.10
  -8 -24   1  180.48   13.90
   8 -24  -1  191.08   17.20
   8 -24  -1  163.68   14.60
  -8 -24   1  190.28   14.30
   8 -24  -1  185.98   14.00
  -8 -24   1  187.68   14.40
   8 -24  -1  176.38   14.00
  -8 -24   1  187.28   13.90
  -8 -24   1  193.78   14.70
  -8  24   1  187.38   14.60
  -7 -24   1   23.40    3.40
   7 -24  -1   32.90    5.40
  -7 -24   1   29.90    5.50
  -7 -24   1   26.40    5.50
  -7 -24   1   34.10    4.10
  -7 -24   1   21.90    3.60
   7 -24  -1   26.70    4.10
   7 -24  -1   21.90    6.50
   7 -24  -1   26.20    4.50
  -7  24   1   21.40    4.30
   7  24  -1   21.20    5.40
  -6 -24   1  224.68   17.00
  -6 -24   1  219.98   16.70
  -6 -24   1  218.98   16.40
  -6 -24   1  223.88   16.70
   6 -24  -1  217.88   16.40
   6 -24  -1  236.68   19.00
   6 -24  -1  207.18   16.30
   6  24  -1  216.28   17.40
  -6  24   1  210.68   17.10
  -6  24   1  205.08   18.90
  -5 -24   1  538.55   39.40
   5 -24  -1  550.14   38.80
   5 -24  -1  481.25   40.50
  -5 -24   1  573.84   38.90
  -5 -24   1  519.55   39.00
  -5 -24   1  528.95   39.00
  -5 -24   1  615.84   39.20
   5 -24  -1  528.15   38.80
   5 -24  -1  572.84   39.20
  -5  24   1  464.75   39.90
  -5  24   1  528.95   39.60
  -4 -24   1  295.47   20.20
  -4 -24   1  260.27   20.00
  -4 -24   1  260.87   20.20
   4 -24  -1  286.27   20.00
   4 -24  -1  244.68   20.80
  -4 -24   1  240.68   19.90
  -4 -24   1  305.77   20.30
   4 -24  -1  247.58   20.70
   4  24  -1  301.17   20.70
  -4  24   1  244.18   20.70
  -4  24   1  286.77   21.10
  -3 -24   1 1137.89   80.79
  -3 -24   1 1031.30   80.79
  -3 -24   1 1230.48   81.09
  -3 -24   1 1062.59   81.89
  -3 -24   1 1014.10   80.89
   3 -24  -1 1146.59   80.69
  -3 -24   1 1081.59   81.09
   3 -24  -1 1222.58   80.69
  -3 -24   1 1085.49   80.59
  -3 -24   1 1180.48   80.79
   3 -24  -1 1168.58   81.99
  -3 -24   1 1173.58   80.69
   3 -24  -1 1123.59   80.49
  -3 -24   1 1217.78   81.99
   3 -24  -1 1074.99   80.89
   3 -24  -1 1069.59   80.89
  -3 -24   1 1112.49   80.69
   3  24  -1 1134.69   80.99
  -3  24   1 1073.39   81.19
   3  24  -1 1133.89   81.29
  -3  24   1 1171.38   81.19
  -2 -24   1   42.00    5.20
   2 -24  -1   38.80    4.50
  -2 -24   1   38.30    5.60
  -2 -24   1   36.00    4.60
   2 -24  -1   42.20    4.80
   2 -24  -1   31.70    6.30
   2 -24  -1   42.40    5.90
   2 -24  -1   45.00    5.00
   2 -24  -1   42.50    7.40
   2 -24  -1   39.50    4.70
  -2 -24   1   43.30    5.30
  -2 -24   1   43.00    5.60
   2 -24  -1   44.00    7.60
  -2 -24   1   39.60    6.90
  -2 -24   1   41.00    5.10
  -2 -24   1   42.50    4.70
  -2 -24   1   40.50    4.60
  -2 -24   1   36.50    5.20
   2  24  -1   34.00    5.00
  -2  24   1   34.60    6.10
   2  24  -1   40.00    5.70
   2  24  -1   51.59    5.40
  -2  24   1   48.20    5.40
   1 -24  -1  105.59    9.50
   1 -24  -1  118.19   10.00
   1 -24  -1  115.19    9.10
   1 -24  -1  122.99    9.50
  -1 -24   1  125.39    9.70
  -1 -24   1  114.39    9.10
  -1 -24   1  115.89    9.10
   1 -24  -1  126.69   12.80
  -1 -24   1  124.79    9.50
   1 -24  -1   95.69    9.40
   1 -24  -1   96.59   10.80
  -1 -24   1   96.99    9.40
  -1 -24   1  114.99    9.50
   1 -24  -1   97.89    9.40
  -1 -24   1  117.89   13.20
  -1  24   1  120.29   10.10
   1  24  -1  115.89   10.00
  -1  24   1  124.89    9.60
   1  24  -1  132.59    9.70
   1  24  -1  113.79    9.50
   0 -24  -1   14.20    3.50
   0 -24  -1    4.60    2.90
   0 -24  -1   11.90    2.50
   0 -24   1    5.40    2.00
   0 -24   1   10.90    2.70
   0 -24  -1    9.70    2.00
   0 -24   1   11.50    3.00
   0 -24  -1   15.20    3.60
   0 -24   1    9.20    2.30
   0 -24   1    9.60    2.70
   0 -24  -1   12.90    2.80
   0 -24   1    9.80    2.30
   0 -24  -1   11.10    5.60
   0 -24   1   10.40    2.50
   0 -24  -1    6.40    6.40
   0 -24  -1    6.30    2.60
   0 -24  -1   12.60    2.30
   0  24  -1   14.80    2.90
   0  24  -1    6.90    2.90
   0  24   1   10.10    2.60
   0  24  -1    8.80    3.20
   0  24   1   10.30    3.30
  -1 -24  -1 1418.46  113.19
  -1 -24  -1 1732.53  113.19
   1 -24   1 1496.45  112.69
   1 -24   1 1614.94  112.79
  -1 -24  -1 1637.24  112.79
  -1 -24  -1 1599.84  112.89
  -1 -24  -1 1383.56  112.99
   1 -24   1 1354.76  112.99
  -1 -24  -1 1739.53  112.99
   1 -24   1 1547.75  112.89
  -1 -24  -1 1575.74  112.79
   1 -24   1 1639.94  113.19
   1 -24   1 1666.73  112.99
   1 -24   1 1475.85  112.79
  -1 -24  -1 1644.34  113.89
  -1 -24  -1 1713.83  113.99
   1  24   1 1616.54  113.09
  -1  24  -1 1645.74  113.29
   1  24   1 1536.35  112.99
  -1  24  -1 1492.75  112.99
  -1  24  -1 1562.64  113.39
   1  24   1 1627.24  113.29
   2 -24   1  132.39   12.20
  -2 -24  -1  163.88   12.20
  -2 -24  -1  157.08   11.90
  -2 -24  -1  170.48   12.60
  -2 -24  -1  164.48   15.00
   2 -24   1  155.38   11.90
   2 -24   1  158.28   12.50
  -2 -24  -1  153.98   11.90
  -2 -24  -1  140.89   12.50
   2 -24   1  151.18   11.90
  -2 -24  -1  176.28   12.30
   2 -24   1  143.59   12.00
  -2 -24  -1  135.99   12.30
  -2 -24  -1  173.18   14.50
   2 -24   1  147.89   12.40
  -2 -24  -1  148.59   12.20
  -2  24  -1  162.38   12.60
  -2  24  -1  154.98   13.10
   2  24   1  163.58   12.40
   2  24   1  164.18   12.80
   2  24   1  162.38   12.50
  -3 -24  -1  850.51   60.89
  -3 -24  -1  830.02   59.59
  -3 -24  -1  758.22   59.79
  -3 -24  -1  900.31   59.99
   3 -24   1  744.13   59.79
   3 -24   1  821.22   59.89
   3 -24   1  858.41   59.49
  -3 -24  -1  813.02   60.09
  -3 -24  -1  887.41   60.99
   3 -24   1  839.02   59.59
   3 -24   1  864.21   59.59
  -3 -24  -1  845.22   59.59
  -3 -24  -1  761.42   59.69
  -3 -24  -1  841.22   59.79
  -3 -24  -1  845.22   59.59
   3  24   1  825.22   60.19
   3  24   1  798.92   59.89
   3  24   1  832.42   59.89
  -3  24  -1  809.32   60.29
  -3  24  -1  868.91   60.09
  -4 -24  -1  824.02   53.69
  -4 -24  -1  761.62   53.29
  -4 -24  -1  773.62   53.39
   4 -24   1  758.62   53.19
   4 -24   1  775.82   53.19
  -4 -24  -1  822.32   54.79
  -4 -24  -1  786.52   53.49
   4 -24   1  675.13   53.49
  -4 -24  -1  663.03   53.39
  -4 -24  -1  666.83   53.49
  -4 -24  -1  731.93   53.19
  -4 -24  -1  707.53   53.69
   4  24   1  733.33   53.69
  -4  24  -1  722.63   53.79
  -4  24  -1  701.63   54.09
  -5 -24  -1   92.79    7.20
  -5 -24  -1   89.29    7.20
   5 -24   1   83.69    7.10
  -5 -24  -1   78.59    7.60
  -5 -24  -1   81.29    8.10
  -5 -24  -1   68.59   10.40
   5 -24   1   85.69    7.10
  -5 -24  -1   99.49    8.30
  -5 -24  -1   73.29    7.70
  -5 -24  -1   73.19    7.50
   5 -24   1   93.39    7.60
  -5 -24  -1   63.99   11.20
  -5  24  -1   72.39   10.60
  -5  24  -1   87.39    9.00
   5  24   1   71.59    8.80
  -6 -24  -1  108.59    9.70
  -6 -24  -1  118.59    9.60
  -6 -24  -1  117.09    9.40
   6 -24   1  121.99    9.50
   6 -24   1  103.69    9.90
  -6 -24  -1  128.79    9.90
  -6 -24  -1   93.19   11.70
  -6 -24  -1  121.99   10.00
  -6 -24  -1  128.29   10.40
   6 -24   1  127.89    9.50
  -6 -24  -1  110.69   10.40
  -6  24  -1  126.59   10.40
  -6  24  -1  118.69   12.10
   6  24   1  118.39   10.90
  -7 -24  -1  561.74   39.40
  -7 -24  -1  575.94   39.70
   7 -24   1  547.15   39.20
  -7 -24  -1  538.95   39.30
   7 -24   1  506.85   39.40
  -7 -24  -1  529.45   39.10
  -7 -24  -1  569.54   39.20
   7 -24   1  543.55   39.10
   7  24   1  492.05   40.10
  -7  24  -1  539.55   39.40
   8 -24   1  339.37   25.10
  -8 -24  -1  360.06   25.90
   8 -24   1  334.67   25.20
  -8 -24  -1  362.16   25.40
  -8 -24  -1  314.87   25.10
  -8 -24  -1  358.26   25.50
  -8  24  -1  337.97   25.50
  -9 -24  -1    9.50    3.10
  -9 -24  -1   15.00    2.40
   9 -24   1    9.10    2.50
  -9 -24  -1    9.60    5.70
  -9  24  -1   12.20    3.40
 -10 -24  -1   88.09    7.00
 -10 -24  -1   79.69    7.70
 -10 -24  -1   91.39    7.30
 -10 -24  -1   76.59    7.40
 -10 -24  -1   86.89    7.20
  10 -24   1   83.19    7.20
 -10  24  -1   87.19    7.90
 -11 -24  -1    1.00    2.30
 -11 -24  -1    1.90    2.10
 -11 -24  -1    4.00    1.70
 -11 -24  -1    2.70    1.80
  11 -24   1    3.40    2.00
 -11 -24  -1    3.80    1.80
 -12 -24  -1   33.90    3.70
 -12 -24  -1   33.80    4.10
 -12 -24  -1   38.80    3.60
  12 -24   1   36.20    3.70
 -12 -24  -1   34.00    3.60
  12 -25  -1  119.89    8.80
 -12 -25   1  128.39    8.80
 -12 -25   1  103.99    9.00
 -11 -25   1   10.70    2.40
  11 -25  -1   14.30    2.80
 -11 -25   1   15.20    2.70
  11 -25  -1   11.70    2.30
 -11 -25   1    8.00    2.60
  10 -25  -1   67.89    9.80
 -10 -25   1   61.69    5.70
 -10 -25   1   55.69    6.10
  10 -25  -1   54.19    5.30
 -10 -25   1   49.00    5.20
 -10 -25   1   55.59    5.40
  -9 -25   1  585.24   41.50
  -9 -25   1  560.04   41.50
  -9 -25   1  593.04   41.40
   9 -25  -1  551.94   42.90
  -9 -25   1  573.84   41.40
   9 -25  -1  578.74   41.40
  -9 -25   1  565.54   41.80
  -9 -25   1  612.44   41.60
  -9  25   1  537.15   41.60
   8 -25  -1   72.99    7.30
  -8 -25   1   78.19    7.50
  -8 -25   1   72.89    8.10
  -8 -25   1   88.89    7.20
  -8 -25   1   92.19    7.10
   8 -25  -1   85.89    7.10
  -8 -25   1   72.99    7.90
   8 -25  -1   75.79   11.60
  -8  25   1   79.49    8.10
   7 -25  -1  470.05   32.70
   7 -25  -1  432.46   30.60
   7 -25  -1  412.86   30.60
  -7 -25   1  375.46   30.90
  -7 -25   1  354.36   30.80
  -7 -25   1  456.65   30.90
  -7 -25   1  467.75   31.20
  -7 -25   1  452.05   30.90
  -7 -25   1  421.76   30.70
   7  25  -1  368.56   31.70
  -7  25   1  422.96   31.00
   6 -25  -1 1039.50   73.89
  -6 -25   1 1111.09   74.49
  -6 -25   1 1058.89   74.19
  -6 -25   1 1030.60   74.19
  -6 -25   1 1051.39   74.09
   6 -25  -1 1022.10   74.29
  -6 -25   1 1020.50   73.99
   6 -25  -1 1004.60   75.29
   6 -25  -1 1023.90   73.89
  -6 -25   1 1077.59   73.99
   6  25  -1  936.61   74.59
  -6  25   1  991.90   74.19
  -5 -25   1   49.60    6.20
  -5 -25   1   63.39    5.80
   5 -25  -1   57.49    5.40
   5 -25  -1   43.40    8.00
   5 -25  -1   56.89    5.60
  -5 -25   1   45.70    7.50
  -5 -25   1   49.60    9.90
  -5 -25   1   61.39    5.50
  -5 -25   1   54.19    6.10
  -5  25   1   39.50   10.60
  -5  25   1   73.99    9.70
   5  25  -1   49.80    7.10
   4 -25  -1    3.10    5.90
  -4 -25   1    8.50    3.80
   4 -25  -1    2.80    4.10
   4 -25  -1    6.00    2.20
   4 -25  -1    8.40    2.30
  -4 -25   1    6.20    3.00
  -4 -25   1   -4.10    7.10
  -4 -25   1    7.80    2.40
  -4 -25   1    5.30    2.50
  -4 -25   1    5.30    2.40
  -4 -25   1    5.30    2.50
  -4 -25   1    8.40    2.50
   4 -25  -1    5.80    2.10
   4  25  -1    3.70    3.70
   4  25  -1    6.70    3.50
  -4  25   1    3.90    3.50
  -4  25   1    3.60    4.30
   3 -25  -1 1066.99   81.19
  -3 -25   1 1090.99   80.99
  -3 -25   1 1133.19   80.99
  -3 -25   1 1164.98   82.39
   3 -25  -1 1118.79   80.89
  -3 -25   1 1235.28   81.29
   3 -25  -1 1196.68   80.99
  -3 -25   1  961.20   81.19
   3 -25  -1 1024.60   81.29
   3 -25  -1 1209.88   82.39
  -3 -25   1  955.30   81.09
  -3 -25   1 1291.17   81.49
  -3 -25   1 1176.78   81.19
  -3 -25   1 1156.78   81.09
  -3  25   1 1153.28   81.59
   3  25  -1 1107.19   81.49
   3  25  -1 1186.68   81.59
  -3  25   1 1122.89   81.69
   3  25  -1 1143.99   81.69
   2 -25  -1 1142.79   83.19
  -2 -25   1 1123.59   81.99
  -2 -25   1 1152.88   81.99
  -2 -25   1 1003.80   82.09
  -2 -25   1 1121.69   82.19
   2 -25  -1 1123.29   82.19
   2 -25  -1 1015.90   82.59
   2 -25  -1 1053.49   82.09
  -2 -25   1 1252.07   82.49
  -2 -25   1 1267.17   83.39
   2 -25  -1 1161.18   82.09
   2 -25  -1 1135.49   82.39
  -2 -25   1 1254.77   82.29
  -2 -25   1 1167.78   81.99
  -2 -25   1 1068.29   82.19
   2 -25  -1 1143.39   82.09
   2  25  -1 1187.78   82.69
  -2  25   1 1193.28   82.49
  -2  25   1 1152.48   82.69
   2  25  -1 1190.58   82.49
   2  25  -1 1138.89   82.39
  -1 -25   1    3.50    1.80
   1 -25  -1    5.60    2.50
  -1 -25   1    7.90    2.30
   1 -25  -1    2.00    2.70
   1 -25  -1    4.10    2.00
   1 -25  -1    1.30    2.30
  -1 -25   1    4.60    2.80
   1 -25  -1   -1.20    5.70
  -1 -25   1    3.50    2.00
  -1 -25   1    2.60    2.50
  -1 -25   1    4.30    2.10
   1 -25  -1    4.80    2.00
  -1 -25   1    3.50    6.30
   1 -25  -1    6.80    3.90
  -1 -25   1    2.10    2.20
   1 -25  -1    5.80    2.60
   1  25  -1    3.10    3.00
  -1  25   1    1.40    2.70
   1  25  -1    4.10    2.90
   1  25  -1    0.30    3.20
  -1  25   1   -2.30    3.20
   0 -25   1 1441.56  108.19
   0 -25  -1 1485.95  108.19
   0 -25   1 1643.64  108.29
   0 -25  -1 1524.25  108.49
   0 -25   1 1576.64  108.09
   0 -25  -1 1461.95  108.09
   0 -25  -1 1593.44  108.09
   0 -25   1 1394.26  108.29
   0 -25  -1 1652.03  108.39
   0 -25   1 1595.24  108.49
   0 -25  -1 1358.46  108.29
   0 -25   1 1483.85  108.09
   0 -25  -1 1534.95  109.39
   0 -25  -1 1402.36  108.49
   0 -25  -1 1541.85  109.19
   0  25  -1 1471.45  108.39
   0  25  -1 1579.74  108.59
   0  25  -1 1511.85  108.69
   0  25   1 1509.65  108.49
   0  25   1 1476.05  108.69
  -1 -25  -1 1079.99   75.89
  -1 -25  -1 1123.59   75.79
   1 -25   1  999.90   75.39
   1 -25   1 1000.30   75.59
  -1 -25  -1 1069.49   75.69
  -1 -25  -1 1082.29   75.49
   1 -25   1 1026.00   75.49
   1 -25   1 1018.00   75.79
  -1 -25  -1 1128.19   76.89
  -1 -25  -1 1027.10   76.69
   1 -25   1 1069.59   75.49
  -1 -25  -1 1030.80   75.79
   1 -25   1 1115.29   75.79
  -1 -25  -1 1065.99   75.59
   1 -25   1 1058.49   75.89
  -1 -25  -1 1010.50   75.99
   1  25   1 1056.69   75.89
  -1  25  -1 1112.99   76.09
   1  25   1 1043.60   76.09
   1  25   1 1001.30   76.19
  -1  25  -1 1021.00   76.19
   2 -25   1   -0.70    1.80
  -2 -25  -1    0.00    2.70
  -2 -25  -1    0.80    1.90
  -2 -25  -1    1.90    5.20
  -2 -25  -1   -0.10    2.20
  -2 -25  -1    0.50    2.40
  -2 -25  -1    0.80    4.60
   2 -25   1    2.30    2.70
  -2 -25  -1   -2.90    2.60
   2 -25   1   -0.30    2.20
   2 -25   1    0.00    2.50
  -2 -25  -1   -0.70    1.70
   2 -25   1   -0.10    2.30
  -2 -25  -1    1.00    2.10
  -2 -25  -1    2.10    2.70
  -2 -25  -1    0.30    2.80
   2 -25   1    1.80    2.80
   2 -25   1   -1.80    3.40
  -2  25  -1    3.50    3.50
   2  25   1    1.70    3.00
   2  25   1    0.60    2.70
   2  25   1   -0.60    3.10
  -2  25  -1    1.90    2.80
  -3 -25  -1  152.18   14.20
  -3 -25  -1  149.29   11.30
  -3 -25  -1  150.88   11.70
   3 -25   1  148.19   11.30
  -3 -25  -1  134.89   12.00
   3 -25   1  159.78   11.40
  -3 -25  -1  166.78   14.60
  -3 -25  -1  150.98   12.00
  -3 -25  -1  154.88   11.60
  -3 -25  -1  150.78   11.50
   3 -25   1  138.49   12.30
  -3 -25  -1  125.99   11.60
  -3 -25  -1  121.99   11.40
  -3  25  -1  158.68   12.40
   3  25   1  144.69   12.10
   3  25   1  149.39   12.20
   3  25   1  140.19   12.30
  -3  25  -1  148.19   12.80
  -4 -25  -1 1167.48   83.39
  -4 -25  -1 1150.18   83.19
  -4 -25  -1 1182.18   83.29
  -4 -25  -1 1263.77   83.69
  -4 -25  -1 1078.79   83.49
   4 -25   1 1233.58   83.29
   4 -25   1 1085.39   83.49
  -4 -25  -1 1212.28   83.49
  -4 -25  -1 1204.78   83.29
  -4 -25  -1 1262.67   84.69
  -4 -25  -1 1114.29   83.79
  -4 -25  -1 1226.58   84.69
   4 -25   1 1184.98   83.19
   4  25   1 1103.29   83.79
   4  25   1 1140.89   83.69
  -4  25  -1 1131.79   83.99
   4  25   1 1134.99   83.99
  -4  25  -1 1046.20   83.99
  -5 -25  -1  749.82   51.29
  -5 -25  -1  675.83   51.49
  -5 -25  -1  735.63   51.39
  -5 -25  -1  722.93   52.79
   5 -25   1  646.24   51.49
   5 -25   1  733.13   51.19
  -5 -25  -1  755.22   51.69
  -5 -25  -1  673.93   51.19
  -5 -25  -1  698.03   51.79
   5 -25   1  747.63   51.19
  -5 -25  -1  779.32   51.49
  -5 -25  -1  705.03   51.29
  -5  25  -1  658.23   52.29
   5  25   1  683.03   51.89
  -6 -25  -1  321.17   22.90
   6 -25   1  292.27   22.10
  -6 -25  -1  300.57   22.20
  -6 -25  -1  334.57   22.50
  -6 -25  -1  294.17   22.70
  -6 -25  -1  325.17   22.20
  -6 -25  -1  284.67   22.40
   6 -25   1  297.67   22.10
  -6 -25  -1  300.87   22.40
   6 -25   1  320.97   22.60
   6  25   1  253.37   23.20
  -6  25  -1  273.77   22.50
  -7 -25  -1 1006.40   67.59
   7 -25   1  948.11   67.59
  -7 -25  -1  962.50   67.59
  -7 -25  -1  978.10   67.79
  -7 -25  -1  924.11   67.79
  -7 -25  -1  987.80   67.69
   7 -25   1  957.00   67.49
  -7 -25  -1  996.60   68.09
   7 -25   1  874.41   68.29
   7  25   1  791.92   68.39
  -7  25  -1  926.21   67.79
  -8 -25  -1  134.69   11.40
   8 -25   1  143.69   11.10
  -8 -25  -1  134.79   11.50
  -8 -25  -1  142.19   11.00
  -8 -25  -1  137.49   12.00
  -8 -25  -1  143.29   11.30
   8 -25   1  141.79   11.10
  -8 -25  -1  148.39   11.10
  -8  25  -1  141.59   11.60
  -9 -25  -1   37.10    6.10
   9 -25   1   39.30    4.60
  -9 -25  -1   34.20    4.50
  -9 -25  -1   34.40    4.90
   9 -25   1   37.90    5.00
  -9 -25  -1   42.50    4.30
  -9 -25  -1   32.80    5.20
  -9 -25  -1   44.50    4.70
  -9  25  -1   29.40    4.50
  10 -25   1  202.48   14.50
 -10 -25  -1  207.68   14.40
 -10 -25  -1  196.98   14.40
 -10 -25  -1  185.78   14.60
 -10 -25  -1  179.58   14.80
 -10  25  -1  186.18   14.90
 -11 -25  -1  335.17   25.40
 -11 -25  -1  371.66   25.40
 -11 -25  -1  366.66   25.20
 -11 -25  -1  349.47   25.30
  11 -25   1  345.57   25.30
 -11 -25  -1  325.07   25.50
 -12 -25  -1   11.70    2.20
  12 -25   1    9.30    1.80
 -12 -25  -1   11.60    1.90
 -12 -26   1  163.18   11.80
  12 -26  -1  161.38   11.70
  12 -26  -1  177.48   11.90
 -12 -26   1  147.49   12.00
 -12 -26   1  155.78   11.90
  11 -26  -1   20.10    2.80
 -11 -26   1   21.30    2.70
 -11 -26   1   11.40    2.70
  11 -26  -1   16.40    2.80
 -10 -26   1   97.79    8.40
  10 -26  -1   83.79   11.70
  10 -26  -1  100.19    7.80
 -10 -26   1  106.19    7.80
 -10 -26   1   94.79    8.20
   9 -26  -1   79.59    6.50
   9 -26  -1   58.49   10.70
  -9 -26   1   68.79    7.30
  -9 -26   1   79.59    6.60
  -9 -26   1   68.09    7.00
  -9 -26   1   85.29    6.50
  -9 -26   1   71.19    7.50
  -9  26   1   71.29    7.70
   8 -26  -1  148.89   13.90
  -8 -26   1  123.19   10.20
   8 -26  -1  119.79   10.20
   8 -26  -1  125.49   10.30
  -8 -26   1  141.49   11.00
  -8 -26   1  127.69   10.30
  -8  26   1  120.79   12.20
  -7 -26   1   90.19    8.20
   7 -26  -1   72.89   12.10
   7 -26  -1   94.69    7.80
  -7 -26   1   86.79    8.50
  -7 -26   1  102.39    8.20
   7 -26  -1  103.19    8.50
   7 -26  -1   88.29    7.80
  -7 -26   1   91.79    7.90
  -7 -26   1  106.99    8.10
  -7 -26   1   86.79    8.70
  -7  26   1   81.69    8.70
   7  26  -1   67.39   12.30
   6 -26  -1  601.54   42.80
  -6 -26   1  608.74   42.90
   6 -26  -1  604.04   42.80
  -6 -26   1  605.14   42.90
   6 -26  -1  583.94   44.40
  -6 -26   1  626.34   43.10
  -6 -26   1  635.44   43.10
  -6 -26   1  673.83   43.50
   6 -26  -1  531.45   43.10
  -6 -26   1  533.75   43.00
   6  26  -1  530.25   43.80
  -6  26   1  587.54   43.10
   5 -26  -1  410.16   32.40
  -5 -26   1  357.36   30.40
   5 -26  -1  427.46   30.40
   5 -26  -1  423.76   30.30
  -5 -26   1  437.56   30.40
  -5 -26   1  429.26   30.60
   5 -26  -1  411.76   30.70
  -5 -26   1  427.66   30.70
  -5 -26   1  423.86   31.60
  -5 -26   1  427.56   30.60
  -5 -26   1  442.46   30.50
   5  26  -1  392.26   31.40
   4 -26  -1  204.48   17.90
  -4 -26   1  171.68   15.20
  -4 -26   1  188.88   15.20
  -4 -26   1  217.48   15.40
  -4 -26   1  204.78   15.10
   4 -26  -1  175.58   15.40
  -4 -26   1  223.98   15.50
   4 -26  -1  193.58   16.20
   4 -26  -1  211.08   15.10
   4 -26  -1  208.98   14.90
  -4 -26   1  205.38   15.10
  -4  26   1  204.08   17.20
   4  26  -1  212.78   16.40
   4  26  -1  191.48   16.70
  -4  26   1  192.98   16.40
   4  26  -1  196.98   16.40
  -3 -26   1 1020.90   72.09
  -3 -26   1 1090.49   72.59
   3 -26  -1  972.80   74.19
  -3 -26   1  889.91   73.29
   3 -26  -1 1063.39   72.09
  -3 -26   1 1045.70   72.29
  -3 -26   1  996.90   71.99
   3 -26  -1 1036.30   72.39
  -3 -26   1  992.50   72.39
  -3 -26   1  998.00   72.29
   3 -26  -1  971.40   72.19
   3 -26  -1  953.80   72.29
  -3 -26   1 1055.19   72.29
  -3 -26   1 1061.59   72.09
  -3  26   1 1019.00   72.69
  -3  26   1  929.81   72.89
   3  26  -1  967.40   72.59
   3  26  -1  966.50   72.89
   3  26  -1 1060.99   72.69
  -2 -26   1    2.80    2.70
   2 -26  -1    1.00    1.80
  -2 -26   1    1.70    2.00
  -2 -26   1    2.90    2.00
   2 -26  -1    0.50    1.90
  -2 -26   1    1.70    2.10
   2 -26  -1    2.20    2.40
  -2 -26   1    3.40    2.60
   2 -26  -1    2.60    1.90
   2 -26  -1    2.40    4.60
   2 -26  -1    2.50    5.80
  -2 -26   1    0.40    2.70
  -2 -26   1    5.10    2.50
   2  26  -1    7.40    3.40
  -2  26   1    3.10    3.90
   2  26  -1    2.60    3.10
  -2  26   1    1.70    3.00
   2  26  -1    3.50    3.30
  -1 -26   1  387.56   30.80
  -1 -26   1  442.86   30.00
   1 -26  -1  365.56   30.20
  -1 -26   1  382.96   30.30
   1 -26  -1  404.46   29.90
   1 -26  -1  414.16   30.00
   1 -26  -1  416.36   31.30
   1 -26  -1  449.76   29.80
   1 -26  -1  367.06   29.70
   1 -26  -1  425.26   29.80
  -1 -26   1  343.27   29.60
   1  26  -1  415.96   30.10
   1  26  -1  443.36   30.20
  -1  26   1  395.16   30.30
  -1  26   1  418.66   30.10
   1  26  -1  422.46   30.40
   0 -26  -1  215.78   17.00
   0 -26  -1  217.38   17.30
   0 -26  -1  225.38   17.20
   0 -26  -1  210.18   18.80
   0 -26   1  224.08   16.30
   0 -26   1  237.68   16.90
   0 -26  -1  203.08   17.30
   0 -26   1  198.08   16.50
   0 -26   1  215.98   16.90
   0 -26  -1  222.48   19.50
   0  26  -1  221.88   17.40
   0  26  -1  239.38   17.10
   0  26   1  239.48   17.10
   0  26   1  195.28   17.30
   1 -26   1  547.65   38.30
  -1 -26  -1  545.55   38.50
  -1 -26  -1  507.55   39.10
  -1 -26  -1  530.75   38.50
   1 -26   1  504.65   38.20
   1 -26   1  521.75   38.60
  -1 -26  -1  528.55   38.30
  -1 -26  -1  558.54   39.90
   1 -26   1  526.45   39.40
  -1 -26  -1  564.74   38.40
   1 -26   1  516.45   38.40
  -1 -26  -1  536.15   40.00
   1  26   1  508.95   39.00
   1  26   1  523.05   38.70
  -1  26  -1  535.75   38.80
  -1  26  -1  515.85   39.10
  -2 -26  -1  149.79   11.60
   2 -26   1  158.08   11.70
  -2 -26  -1  162.48   12.20
   2 -26   1  132.19   11.80
  -2 -26  -1  146.09   11.60
   2 -26   1  144.79   12.00
   2 -26   1  133.89   11.50
   2 -26   1  141.69   11.20
  -2 -26  -1  145.69   11.90
  -2 -26  -1  156.08   13.60
  -2 -26  -1  140.49   11.80
  -2 -26  -1  141.49   14.40
  -2 -26  -1  148.99   11.10
   2 -26   1  139.29   11.10
   2 -26   1  144.89   11.20
  -2  26  -1  125.59   12.60
  -2  26  -1  157.88   12.10
   2  26   1  151.58   12.10
   2  26   1  124.29   12.20
   2  26   1  133.59   12.10
   3 -26   1  760.12   51.69
  -3 -26  -1  772.82   52.19
  -3 -26  -1  714.43   51.69
  -3 -26  -1  764.72   51.89
  -3 -26  -1  723.63   51.79
  -3 -26  -1  767.12   53.29
  -3 -26  -1  690.63   51.59
   3 -26   1  677.43   51.99
  -3 -26  -1  787.32   53.19
  -3 -26  -1  712.83   51.59
   3 -26   1  731.03   51.59
  -3 -26  -1  631.94   51.89
  -3 -26  -1  693.23   52.19
   3  26   1  692.73   52.19
  -3  26  -1  675.93   52.49
   3  26   1  703.03   52.19
   3  26   1  705.13   52.39
  -3  26  -1  717.33   52.39
   4 -26   1  401.36   27.50
  -4 -26  -1  425.56   29.60
   4 -26   1  319.17   27.80
  -4 -26  -1  414.06   29.40
  -4 -26  -1  385.76   27.60
  -4 -26  -1  378.26   27.60
  -4 -26  -1  348.67   28.20
  -4 -26  -1  400.56   27.80
  -4 -26  -1  409.76   28.10
  -4 -26  -1  374.26   27.60
  -4 -26  -1  406.66   27.80
   4 -26   1  390.76   27.50
   4  26   1  349.87   28.60
  -4  26  -1  354.36   28.80
  -4  26  -1  361.26   28.60
   4  26   1  331.07   30.50
   4  26   1  364.26   28.50
   5 -26   1  126.79   10.50
  -5 -26  -1  125.59   10.20
  -5 -26  -1  115.09   10.30
   5 -26   1  125.39   10.10
  -5 -26  -1  135.59   10.90
  -5 -26  -1  123.69   10.60
   5 -26   1  126.69   10.00
  -5 -26  -1  130.69   11.00
  -5 -26  -1  138.29   10.40
  -5 -26  -1  136.49   10.60
  -5  26  -1  107.19   12.60
   5  26   1  123.69   11.70
   6 -26   1   47.60    4.90
  -6 -26  -1   43.90    5.20
  -6 -26  -1   46.80    6.20
  -6 -26  -1   49.40    5.90
  -6 -26  -1   37.20    5.30
  -6 -26  -1   46.20    5.60
  -6 -26  -1   46.20    4.90
   6 -26   1   35.50    5.50
   6 -26   1   46.80    5.00
  -6  26  -1   39.10    7.50
  -6  26  -1   55.19    6.50
   6  26   1   53.19    8.40
  -7 -26  -1  171.48   12.30
  -7 -26  -1  168.98   12.30
  -7 -26  -1  151.68   12.60
   7 -26   1  155.58   12.20
  -7 -26  -1  152.78   12.70
   7 -26   1  183.88   12.80
  -7 -26  -1  150.88   12.90
   7 -26   1  153.08   12.20
  -7  26  -1  137.09   12.90
  -8 -26  -1  256.77   18.50
   8 -26   1  251.07   18.40
   8 -26   1  252.57   18.50
  -8 -26  -1  241.38   18.90
  -8 -26  -1  249.58   18.70
  -8 -26  -1  243.38   18.80
  -8 -26  -1  258.87   18.70
  -8 -26  -1  254.87   18.40
   8 -26   1  237.28   19.00
  -8  26  -1  232.48   20.10
  -9 -26  -1   47.80    6.10
   9 -26   1   54.69    5.90
  -9 -26  -1   66.79    5.60
  -9 -26  -1   56.89    5.30
  -9 -26  -1   56.69    6.70
  -9 -26  -1   52.99    5.80
   9 -26   1   55.49    5.40
  -9 -26  -1   55.99    5.40
  -9  26  -1   44.10    6.40
 -10 -26  -1  271.27   19.70
  10 -26   1  268.17   19.70
 -10 -26  -1  267.97   19.60
 -10 -26  -1  262.17   19.80
 -10 -26  -1  259.47   20.00
 -10 -26  -1  282.17   19.80
 -10  26  -1  267.37   20.00
 -11 -26  -1   23.60    3.30
 -11 -26  -1   23.30    4.30
 -11 -26  -1   23.30    3.70
 -11 -26  -1   20.90    3.20
  11 -26   1   22.60    3.10
 -11 -27   1  398.76   30.80
 -11 -27   1  480.55   31.20
 -11 -27   1  433.96   30.60
  11 -27  -1  440.26   30.70
 -11 -27   1  397.26   31.00
  11 -27  -1  401.46   30.70
  10 -27  -1  167.48   11.20
 -10 -27   1  134.49   11.20
 -10 -27   1  157.58   11.10
 -10 -27   1  129.29   11.50
  10 -27  -1  141.69   11.00
  -9 -27   1   92.79    8.10
   9 -27  -1  106.09   11.80
   9 -27  -1   90.59    7.40
  -9 -27   1   80.59    7.40
  -9 -27   1   82.29    7.60
  -9 -27   1   96.39    8.40
  -9 -27   1   90.09    7.80
  -9  27   1   95.59    8.40
   8 -27  -1  106.69    9.10
  -8 -27   1  109.09    9.90
  -8 -27   1  109.69   10.00
  -8 -27   1  106.39    9.40
   8 -27  -1  124.49    9.90
   8 -27  -1  116.59    8.90
  -8 -27   1  120.79    9.60
   8 -27  -1   93.59   12.80
  -8  27   1  102.29    9.70
   7 -27  -1  107.09    8.90
   7 -27  -1  108.29    8.80
  -7 -27   1  107.79    9.60
   7 -27  -1  112.49   13.10
  -7 -27   1  114.09    9.00
  -7 -27   1  111.39    9.30
  -7 -27   1  110.49    9.60
  -7 -27   1  107.79    8.80
  -7 -27   1  102.79    9.10
   7 -27  -1   94.99    9.30
  -7  27   1  111.39    9.80
  -6 -27   1   17.20    3.30
  -6 -27   1   16.50    3.40
   6 -27  -1   18.50    6.60
   6 -27  -1   17.60    2.80
  -6 -27   1   23.70    3.90
  -6 -27   1   21.70    3.00
  -6 -27   1   17.10    3.80
   6 -27  -1   19.60    3.70
  -6  27   1   20.50    4.20
   6  27  -1   16.40    5.80
  -5 -27   1  532.15   36.00
  -5 -27   1  420.36   35.90
  -5 -27   1  561.64   36.40
   5 -27  -1  422.26   36.00
   5 -27  -1  500.75   35.60
   5 -27  -1  510.75   37.60
  -5 -27   1  457.45   35.80
   5 -27  -1  503.05   35.70
  -5 -27   1  486.45   35.80
  -5 -27   1  510.05   35.80
  -5 -27   1  543.45   36.00
   5  27  -1  479.75   37.10
  -5  27   1  497.45   36.20
   5  27  -1  484.05   36.70
  -4 -27   1 1004.10   64.99
   4 -27  -1  803.32   64.69
   4 -27  -1  916.21   64.39
  -4 -27   1  947.51   64.49
   4 -27  -1  882.21   64.59
  -4 -27   1  791.92   64.69
   4 -27  -1  958.00   64.49
   4 -27  -1  898.41   65.89
   4 -27  -1  901.41   64.89
  -4 -27   1  931.31   64.59
  -4 -27   1  969.20   64.69
  -4 -27   1  858.91   64.49
  -4 -27   1  904.81   64.79
  -4 -27   1  989.10   64.79
   4  27  -1  858.71   65.49
   4  27  -1  858.01   65.19
  -4  27   1  798.02   65.89
  -3 -27   1   49.99    5.50
   3 -27  -1   55.59    5.50
   3 -27  -1   49.00   10.30
  -3 -27   1   55.39    6.10
  -3 -27   1   51.99    8.80
   3 -27  -1   62.99    5.90
  -3 -27   1   56.09    6.60
   3 -27  -1   50.09    6.80
  -3 -27   1   49.40    5.90
  -3 -27   1   49.90    5.80
  -3 -27   1   59.79    5.70
  -3 -27   1   55.69    5.30
   3 -27  -1   53.09    5.40
  -3 -27   1   54.89    6.10
   3  27  -1   46.10    7.30
   3  27  -1   54.09    7.90
  -3  27   1   59.09    7.80
   3  27  -1   47.30    7.70
  -3  27   1   35.50    8.90
   2 -27  -1  107.89    9.50
  -2 -27   1  123.29    9.40
   2 -27  -1  119.79    9.30
   2 -27  -1  119.39   10.40
  -2 -27   1  118.49    9.70
  -2 -27   1  122.69    9.80
   2 -27  -1  129.89    9.40
  -2 -27   1  107.79    9.40
  -2 -27   1  121.99    9.30
  -2 -27   1  108.89   10.00
   2 -27  -1  107.19   13.10
   2 -27  -1  124.09    9.90
  -2 -27   1  113.89   10.10
  -2 -27   1  122.99    9.70
  -2  27   1  119.59   10.70
   2  27  -1  108.19   11.00
   2  27  -1  117.29   10.60
  -2  27   1  104.59   11.40
   2  27  -1  104.99   10.60
  -1 -27   1   14.10    3.30
  -1 -27   1   18.10    4.10
   1 -27  -1   14.70    2.60
  -1 -27   1   13.00    2.50
   1 -27  -1   12.80    2.90
  -1 -27   1    9.70    2.30
   1 -27  -1   13.00    3.30
   1 -27  -1   12.30    2.80
  -1 -27   1   13.90    2.90
  -1 -27   1   14.90    2.70
  -1 -27   1   15.50    2.90
   1 -27  -1   13.90    2.30
   1 -27  -1   20.70    4.10
   1 -27  -1   15.40    3.40
  -1  27   1   11.70    4.50
   1  27  -1   24.50    5.50
  -1  27   1   19.00    3.80
   1  27  -1   13.90    4.40
   1  27  -1   13.90    4.20
   0 -27   1  278.07   20.20
   0 -27   1  286.47   19.90
   0 -27  -1  284.77   20.30
   0 -27   1  265.87   20.20
   0 -27  -1  228.88   20.20
   0 -27  -1  254.87   22.90
   0 -27  -1  279.77   19.90
   0 -27   1  285.47   20.40
   0 -27  -1  285.27   20.30
   0 -27  -1  272.67   20.20
   0 -27   1  281.07   20.00
   0 -27  -1  270.57   22.90
   0 -27  -1  245.48   22.60
   0 -27  -1  272.27   20.50
   0 -27   1  250.27   20.30
   0 -27   1  282.87   20.50
   0 -27  -1  284.07   20.00
   0  27   1  281.27   20.70
   0  27   1  248.28   20.90
   0  27  -1  272.27   20.70
   0  27  -1  256.87   21.00
  -1 -27  -1   16.80    3.70
  -1 -27  -1   17.60    2.60
   1 -27   1   16.10    2.50
   1 -27   1   13.50    2.70
  -1 -27  -1   20.50    3.10
  -1 -27  -1   29.80    8.00
   1 -27   1   23.40    3.70
  -1 -27  -1   21.60    3.60
  -1 -27  -1   19.90    3.30
   1 -27   1   28.10    5.00
  -1 -27  -1   20.70    2.90
  -1 -27  -1   19.30    4.20
   1 -27   1   18.70    3.00
   1  27   1   21.20    4.40
  -1  27  -1   25.50    4.10
   1  27   1   18.10    3.90
  -1  27  -1   21.70    4.40
  -2 -27  -1 1588.74  112.29
  -2 -27  -1 1519.25  112.69
  -2 -27  -1 1546.55  112.59
  -2 -27  -1 1616.24  113.39
   2 -27   1 1473.55  112.29
   2 -27   1 1549.64  112.09
  -2 -27  -1 1441.56  112.39
  -2 -27  -1 1600.54  112.59
  -2 -27  -1 1600.64  112.39
   2 -27   1 1590.64  112.59
   2 -27   1 1510.05  112.19
  -2 -27  -1 1752.32  113.59
   2 -27   1 1491.55  112.49
  -2 -27  -1 1687.13  112.49
  -2 -27  -1 1630.64  112.19
   2 -27   1 1653.33  112.49
   2  27   1 1496.05  112.69
  -2  27  -1 1597.74  112.89
   2  27   1 1525.85  112.99
  -2  27  -1 1516.05  113.09
   3 -27   1 1049.09   81.69
  -3 -27  -1 1160.58   81.49
   3 -27   1 1157.98   81.39
  -3 -27  -1 1187.58   81.59
  -3 -27  -1 1092.19   81.79
  -3 -27  -1 1180.78   81.69
  -3 -27  -1 1181.98   82.89
  -3 -27  -1 1214.58   81.79
  -3 -27  -1 1036.90   81.69
  -3 -27  -1 1189.68   81.59
  -3 -27  -1 1175.08   82.89
   3 -27   1 1033.70   81.59
  -3 -27  -1 1169.58   82.09
   3 -27   1 1237.28   81.59
  -3 -27  -1 1198.28   81.99
   3 -27   1 1129.89   81.89
  -3  27  -1 1053.09   82.49
  -3  27  -1 1101.89   82.29
   3  27   1 1078.59   82.49
   3  27   1 1133.99   82.19
  -4 -27  -1  140.89   14.60
  -4 -27  -1  147.79   12.30
   4 -27   1  164.18   11.70
   4 -27   1  163.98   11.90
  -4 -27  -1  136.69   14.70
  -4 -27  -1  161.18   11.90
  -4 -27  -1  152.58   12.60
  -4 -27  -1  176.68   11.90
  -4 -27  -1  175.18   13.40
  -4 -27  -1  158.08   12.20
  -4 -27  -1  150.18   11.90
  -4  27  -1  131.89   14.00
   4  27   1  130.19   13.60
   4  27   1  139.19   13.50
  -5 -27  -1  187.38   14.20
  -5 -27  -1  186.08   13.80
   5 -27   1  192.08   13.80
  -5 -27  -1  187.08   14.60
  -5 -27  -1  186.98   14.10
  -5 -27  -1  192.38   13.80
  -5 -27  -1  178.98   13.90
  -5 -27  -1  189.28   14.50
  -5 -27  -1  185.08   14.00
   5 -27   1  188.38   13.70
   5 -27   1  176.48   14.10
   5  27   1  153.08   15.80
   5  27   1  166.18   15.80
  -5  27  -1  147.19   16.40
  -6 -27  -1  183.48   14.40
  -6 -27  -1  183.68   13.70
   6 -27   1  180.48   14.00
  -6 -27  -1  192.08   14.10
   6 -27   1  187.78   13.60
  -6 -27  -1  185.68   14.10
  -6 -27  -1  190.58   13.90
   6 -27   1  190.68   13.60
  -6 -27  -1  182.68   13.70
  -6  27  -1  146.19   18.60
   6  27   1  146.79   17.10
  -6  27  -1  174.98   14.30
   6  27   1  156.08   16.70
  -7 -27  -1    0.70    2.20
  -7 -27  -1    3.80    2.30
   7 -27   1    2.90    2.00
   7 -27   1    5.40    2.50
  -7 -27  -1    6.10    3.00
  -7 -27  -1    3.00    2.70
   7 -27   1    2.20    2.30
  -7 -27  -1    5.30    2.80
  -7 -27  -1    2.30    2.30
  -7  27  -1    2.20    3.40
   8 -27   1  366.26   26.90
  -8 -27  -1  349.87   27.40
  -8 -27  -1  378.06   26.90
  -8 -27  -1  355.66   27.10
   8 -27   1  356.06   26.80
   8 -27   1  375.76   27.30
  -8 -27  -1  358.46   27.10
  -8 -27  -1  371.56   26.90
  -8 -27  -1  413.26   27.20
  -8  27  -1  359.86   27.20
  -9 -27  -1  591.94   40.30
  -9 -27  -1  549.85   40.30
   9 -27   1  552.04   40.30
  -9 -27  -1  535.75   40.60
   9 -27   1  547.85   40.30
  -9 -27  -1  541.85   40.40
  -9 -27  -1  604.04   40.50
  -9 -27  -1  551.74   40.40
  -9  27  -1  555.44   40.50
 -10 -27  -1   11.10    2.10
 -10 -27  -1   14.30    2.50
 -10 -27  -1   14.00    2.80
  10 -27   1   13.40    2.30
 -10 -27  -1   10.00    2.00
 -11 -27  -1    9.40    2.10
  11 -27   1    8.10    2.70
 -11 -27  -1   11.20    1.70
  11 -27   1   11.30    2.50
 -11 -27  -1    8.10    2.20
 -11 -27  -1    8.70    2.50
 -11 -28   1   23.70    3.60
 -11 -28   1   35.80    3.10
 -11 -28   1   25.10    3.70
  11 -28  -1   33.90    3.10
 -10 -28   1   24.40    4.20
 -10 -28   1   25.70    3.30
  10 -28  -1   28.80    3.40
 -10 -28   1   25.00    3.60
  10 -28  -1   28.50    3.30
 -10 -28   1   27.70    3.80
   9 -28  -1   18.40    3.60
  -9 -28   1   18.20    3.00
  -9 -28   1   18.50    3.40
  -9 -28   1   19.80    3.70
  -9 -28   1   30.60    4.60
  -9 -28   1   25.00    4.00
   9 -28  -1   22.20    3.30
  -9  28   1   31.40    5.30
  -8 -28   1  832.92   57.49
  -8 -28   1  818.02   57.49
   8 -28  -1  758.92   58.49
   8 -28  -1  803.22   57.29
   8 -28  -1  766.32   57.59
   8 -28  -1  788.72   57.29
  -8 -28   1  763.72   57.49
  -8 -28   1  821.02   57.79
  -8 -28   1  824.22   57.39
  -8 -28   1  809.22   57.39
  -8  28   1  797.42   57.49
   7 -28  -1  861.71   60.59
   7 -28  -1  808.42   59.59
  -7 -28   1  861.61   59.69
  -7 -28   1  856.31   59.69
  -7 -28   1  825.92   59.89
   7 -28  -1  829.52   59.59
  -7 -28   1  845.22   60.19
   7 -28  -1  748.73   60.89
  -7 -28   1  837.82   59.89
  -6 -28   1    4.20    2.30
  -6 -28   1    0.60    2.40
   6 -28  -1   -1.10    2.10
   6 -28  -1    1.10    1.90
  -6 -28   1   -0.10    2.10
   6 -28  -1   -7.30    6.10
  -6 -28   1   -1.30    2.60
  -6 -28   1   -4.80    2.20
  -6 -28   1   -1.80    3.20
   6 -28  -1   -0.50    2.10
   6  28  -1   -5.70    9.00
  -6  28   1    2.00    3.50
  -5 -28   1  126.99   11.10
   5 -28  -1  127.49   10.10
  -5 -28   1  142.89   10.60
  -5 -28   1  116.39   10.60
  -5 -28   1  132.59   10.80
  -5 -28   1  130.19   10.40
   5 -28  -1  128.79   10.40
  -5 -28   1  134.79   10.30
   5 -28  -1  139.89   11.50
   5 -28  -1  126.09   10.70
   5 -28  -1  121.79   14.20
  -5 -28   1  130.89   10.60
   5  28  -1  110.29   13.10
  -5  28   1  124.29   11.30
   4 -28  -1   70.39    7.60
  -4 -28   1   85.99    7.30
  -4 -28   1   77.29    7.50
  -4 -28   1   85.69    7.60
  -4 -28   1   92.69    8.40
  -4 -28   1   91.19    7.50
   4 -28  -1   79.39    9.00
  -4 -28   1   69.69    8.20
   4 -28  -1   90.39    7.30
   4 -28  -1   97.09   12.10
   4 -28  -1   87.29    7.20
   4 -28  -1   79.69    7.30
  -4 -28   1   97.59    8.00
  -4 -28   1   93.19    7.90
   4  28  -1   86.59   10.10
   4  28  -1   82.79    9.90
  -3 -28   1    6.70    2.60
   3 -28  -1    5.70    2.40
  -3 -28   1    5.70    2.40
  -3 -28   1    2.50    2.20
  -3 -28   1    4.80    2.10
   3 -28  -1    9.00    3.10
   3 -28  -1    5.20    1.90
  -3 -28   1    3.50    2.60
  -3 -28   1    4.80    3.10
  -3 -28   1    4.00    2.60
   3 -28  -1    3.90    2.10
   3 -28  -1   10.40    6.50
  -3 -28   1    3.30    2.20
  -3  28   1    9.70    6.80
   3  28  -1    3.90    4.50
   3  28  -1   11.10    4.50
   2 -28  -1  380.36   29.30
  -2 -28   1  377.36   29.30
   2 -28  -1  394.56   30.90
  -2 -28   1  431.36   29.20
  -2 -28   1  430.86   29.80
  -2 -28   1  415.96   29.10
  -2 -28   1  406.16   29.50
  -2 -28   1  428.56   29.40
  -2 -28   1  372.56   29.20
   2 -28  -1  422.76   29.20
   2 -28  -1  411.96   29.20
  -2 -28   1  404.86   29.40
   2 -28  -1  388.96   29.40
   2  28  -1  402.56   30.40
   2  28  -1  360.76   30.80
   2  28  -1  401.76   30.20
  -2  28   1  372.76   30.70
  -2  28   1  400.26   30.20
   1 -28  -1 1104.79   74.19
  -1 -28   1  948.91   74.29
   1 -28  -1 1052.09   74.49
   1 -28  -1 1068.99   74.19
  -1 -28   1 1056.09   74.49
   1 -28  -1 1045.50   74.29
  -1 -28   1 1089.69   74.59
  -1 -28   1 1108.39   74.39
   1 -28  -1 1032.00   75.39
   1 -28  -1 1012.40   74.49
  -1 -28   1 1062.79   74.19
   1 -28  -1  926.31   74.29
  -1 -28   1 1080.49   74.19
  -1 -28   1 1052.69   74.29
   1  28  -1  914.41   75.89
  -1  28   1 1038.70   74.89
  -1  28   1  994.20   75.09
   1  28  -1 1028.60   74.79
   0 -28  -1  433.86   34.60
   0 -28   1  457.75   33.30
   0 -28  -1  492.05   33.00
   0 -28  -1  479.55   33.20
   0 -28  -1  463.85   33.30
   0 -28   1  456.05   33.10
   0 -28  -1  460.15   33.40
   0 -28  -1  457.75   32.90
   0 -28  -1  445.86   33.10
   0 -28   1  466.35   33.20
   0 -28   1  464.65   33.40
   0 -28  -1  449.16   35.20
   0 -28   1  449.66   32.90
   0 -28   1  473.25   32.90
   0  28  -1  455.45   33.80
   0  28   1  454.95   33.80
   0  28  -1  378.56   34.70
   0  28   1  425.16   34.00
  -1 -28  -1   56.79    5.40
   1 -28   1   57.89    6.40
  -1 -28  -1   52.69    5.30
  -1 -28  -1   46.40    6.00
  -1 -28  -1   46.70    5.80
  -1 -28  -1   54.79    6.00
   1 -28   1   58.29    5.30
  -1 -28  -1   61.89   10.40
  -1 -28  -1   44.10    5.60
  -1 -28  -1   55.39    6.50
   1 -28   1   61.39    5.30
  -1 -28  -1   54.99   10.30
   1 -28   1   52.09    5.80
   1 -28   1   51.79    6.00
  -1 -28  -1   51.09    6.40
   1  28   1   47.10    7.60
   1  28   1   57.69    8.30
  -1  28  -1   56.69    7.50
   2 -28   1   39.70    6.60
  -2 -28  -1   46.80    6.20
  -2 -28  -1   48.70    6.00
   2 -28   1   42.30    5.40
  -2 -28  -1   49.40    5.10
  -2 -28  -1   59.59    5.90
  -2 -28  -1   54.49    9.20
  -2 -28  -1   39.70    5.20
  -2 -28  -1   56.69   10.00
   2 -28   1   49.10    5.00
  -2 -28  -1   54.69    5.70
  -2 -28  -1   42.70    5.40
   2 -28   1   53.39    6.30
  -2 -28  -1   47.00    6.00
  -2 -28  -1   51.19    5.00
   2  28   1   34.10    8.20
  -2  28  -1   55.39    7.80
  -2  28  -1   42.60    7.80
   2  28   1   48.40    8.40
  -3 -28  -1   67.99    7.30
  -3 -28  -1   84.29    7.50
  -3 -28  -1   82.29   10.90
   3 -28   1   80.49    6.60
   3 -28   1   70.39    8.20
  -3 -28  -1   65.59    7.20
  -3 -28  -1   85.39    7.40
  -3 -28  -1   70.69    7.90
  -3 -28  -1   70.49    7.00
  -3 -28  -1   79.29    6.90
   3 -28   1   80.19    6.80
  -3 -28  -1   73.89    6.70
  -3 -28  -1   93.09   10.60
  -3 -28  -1   80.49    7.90
   3 -28   1   68.89    6.90
   3 -28   1   71.29    7.20
  -3  28  -1   89.89   10.00
   3  28   1   79.69    9.50
  -4 -28  -1    2.00    2.60
  -4 -28  -1    1.00    2.20
  -4 -28  -1    9.00    5.70
   4 -28   1    2.50    2.40
   4 -28   1    0.50    2.00
  -4 -28  -1    2.30    2.30
   4 -28   1    2.30    1.90
  -4 -28  -1    3.60    2.60
  -4 -28  -1   -2.80    2.30
  -4 -28  -1   -0.10    3.00
  -4 -28  -1    1.80    2.20
  -4 -28  -1    1.00    3.00
   4 -28   1    2.10    2.00
  -4 -28  -1    3.20    2.50
   4  28   1   -3.30    5.00
  -4  28  -1    0.90    5.30
  -5 -28  -1  971.20   68.59
  -5 -28  -1  852.71   68.09
  -5 -28  -1 1001.60   68.19
   5 -28   1  920.51   67.99
  -5 -28  -1  951.30   68.39
   5 -28   1  986.10   68.09
  -5 -28  -1  964.70   68.19
   5 -28   1  945.91   68.39
  -5 -28  -1  957.10   68.29
  -5 -28  -1  940.81   68.29
   6 -28   1 1297.07   99.29
   6 -28   1 1380.86   98.99
  -6 -28  -1 1411.96   99.49
  -6 -28  -1 1405.66   99.19
   6 -28   1 1401.26   99.09
  -6 -28  -1 1399.86   99.29
  -6 -28  -1 1451.75   99.09
  -6 -28  -1 1399.76   99.09
  -6 -28  -1 1335.67   99.29
  -6  28  -1 1359.96   99.29
  -7 -28  -1    6.90    3.10
  -7 -28  -1    7.00    2.30
  -7 -28  -1    3.40    2.30
  -7 -28  -1    6.20    2.30
  -7 -28  -1    3.30    2.60
  -7 -28  -1    2.80    2.50
   7 -28   1    5.30    2.10
   7 -28   1    4.70    2.40
  -7  28  -1    5.30    3.50
  -8 -28  -1   48.30    5.00
  -8 -28  -1   42.20    5.50
  -8 -28  -1   44.20    4.70
  -8 -28  -1   45.90    5.80
   8 -28   1   35.90    5.60
  -8 -28  -1   35.90    4.70
  -8 -28  -1   36.10    4.40
   8 -28   1   39.70    4.50
   8 -28   1   41.40    4.70
  -8  28  -1   42.40    5.90
   9 -28   1    5.30    2.10
  -9 -28  -1    5.70    2.70
   9 -28   1    6.10    2.20
  -9 -28  -1    5.10    2.60
  -9 -28  -1    5.60    1.80
  -9 -28  -1    6.70    2.30
  -9 -28  -1    7.50    2.20
  -9  28  -1    8.90    3.00
  10 -28   1   12.60    2.30
 -10 -28  -1    9.50    2.50
 -10 -28  -1   13.00    2.90
 -10 -28  -1   13.00    2.40
 -10 -28  -1   10.30    2.10
  10 -28   1   12.60    2.00
 -10 -28  -1   12.10    2.00
 -11 -28  -1   57.99    5.60
 -11 -28  -1   60.59    5.40
 -11 -28  -1   72.59    5.20
  11 -28   1   67.09    5.20
 -11 -29   1   91.69    7.90
  11 -29  -1  112.99    7.70
 -11 -29   1  105.39    7.60
 -11 -29   1   90.69    7.80
  10 -29  -1   15.40    2.20
  10 -29  -1   18.00    2.80
 -10 -29   1   18.70    2.70
  -9 -29   1  130.19   10.50
  -9 -29   1  123.59   10.40
  -9 -29   1  124.69   10.10
  -9 -29   1  131.89    9.80
   9 -29  -1  123.59    9.70
  -9 -29   1  132.89   10.00
   9 -29  -1  131.49   10.00
  -8 -29   1   20.50    3.30
   8 -29  -1   27.70    3.50
  -8 -29   1   18.60    3.40
  -8 -29   1   27.40    5.00
  -8 -29   1   19.90    2.90
  -8 -29   1   29.10    3.70
   8 -29  -1   17.30    2.80
  -8  29   1   21.50    4.00
  -7 -29   1  361.86   26.50
   7 -29  -1  345.27   26.20
   7 -29  -1  357.76   25.90
  -7 -29   1  362.06   26.50
   7 -29  -1  358.76   26.00
  -7 -29   1  348.97   26.80
   7 -29  -1  361.66   28.20
  -7 -29   1  366.66   27.30
   7 -29  -1  326.17   26.30
  -7 -29   1  374.06   26.40
  -7  29   1  363.66   26.40
  -6 -29   1  249.88   18.80
  -6 -29   1  246.88   18.40
   6 -29  -1  243.68   18.20
   6 -29  -1  260.97   18.80
  -6 -29   1  249.28   18.70
   6 -29  -1  223.18   21.20
   6 -29  -1  241.38   18.30
  -6 -29   1  270.27   18.70
   6 -29  -1  242.38   18.50
  -6  29   1  234.18   18.90
   5 -29  -1   68.99   11.40
  -5 -29   1   61.79    6.30
   5 -29  -1   64.39    6.20
  -5 -29   1   73.29    7.10
  -5 -29   1   64.29    6.40
  -5 -29   1   67.39    6.20
   5 -29  -1   63.59    5.90
  -5 -29   1   77.09    6.70
  -5 -29   1   55.69    6.80
  -5 -29   1   74.89    7.30
   5 -29  -1   64.19    6.20
   5 -29  -1   64.79    6.60
  -5  29   1   60.39    7.70
   5  29  -1   62.89   11.40
   5  29  -1   49.60   11.80
  -4 -29   1   65.29    6.40
  -4 -29   1   65.69    6.10
  -4 -29   1   59.89    6.20
  -4 -29   1   64.89    6.70
   4 -29  -1   52.39    5.80
   4 -29  -1   63.49    6.20
  -4 -29   1   60.79    7.10
  -4 -29   1   68.89    5.80
   4 -29  -1   57.79    5.80
   4 -29  -1   45.70   11.10
  -4 -29   1   55.49    6.00
  -4 -29   1   61.39    7.00
   4  29  -1   44.90    9.80
   4  29  -1   50.89   10.40
   3 -29  -1    4.90    2.40
  -3 -29   1    4.10    2.30
  -3 -29   1    3.00    2.50
  -3 -29   1    4.20    2.20
   3 -29  -1    0.40    2.90
   3 -29  -1    4.20    2.10
   3 -29  -1    2.30    6.40
  -3 -29   1    5.80    2.20
   3 -29  -1    5.50    2.00
  -3 -29   1    7.20    2.70
  -3 -29   1    5.80    3.10
  -3 -29   1    6.40    2.20
  -3 -29   1    3.20    2.70
   3  29  -1    5.70    4.90
  -2 -29   1   85.49    8.10
  -2 -29   1   75.29    7.30
  -2 -29   1   90.19    7.60
  -2 -29   1   74.89    7.60
   2 -29  -1   82.89    8.10
  -2 -29   1   81.39    7.10
  -2 -29   1   82.29    7.70
   2 -29  -1   81.49    7.80
   2 -29  -1   79.59   11.30
  -2 -29   1   78.59    7.10
   2 -29  -1   85.59    7.20
   2 -29  -1   75.99    7.40
   2 -29  -1   92.09    7.20
   2  29  -1   77.89    9.90
  -1 -29   1    2.90    2.00
   1 -29  -1    3.00    2.50
   1 -29  -1    1.40    1.90
  -1 -29   1    0.20    2.40
  -1 -29   1    1.10    2.90
  -1 -29   1    4.20    2.10
   1 -29  -1   -1.00    2.90
   1 -29  -1    2.30    2.10
   1 -29  -1    5.40    6.10
  -1 -29   1    0.40    1.90
  -1 -29   1    0.50    2.30
   1 -29  -1    4.00    2.10
   1 -29  -1    2.00    2.90
  -1  29   1   -1.90    5.20
   1  29  -1   -3.20    4.40
   0 -29  -1  209.18   15.50
   0 -29  -1  190.78   15.60
   0 -29   1  192.28   15.10
   0 -29  -1  199.08   15.20
   0 -29   1  214.18   15.90
   0 -29   1  203.88   15.50
   0 -29  -1  207.88   15.90
   0 -29   1  222.38   15.60
   0 -29   1  212.18   15.20
   0 -29  -1  203.88   18.30
   0 -29  -1  200.38   15.50
   0 -29  -1  212.28   15.20
   0 -29   1  186.18   15.50
   0  29   1  200.28   18.20
   0  29  -1  198.68   16.90
   0  29   1  174.88   17.30
  -1 -29  -1   47.10    5.60
  -1 -29  -1   52.79    5.80
  -1 -29  -1   52.69    5.90
   1 -29   1   48.50    6.00
  -1 -29  -1   42.10    5.50
   1 -29   1   51.39    5.30
   1 -29   1   44.20    5.60
  -1 -29  -1   49.30   10.00
  -1 -29  -1   57.39    5.20
  -1 -29  -1   55.69   10.20
  -1 -29  -1   46.60    5.30
   1 -29   1   52.69    6.30
  -1 -29  -1   51.59    6.40
   1 -29   1   46.20    5.10
   1  29   1   55.29    8.80
  -1  29  -1   52.79    8.70
  -2 -29  -1   47.00    5.70
  -2 -29  -1   52.69    5.10
  -2 -29  -1   44.50    5.50
  -2 -29  -1   41.50    9.50
   2 -29   1   36.20    6.10
  -2 -29  -1   39.40    5.00
  -2 -29  -1   56.39    9.90
   2 -29   1   42.00    5.40
  -2 -29  -1   49.80    6.20
   2 -29   1   44.60    5.10
  -2 -29  -1   48.70    5.60
  -2 -29  -1   52.69    4.90
  -2  29  -1   33.70    8.60
   2  29   1   34.60    8.60
  -3 -29  -1  133.19   10.60
   3 -29   1  128.59   10.70
   3 -29   1  119.69   10.30
   3 -29   1  132.59   10.20
  -3 -29  -1  135.49   10.70
  -3 -29  -1  136.39   10.30
  -3 -29  -1  119.99   10.40
  -3 -29  -1  125.89   13.40
  -3 -29  -1  132.49   10.40
  -3 -29  -1  134.79   13.40
   3 -29   1  123.49   11.30
   3 -29   1  126.19   10.00
  -3 -29  -1  132.69   11.00
  -3  29  -1  122.39   13.70
   3  29   1  112.79   13.40
   4 -29   1  442.16   33.40
  -4 -29  -1  452.85   33.50
   4 -29   1  462.25   33.20
  -4 -29  -1  474.05   33.90
  -4 -29  -1  477.35   33.30
  -4 -29  -1  484.45   33.40
  -4 -29  -1  447.56   35.10
   4 -29   1  488.25   33.30
   4 -29   1  469.45   33.70
  -4 -29  -1  485.75   33.60
  -4 -29  -1  441.16   33.30
  -4 -29  -1  483.75   33.60
  -4  29  -1  399.26   35.50
   4  29   1  407.06   35.20
  -5 -29  -1  208.68   15.70
  -5 -29  -1  226.88   16.40
  -5 -29  -1  201.68   15.80
   5 -29   1  185.98   15.80
  -5 -29  -1  189.58   15.90
   5 -29   1  190.38   16.00
  -5 -29  -1  219.98   15.80
   5 -29   1  223.78   15.70
  -5 -29  -1  229.78   16.10
   5 -29   1  208.58   15.60
  -5 -29  -1  218.38   16.10
  -6 -29  -1  261.57   19.00
  -6 -29  -1  241.58   19.60
  -6 -29  -1  275.37   19.00
   6 -29   1  247.28   18.90
   6 -29   1  255.67   18.90
  -6 -29  -1  232.18   19.20
   6 -29   1  285.67   19.40
  -6 -29  -1  252.57   19.40
  -6  29  -1  246.88   19.50
   7 -29   1  113.39    9.10
  -7 -29  -1  113.59    9.50
   7 -29   1  113.99    9.50
  -7 -29  -1  106.89   10.00
  -7 -29  -1  120.59   10.10
  -7 -29  -1  121.69    9.10
  -7 -29  -1  102.29   10.50
  -7 -29  -1  118.19    9.70
   7 -29   1  117.99    9.00
  -7  29  -1  101.49    9.80
   8 -29   1  120.99    9.60
  -8 -29  -1  117.49    8.90
   8 -29   1  110.49    8.70
  -8 -29  -1  120.69    8.80
  -8 -29  -1  102.79    9.50
  -8 -29  -1   99.79    9.10
  -8 -29  -1  111.69    9.40
   8 -29   1  103.59    8.80
  -8  29  -1  103.09    9.40
   9 -29   1  172.18   12.70
  -9 -29  -1  171.68   13.00
  -9 -29  -1  173.78   12.80
  -9 -29  -1  161.98   13.20
   9 -29   1  178.08   12.90
  -9 -29  -1  150.78   13.50
  -9 -29  -1  170.58   12.80
  -9 -29  -1  183.88   13.00
   9 -29   1  173.58   13.00
  -9  29  -1  169.38   13.30
 -10 -29  -1   26.40    3.60
 -10 -29  -1   30.40    3.40
  10 -29   1   24.70    3.10
 -10 -29  -1   32.70    3.20
  10 -29   1   26.30    3.20
 -10 -29  -1   28.80    3.90
 -11 -29  -1   71.49    6.00
 -11 -29  -1   73.79    5.90
 -11 -29  -1   64.09    5.80
 -11 -29  -1   75.99    5.80
  11 -29   1   76.39    5.70
 -10 -30   1  160.28   12.80
 -10 -30   1  170.88   12.50
 -10 -30   1  185.28   12.60
 -10 -30   1  150.38   12.70
  10 -30  -1  175.98   12.60
  -9 -30   1  414.36   32.00
   9 -30  -1  491.35   32.00
  -9 -30   1  410.46   32.20
  -9 -30   1  430.56   32.10
  -9 -30   1  477.55   32.00
   9 -30  -1  430.76   31.80
  -8 -30   1   17.10    3.00
  -8 -30   1   23.20    3.40
   8 -30  -1   26.90    3.50
   8 -30  -1   20.80    3.20
   8 -30  -1   16.70    2.70
  -8 -30   1   15.50    3.30
  -8 -30   1   22.20    3.20
   8 -30  -1   24.40    4.90
  -8  30   1   15.90    4.00
  -7 -30   1    4.70    2.10
  -7 -30   1    5.00    2.30
  -7 -30   1    3.10    3.00
   7 -30  -1    0.00    1.90
   7 -30  -1    2.00    2.10
  -7 -30   1    0.40    2.10
  -7 -30   1   -1.10    2.00
  -7 -30   1   -1.80    2.40
   7 -30  -1    3.80    2.10
   7 -30  -1    1.70    2.00
  -7  30   1   -3.60    3.60
  -6 -30   1  726.13   50.49
   6 -30  -1  663.13   50.49
   6 -30  -1  664.63   50.29
   6 -30  -1  725.23   50.39
  -6 -30   1  710.93   50.69
  -6 -30   1  704.33   50.49
  -6 -30   1  709.33   50.69
  -6 -30   1  705.73   51.09
  -6 -30   1  727.83   50.59
   6 -30  -1  686.03   50.69
  -6  30   1  685.93   50.69
   5 -30  -1  246.28   17.70
  -5 -30   1  252.07   17.60
  -5 -30   1  243.08   17.40
  -5 -30   1  230.08   17.70
  -5 -30   1  228.88   17.70
  -5 -30   1  217.98   18.00
   5 -30  -1  225.88   17.30
  -5 -30   1  228.28   17.40
   5 -30  -1  227.68   17.40
  -5  30   1  218.98   18.00
   4 -30  -1  120.19    9.30
  -4 -30   1  112.79    9.40
   4 -30  -1  109.69   11.10
  -4 -30   1   94.59    9.90
   4 -30  -1  100.79    9.30
  -4 -30   1  127.29    9.90
  -4 -30   1  118.39    9.50
   4 -30  -1  121.59   14.10
  -4 -30   1  116.89    9.30
  -4 -30   1  134.19    9.80
  -4 -30   1  134.79   10.30
   4 -30  -1   96.89    9.60
   4  30  -1  121.89   13.50
   3 -30  -1  840.12   63.29
  -3 -30   1  937.41   63.79
  -3 -30   1  936.51   63.49
  -3 -30   1  840.82   63.39
  -3 -30   1  851.11   63.19
   3 -30  -1  940.11   63.29
  -3 -30   1  833.02   63.39
  -3 -30   1  936.71   63.29
   3 -30  -1  843.02   63.39
   3 -30  -1  863.41   64.59
   3 -30  -1  888.81   63.59
  -3 -30   1  937.01   63.49
   3  30  -1  798.82   64.49
   2 -30  -1  268.87   21.90
  -2 -30   1  273.77   19.70
  -2 -30   1  249.68   19.60
   2 -30  -1  259.97   19.70
   2 -30  -1  264.57   19.40
  -2 -30   1  267.27   19.30
   2 -30  -1  281.57   19.40
  -2 -30   1  284.07   19.70
   2 -30  -1  237.28   19.50
  -2 -30   1  232.88   19.50
  -2 -30   1  264.17   19.30
  -2 -30   1  272.87   20.00
   2  30  -1  238.28   21.20
   1 -30  -1    5.20    2.20
  -1 -30   1    0.10    2.30
   1 -30  -1    4.90    2.10
  -1 -30   1    5.70    2.20
  -1 -30   1    4.90    2.20
  -1 -30   1    7.10    2.50
  -1 -30   1    1.40    2.80
   1 -30  -1    2.80    1.90
   1 -30  -1   -0.60    3.00
   1 -30  -1    1.40    2.40
   1 -30  -1    1.40    5.90
  -1 -30   1    2.00    2.00
  -1 -30   1    3.60    2.50
   1 -30  -1   10.10    3.50
   1  30  -1    3.70    4.90
   0 -30   1  341.37   26.20
   0 -30  -1  327.07   26.20
   0 -30  -1  354.06   26.10
   0 -30   1  369.56   26.50
   0 -30  -1  347.07   26.40
   0 -30  -1  367.06   26.20
   0 -30   1  392.26   26.20
   0 -30   1  361.96   25.90
   0 -30   1  344.27   25.80
   0 -30   1  344.97   26.00
   0 -30  -1  354.16   25.90
   0 -30  -1  381.96   25.90
   0 -30  -1  352.36   28.00
   0  30  -1  313.87   27.40
  -1 -30  -1  596.64   44.10
  -1 -30  -1  619.04   44.30
  -1 -30  -1  508.85   42.50
   1 -30   1  582.24   42.90
  -1 -30  -1  593.34   42.40
  -1 -30  -1  601.34   42.60
   1 -30   1  571.94   42.60
  -1 -30  -1  623.14   42.40
  -1 -30  -1  574.54   42.80
  -1 -30  -1  633.44   42.70
   1 -30   1  618.74   42.40
   1 -30   1  582.64   42.40
  -1 -30  -1  582.34   42.70
   1 -30   1  593.94   42.80
  -1  30  -1  528.25   43.90
  -2 -30  -1   60.09   10.70
   2 -30   1   54.19    6.70
  -2 -30  -1   64.89    6.70
  -2 -30  -1   65.19    6.30
   2 -30   1   56.09    5.70
  -2 -30  -1   50.79   10.10
   2 -30   1   53.09    6.10
   2 -30   1   56.49    5.80
  -2 -30  -1   58.39    6.40
  -2 -30  -1   56.69    6.20
  -2 -30  -1   65.29    5.80
  -2 -30  -1   61.99    5.50
  -2 -30  -1   51.59    5.90
  -2  30  -1   39.80   10.20
   2  30   1   55.29   11.30
   3 -30   1  404.36   31.00
   3 -30   1  451.65   31.00
  -3 -30  -1  450.75   30.90
  -3 -30  -1  444.26   30.60
   3 -30   1  444.36   30.60
  -3 -30  -1  429.96   30.60
  -3 -30  -1  431.56   30.90
  -3 -30  -1  432.76   30.90
  -3 -30  -1  406.96   30.70
  -3 -30  -1  429.76   30.60
  -3 -30  -1  410.16   32.30
  -3 -30  -1  439.06   31.10
   3 -30   1  398.16   30.70
   3  30   1  349.47   34.40
  -3  30  -1  364.76   32.90
  -4 -30  -1  552.34   39.30
  -4 -30  -1  558.54   39.30
   4 -30   1  534.65   39.40
  -4 -30  -1  565.64   39.10
  -4 -30  -1  541.95   39.00
   4 -30   1  493.25   39.10
   4 -30   1  554.74   39.00
  -4 -30  -1  571.24   39.60
   4 -30   1  523.35   38.90
  -4 -30  -1  509.65   39.20
  -4 -30  -1  535.95   39.10
  -5 -30  -1    2.40    2.20
   5 -30   1    1.50    2.10
  -5 -30  -1    0.30    2.60
  -5 -30  -1    0.90    3.10
  -5 -30  -1   -1.20    2.40
  -5 -30  -1    3.20    2.30
  -5 -30  -1    0.00    2.30
   5 -30   1    1.30    2.30
   5 -30   1    2.00    1.90
  -5 -30  -1    3.10    2.40
   5 -30   1   -0.30    1.90
   6 -30   1   82.59    9.20
   6 -30   1   96.39    9.10
  -6 -30  -1   99.69    8.80
   6 -30   1  110.99   10.50
   6 -30   1   97.79    8.10
  -6 -30  -1  115.19    8.50
  -6 -30  -1   90.69    8.50
  -6 -30  -1   96.29    8.20
  -6 -30  -1   95.79    8.30
  -6 -30  -1   89.39    8.90
   7 -30   1  265.07   19.40
  -7 -30  -1  251.37   19.60
  -7 -30  -1  266.07   19.40
   7 -30   1  263.77   19.50
  -7 -30  -1  260.47   19.40
   7 -30   1  266.47   19.70
  -7 -30  -1  250.67   19.80
   7 -30   1  264.97   19.30
  -7 -30  -1  283.97   19.60
  -7 -30  -1  268.47   19.70
  -7  30  -1  248.68   19.80
   8 -30   1  263.57   19.50
  -8 -30  -1  263.47   19.70
  -8 -30  -1  267.87   20.00
  -8 -30  -1  264.97   19.70
   8 -30   1  270.57   19.50
   8 -30   1  259.27   19.90
  -8 -30  -1  266.77   19.60
  -8 -30  -1  262.77   19.50
  -8 -30  -1  277.57   19.80
   8 -30   1  264.17   19.60
  -8  30  -1  268.57   19.90
  -9 -30  -1   25.10    3.40
  -9 -30  -1   19.50    4.00
  -9 -30  -1   16.10    3.20
   9 -30   1   23.90    4.20
   9 -30   1   22.70    3.00
  -9 -30  -1   24.10    3.60
  -9  30  -1   32.70    4.50
 -10 -30  -1  210.88   17.10
 -10 -30  -1  236.58   16.80
 -10 -30  -1  224.58   17.10
  10 -30   1  262.47   16.90
  10 -30   1  222.38   16.70
 -10 -31   1    9.50    2.00
  10 -31  -1   10.60    2.30
 -10 -31   1    6.20    1.70
 -10 -31   1    9.10    1.60
  -9 -31   1  324.57   23.60
  -9 -31   1  327.87   23.60
  -9 -31   1  334.17   23.70
   9 -31  -1  323.17   23.60
  -9 -31   1  328.37   23.50
  -9 -31   1  306.77   23.80
   8 -31  -1  120.79    9.30
  -8 -31   1   94.79    9.00
  -8 -31   1  123.89    8.70
  -8 -31   1  106.49    8.50
   8 -31  -1  101.49    8.70
   8 -31  -1  113.49    8.60
  -8 -31   1   95.19    8.80
  -8 -31   1  106.99    9.10
  -8  31   1   99.39   10.20
  -7 -31   1  136.89   10.90
  -7 -31   1  145.89   10.70
  -7 -31   1  142.89   10.40
   7 -31  -1  130.59   10.80
  -7 -31   1  127.39   11.00
   7 -31  -1  127.49   10.50
   7 -31  -1  132.99   10.40
  -7 -31   1  130.29   10.70
  -7  31   1  129.39   11.30
  -6 -31   1  354.26   24.70
  -6 -31   1  317.67   24.80
   6 -31  -1  387.06   25.00
  -6 -31   1  307.27   25.20
  -6 -31   1  336.77   24.60
  -6 -31   1  324.37   24.90
   6 -31  -1  363.96   24.80
   6 -31  -1  335.37   24.60
  -6  31   1  296.97   25.00
   5 -31  -1    3.00    2.30
  -5 -31   1    1.40    2.20
  -5 -31   1    2.80    2.30
  -5 -31   1   -1.70    2.20
  -5 -31   1    0.40    2.50
  -5 -31   1    0.50    3.00
  -5 -31   1   -1.50    2.70
  -5 -31   1    2.80    2.50
   5 -31  -1    2.00    2.00
   5 -31  -1    0.60    2.10
   4 -31  -1    0.40    2.40
   4 -31  -1   -2.30    6.70
  -4 -31   1    1.30    3.20
   4 -31  -1    3.40    3.70
  -4 -31   1    2.00    2.90
   4 -31  -1    1.70    2.00
  -4 -31   1    1.20    2.50
  -4 -31   1    1.60    2.30
  -4 -31   1    3.20    2.50
  -4 -31   1    2.30    2.40
  -4 -31   1    4.10    2.20
   4 -31  -1    0.90    2.00
   3 -31  -1  208.68   16.20
  -3 -31   1  206.98   15.80
   3 -31  -1  187.68   15.90
  -3 -31   1  224.38   16.50
  -3 -31   1  231.58   16.20
  -3 -31   1  199.28   16.00
  -3 -31   1  217.38   15.80
   3 -31  -1  221.98   15.80
  -3 -31   1  224.48   16.20
  -3 -31   1  198.48   16.10
   3  31  -1  188.18   19.40
  -2 -31   1  592.94   42.70
   2 -31  -1  573.84   42.70
  -2 -31   1  612.34   42.50
  -2 -31   1  626.74   42.90
  -2 -31   1  602.04   43.10
   2 -31  -1  616.54   42.60
   2 -31  -1  535.45   44.10
  -2 -31   1  600.74   42.80
  -2 -31   1  600.34   42.50
   2 -31  -1  619.54   43.40
   2 -31  -1  573.44   43.60
  -2 -31   1  603.34   42.80
   2  31  -1  493.45   44.20
  -1 -31   1   61.39    5.50
   1 -31  -1   50.29    6.90
   1 -31  -1   45.80   11.30
  -1 -31   1   49.90    6.20
  -1 -31   1   51.19    6.30
   1 -31  -1   66.19    6.20
   1 -31  -1   61.49    5.50
   1 -31  -1   52.89    6.40
  -1 -31   1   58.29    5.80
  -1 -31   1   51.09    6.80
  -1 -31   1   62.99    6.20
   1 -31  -1   52.49    5.70
   0 -31   1  798.82   60.89
   0 -31  -1  863.91   60.79
   0 -31   1  914.81   61.19
   0 -31  -1  849.81   61.09
   0 -31   1  860.71   60.79
   0 -31   1  872.01   60.79
   0 -31  -1  889.11   61.19
   0 -31  -1  887.31   60.89
   0 -31  -1  769.52   62.19
   0 -31   1  820.12   61.19
   0 -31  -1  820.22   60.99
   0 -31  -1  808.12   61.29
  -1 -31  -1  358.06   31.50
  -1 -31  -1  408.56   30.00
   1 -31   1  381.56   29.90
  -1 -31  -1  378.46   29.80
  -1 -31  -1  416.26   29.70
   1 -31   1  397.46   30.20
  -1 -31  -1  448.36   30.10
   1 -31   1  414.86   29.70
   1 -31   1  407.96   29.60
  -1 -31  -1  407.96   29.90
   1 -31   1  444.46   30.10
  -1 -31  -1  405.56   30.20
  -1 -31  -1  422.26   29.70
  -2 -31  -1   56.59    5.70
   2 -31   1   52.69    6.80
  -2 -31  -1   62.69   10.50
   2 -31   1   58.89    5.60
   2 -31   1   57.09    6.30
  -2 -31  -1   61.09    5.50
  -2 -31  -1   53.79    6.40
  -2 -31  -1   50.69    6.00
  -2 -31  -1   57.99    6.80
  -2 -31  -1   53.89    5.90
  -2 -31  -1   56.39    6.30
  -2  31  -1   44.30    8.90
  -3 -31  -1    2.60    2.20
  -3 -31  -1    2.00    2.60
   3 -31   1    4.40    2.00
  -3 -31  -1    3.90    2.70
  -3 -31  -1    3.70    2.30
   3 -31   1    2.20    2.70
  -3 -31  -1    4.90    6.10
  -3 -31  -1    1.60    3.10
  -3 -31  -1    0.70    2.60
   3 -31   1   -0.30    3.50
  -3 -31  -1    4.60    2.10
  -3 -31  -1    5.60    2.40
   3 -31   1    2.70    2.10
  -4 -31  -1  470.45   37.00
  -4 -31  -1  502.65   36.80
  -4 -31  -1  480.15   36.60
  -4 -31  -1  497.35   36.80
   4 -31   1  559.84   37.00
   4 -31   1  484.55   36.70
  -4 -31  -1  524.55   36.80
   4 -31   1  518.65   36.60
  -4 -31  -1  511.05   36.60
  -4 -31  -1  501.45   36.60
   5 -31   1  242.68   21.70
  -5 -31  -1  286.67   21.40
  -5 -31  -1  294.97   21.10
  -5 -31  -1  297.87   21.10
  -5 -31  -1  287.27   21.70
  -5 -31  -1  292.07   21.30
   5 -31   1  295.07   21.40
  -5 -31  -1  289.47   21.40
   5 -31   1  294.47   21.10
  -5  31  -1  274.37   21.50
   6 -31   1  407.26   28.20
  -6 -31  -1  410.56   28.10
  -6 -31  -1  395.66   27.90
   6 -31   1  373.96   27.70
  -6 -31  -1  374.66   28.10
   6 -31   1  386.66   27.80
  -6 -31  -1  363.36   28.30
   6 -31   1  377.66   27.90
  -6 -31  -1  376.46   28.10
  -6 -31  -1  379.06   27.80
  -6  31  -1  362.76   28.10
   7 -31   1  538.25   39.30
  -7 -31  -1  556.64   39.40
  -7 -31  -1  536.95   39.60
  -7 -31  -1  553.94   39.50
   7 -31   1  540.55   39.40
   7 -31   1  539.75   39.60
   7 -31   1  542.75   39.50
  -7 -31  -1  574.94   39.60
  -7 -31  -1  569.44   39.60
  -7 -31  -1  527.65   39.80
  -7  31  -1  534.05   39.60
  -8 -31  -1    1.90    2.10
   8 -31   1    1.60    1.80
  -8 -31  -1    2.80    2.30
   8 -31   1    0.70    2.00
  -8 -31  -1   -0.50    1.80
  -8 -31  -1    0.10    1.80
  -8 -31  -1    1.50    2.50
   8 -31   1    0.80    2.40
  -8 -31  -1    1.00    1.70
   8 -31   1    2.70    1.80
  -8  31  -1    2.00    2.80
   9 -31   1    1.10    2.30
  -9 -31  -1   -0.50    1.50
  -9 -31  -1   -0.30    2.10
  -9 -31  -1    0.70    1.90
   9 -31   1    0.00    3.30
  -9 -31  -1    0.70    1.70
   9 -31   1   -0.10    1.60
  -9  31  -1   -2.00    2.70
 -10 -31  -1   55.49    5.50
 -10 -31  -1   62.39    5.00
 -10 -31  -1   57.39    5.30
  10 -31   1   73.89    5.10
  10 -32  -1   68.59    5.00
 -10 -32   1   62.69    4.90
 -10 -32   1   52.69    5.40
  -9 -32   1   12.60    2.60
  -9 -32   1   14.90    2.50
   9 -32  -1   19.30    2.70
  -8 -32   1  321.97   23.30
  -8 -32   1  333.57   23.50
  -8 -32   1  334.67   23.50
   8 -32  -1  308.97   23.70
  -8 -32   1  320.27   23.50
   8 -32  -1  318.57   23.30
   8 -32  -1  322.27   23.40
  -8 -32   1  304.47   23.60
  -7 -32   1  167.28   11.80
   7 -32  -1  162.58   11.90
  -7 -32   1  147.09   12.10
   7 -32  -1  146.79   11.60
  -7 -32   1  141.99   11.90
  -7 -32   1  149.99   11.50
   7 -32  -1  149.59   11.60
  -7 -32   1  147.19   11.80
  -7  32   1  141.59   12.40
   6 -32  -1  117.29    9.90
  -6 -32   1  121.29    9.90
  -6 -32   1  119.69   10.20
  -6 -32   1  115.99    9.70
   6 -32  -1  117.49    9.50
  -6 -32   1  120.19    9.50
   6 -32  -1  117.29    9.50
  -6 -32   1  129.59   10.00
  -6  32   1  118.29   10.50
  -5 -32   1  231.78   16.70
  -5 -32   1  223.98   17.10
  -5 -32   1  199.28   18.20
  -5 -32   1  225.88   17.40
   5 -32  -1  239.88   16.50
  -5  32   1  188.68   16.90
   4 -32  -1   32.40    4.60
   4 -32  -1   32.70    4.50
  -4 -32   1   33.90    4.40
  -4 -32   1   35.50    4.80
  -4 -32   1   28.20    3.70
  -4 -32   1   36.80    5.10
   4 -32  -1   34.70    4.90
  -4 -32   1   29.90    5.70
  -4  32   1   33.70    7.10
   3 -32  -1   58.89    5.90
   3 -32  -1   58.49    6.20
  -3 -32   1   62.29    6.50
   3 -32  -1   73.49    6.60
  -3 -32   1   65.89    6.70
  -3 -32   1   70.69    6.30
  -3 -32   1   65.29    5.80
  -3 -32   1   53.59    6.90
  -3 -32   1   53.49    6.70
   3 -32  -1   52.59    7.50
  -3 -32   1   61.99    6.20
  -2 -32   1  120.49    9.20
  -2 -32   1  126.49   10.20
   2 -32  -1  105.79    9.70
  -2 -32   1  129.99    9.80
   2 -32  -1  115.09    9.80
  -2 -32   1  124.79    9.30
   2 -32  -1  122.39    9.30
   2 -32  -1   93.39    9.40
  -2 -32   1   97.99    9.40
  -2 -32   1   97.29    9.50
  -2 -32   1  132.89    9.80
   2  32  -1  108.29   16.30
  -1 -32   1  752.92   52.19
  -1 -32   1  735.93   52.09
   1 -32  -1  751.42   52.49
   1 -32  -1  713.43   52.29
  -1 -32   1  771.82   52.39
   1 -32  -1  715.13   52.09
  -1 -32   1  754.42   52.49
   1 -32  -1  765.32   52.19
  -1 -32   1  720.23   52.29
  -1 -32   1  721.33   52.59
   1 -32  -1  684.93   52.49
   1  32  -1  599.44   54.09
   0 -32   1   84.79    8.10
   0 -32  -1   85.59    8.10
   0 -32  -1   85.99    8.50
   0 -32   1   82.49    8.50
   0 -32  -1   94.19    8.00
   0 -32   1   90.09    8.00
   0 -32  -1   89.09    7.40
   0 -32   1   91.29    7.50
   0 -32  -1   95.19    7.60
   0 -32  -1   70.19   12.40
   0 -32   1   84.89    7.30
   0  32  -1   66.79   14.50
  -1 -32  -1  382.76   30.80
  -1 -32  -1  421.66   30.30
   1 -32   1  389.46   30.50
   1 -32   1  472.95   30.70
  -1 -32  -1  399.06   30.50
  -1 -32  -1  415.36   30.60
  -1 -32  -1  405.96   30.40
   1 -32   1  430.46   30.20
  -1 -32  -1  435.06   30.30
  -1 -32  -1  348.67   32.20
  -1 -32  -1  468.05   30.70
   1 -32   1  416.26   30.30
  -2 -32  -1   13.30    2.60
  -2 -32  -1   16.00    3.00
  -2 -32  -1   19.00    4.30
   2 -32   1   15.70    3.10
  -2 -32  -1   16.90    3.20
  -2 -32  -1   11.30    6.10
  -2 -32  -1   14.60    3.60
  -2 -32  -1   14.80    2.50
   2 -32   1   14.10    2.50
  -2 -32  -1   15.50    4.00
   3 -32   1  164.98   14.20
  -3 -32  -1  168.68   18.60
  -3 -32  -1  170.98   13.80
  -3 -32  -1  170.18   14.20
  -3 -32  -1  185.38   13.50
   3 -32   1  177.48   13.40
  -3 -32  -1  186.18   14.00
  -3 -32  -1  181.88   13.40
  -3 -32  -1  161.18   13.60
  -3 -32  -1  192.68   13.90
   3 -32   1  179.88   13.90
  -4 -32  -1   49.00    6.40
  -4 -32  -1   48.20    5.40
   4 -32   1   42.70    5.40
   4 -32   1   48.20    5.20
  -4 -32  -1   47.80    6.30
  -4 -32  -1   46.00    6.20
   4 -32   1   41.90    6.50
  -4 -32  -1   51.59    5.80
  -4 -32  -1   51.39    5.10
  -4 -32  -1   49.70    5.50
   5 -32   1  567.94   37.90
  -5 -32  -1  455.25   36.80
  -5 -32  -1  511.35   37.60
   5 -32   1  493.55   36.90
  -5 -32  -1  505.85   36.80
  -5 -32  -1  517.45   37.00
  -5  32  -1  512.95   37.10
  -6 -32  -1  377.46   26.90
  -6 -32  -1  369.16   26.70
  -6 -32  -1  366.16   26.90
  -6 -32  -1  347.17   26.80
   6 -32   1  375.06   26.70
  -6 -32  -1  365.46   27.10
   6 -32   1  354.86   26.70
   6 -32   1  357.76   26.90
  -6 -32  -1  377.16   26.70
  -6  32  -1  374.76   27.00
  -7 -32  -1   34.60    4.90
   7 -32   1   34.40    4.20
  -7 -32  -1   32.20    4.50
  -7 -32  -1   34.90    4.00
  -7 -32  -1   43.20    4.00
  -7 -32  -1   24.50    4.80
  -7  32  -1   27.60    5.30
   8 -32   1   24.30    3.20
   8 -32   1   20.80    3.40
  -8 -32  -1   14.80    2.70
  -8 -32  -1   19.20    3.60
  -8 -32  -1   16.70    3.00
  -8 -32  -1   21.20    3.00
  -8  32  -1   23.60    3.40
   9 -32   1   59.09    4.90
  -9 -32  -1   56.99    5.00
  -9 -32  -1   58.99    5.10
  -9 -32  -1   52.99    5.40
  -9 -32  -1   54.99    4.80
   9 -33  -1    1.20    1.60
  -9 -33   1   -0.70    1.80
  -9 -33   1   -0.90    2.50
  -9 -33   1    0.00    2.30
  -8 -33   1   55.39    5.80
   8 -33  -1   67.09    6.00
  -8 -33   1   57.39    6.10
  -8 -33   1   54.79    6.00
   8 -33  -1   76.69    5.60
  -8 -33   1   69.99    5.40
  -7 -33   1   81.19    7.20
  -7 -33   1   84.69    7.50
  -7 -33   1   81.79    6.80
  -7 -33   1   73.09    7.40
   7 -33  -1   86.99    7.00
   7 -33  -1   83.79    6.90
   7 -33  -1   84.09    7.20
  -7 -33   1   88.69    7.10
  -6 -33   1   -1.10    2.30
   6 -33  -1    0.50    1.80
   6 -33  -1    3.80    1.90
  -6 -33   1    0.80    1.90
  -6 -33   1   -0.70    2.70
   6 -33  -1    1.00    2.10
  -6 -33   1    2.20    2.40
  -6  33   1   -1.50    4.70
  -5 -33   1  773.82   54.79
  -5 -33   1  735.53   54.89
  -5 -33   1  777.82   54.99
[truncated: 3,256,369 more chars]
