# Supplementary material for: Crystal structure of fac-{5-[(hexyl­aza­nium­yl)meth­yl]-2-(pyridin-2-yl)phenyl-κ2 N,C 1}bis­[2-(pyridin-2-yl)phenyl-κ2 N,C 1]iridium(III) chloride
Source: Acta Crystallogr E Crystallogr Commun. 2018 Sep 14;74(Pt 10):1439–43. doi: 10.1107/S2056989018012811 (PMC6176433; doi:10.1107/S2056989018012811)
Supplement: Supplementary file 2 [file e-74-01439-Isup2.hkl]

data_I                                                                          
_shelx_title ' KCFK17_2_0m_a.res in P2(1)/c'                                    
_shelx_refln_list_code          4                                               
_shelx_F_calc_maximum      455.55                                               
_exptl_crystal_F_000      3216.00                                               
_reflns_d_resolution_high  0.7989                                               
                                                                                
loop_                                                                           
 _space_group_symop_operation_xyz                                               
 'x, y, z'                                                                      
 '-x, y+1/2, -z+1/2'                                                            
 '-x, -y, -z'                                                                   
 'x, -y-1/2, z-1/2'                                                             
                                                                                
_cell_length_a    12.1012                                                       
_cell_length_b    34.2668                                                       
_cell_length_c    18.4681                                                       
_cell_angle_alpha  90.000                                                       
_cell_angle_beta   94.471                                                       
_cell_angle_gamma  90.000                                                       
                                                                                
_shelx_F_squared_multiplier     1.000                                           
                                                                                
loop_                                                                           
 _refln_index_h                                                                 
 _refln_index_k                                                                 
 _refln_index_l                                                                 
 _refln_F_squared_calc                                                          
 _refln_F_squared_meas                                                          
 _refln_F_squared_sigma                                                         
 _refln_observed_status                                                         
   2   0   0      26305.87      25149.72       895.91 o                         
   3   0   0       1074.64       1169.56        54.73 o                         
   4   0   0      29694.08      31989.94      1477.62 o                         
   5   0   0         40.40        320.29        57.37 o                         
   6   0   0     143396.64     157779.50     11249.58 o                         
   7   0   0      20516.58      21504.64      1089.13 o                         
   8   0   0        457.82        327.82        48.23 o                         
   9   0   0       3463.32       3619.68       211.48 o                         
  10   0   0        478.73        614.98        69.13 o                         
  11   0   0       5639.25       5161.92       237.40 o                         
  12   0   0       4203.34       3031.07       195.27 o                         
  13   0   0      19830.30      18556.16       692.68 o                         
  14   0   0       3976.29       4129.47       158.93 o                         
  15   0   0        473.30        475.61        94.41 o                         
   2   1   0       1194.13        522.59        19.64 o                         
   4   1   0      13433.45      15626.52       749.61 o                         
   5   1   0      10464.95      13834.27       444.04 o                         
   6   1   0      40492.09      43468.70      1547.53 o                         
   7   1   0       6337.96       7553.89       228.25 o                         
   8   1   0       8644.96       8501.47       236.53 o                         
   9   1   0       6160.63       6255.37       192.29 o                         
  10   1   0      24830.48      24846.84       676.54 o                         
  11   1   0         37.10        201.56        34.43 o                         
  12   1   0       7058.79       7285.00       225.34 o                         
  13   1   0         26.66        152.35        29.24 o                         
  14   1   0       3163.11       2369.64        94.24 o                         
  15   1   0         69.01        191.31        30.42 o                         
   1   2   0      44791.43      56680.64      3512.07 o                         
   2   2   0      77006.99      89521.70      6376.39 o                         
   3   2   0        987.47       1985.29        56.77 o                         
   4   2   0      44820.79      49059.50      1747.73 o                         
   5   2   0      91549.14      98791.84      3507.59 o                         
   6   2   0       1080.99       1109.89        51.06 o                         
   7   2   0       1089.94       1241.18        55.68 o                         
   8   2   0      18492.02      19012.58       445.83 o                         
   9   2   0      22051.22      21041.73       617.40 o                         
  10   2   0       1602.16       2183.32       114.62 o                         
  11   2   0      15145.40      14176.03       368.71 o                         
  12   2   0       3226.17       3482.57       120.58 o                         
  13   2   0        726.05        684.56        37.21 o                         
  14   2   0        834.40        457.85        36.61 o                         
  15   2   0       4196.91       3585.46       132.06 o                         
   2   3   0      16010.40      18425.40       535.29 o                         
   3   3   0      11221.83       9762.46       312.77 o                         
   4   3   0       1587.53       1903.47        98.32 o                         
   6   3   0      26214.69      30698.28      1264.86 o                         
   7   3   0      17623.22      16867.62       459.61 o                         
   8   3   0      32868.93      31232.09       705.88 o                         
   9   3   0       2905.38       2568.52        83.97 o                         
  10   3   0        668.87        687.17        49.35 o                         
  11   3   0       7528.97       7616.39       231.99 o                         
  12   3   0      15568.98      14835.15       359.54 o                         
  13   3   0         58.59        217.05        24.72 o                         
  14   3   0       4616.25       4134.68       133.81 o                         
  15   3   0       1006.27       1263.89        53.45 o                         
   1   4   0       3119.79       7125.39       208.17 o                         
   2   4   0      26340.63      32803.98       879.97 o                         
   3   4   0        402.42        465.19        27.62 o                         
   4   4   0      10072.79      12503.15       517.04 o                         
   5   4   0      17228.95      19866.32       784.11 o                         
   6   4   0      39008.77      41305.32      1475.24 o                         
   7   4   0       9795.34       9632.74       312.54 o                         
   8   4   0       8269.73       8369.05       177.85 o                         
   9   4   0      11616.16      12720.07       327.53 o                         
  10   4   0       1227.73       1219.26        61.85 o                         
  11   4   0      13639.69      13341.42       326.93 o                         
  12   4   0        846.14        570.11        61.55 o                         
  13   4   0       8863.71       7985.98       191.19 o                         
  14   4   0        308.10        278.12        26.99 o                         
  15   4   0       1386.71       1152.37        71.82 o                         
   1   5   0      44571.93      45449.83      2172.90 o                         
   2   5   0        426.60        483.46        23.33 o                         
   3   5   0     180238.95     185044.52     13178.25 o                         
   4   5   0      46992.30      40641.36      1444.77 o                         
   5   5   0        226.09        242.71        23.56 o                         
   6   5   0         27.35        178.84        27.48 o                         
   7   5   0       5493.21       6990.02       227.94 o                         
   8   5   0        877.44        625.99        41.79 o                         
   9   5   0      28786.36      27104.93       614.12 o                         
  10   5   0      32098.74      31530.91       753.97 o                         
  11   5   0       5766.32       5902.14       143.55 o                         
  12   5   0       1540.69       1439.68        53.69 o                         
  13   5   0          8.17         89.37        20.65 o                         
  14   5   0       2933.37       2659.96        89.85 o                         
   1   6   0      37326.93      39171.45      1245.42 o                         
   2   6   0       7681.37       7697.68       225.41 o                         
   3   6   0      24187.49      27147.13       866.16 o                         
   4   6   0      24433.94      23717.32       848.11 o                         
   5   6   0       4229.90       4875.20       238.98 o                         
   6   6   0      55652.97      61133.67      1943.97 o                         
   7   6   0      56928.63      58783.41      1616.44 o                         
   8   6   0       1187.04       1421.96        58.81 o                         
   9   6   0       9033.66       9287.44       216.19 o                         
  10   6   0       1395.60       1466.26        50.88 o                         
  11   6   0       4794.98       4515.49       104.71 o                         
  12   6   0       2024.00       1918.02       128.49 o                         
  13   6   0      11467.15      10962.26       264.93 o                         
  14   6   0        995.21       1035.93        39.26 o                         
   1   7   0       6289.47       9258.47       376.05 o                         
   2   7   0        214.65        286.00        19.24 o                         
   3   7   0       5141.94       8854.44       318.19 o                         
   4   7   0        118.96        191.90        25.51 o                         
   5   7   0      66734.14      74532.89      2366.42 o                         
   6   7   0      29252.77      32624.10      1484.71 o                         
   7   7   0       6701.34       6342.44       158.60 o                         
   8   7   0       4128.90       3901.38       125.49 o                         
   9   7   0        946.65        829.35        36.95 o                         
  10   7   0       1101.30       1339.49        46.13 o                         
  11   7   0       2608.72       2171.75        68.28 o                         
  12   7   0       9794.00       9250.77       216.62 o                         
  13   7   0        670.42        863.71        38.02 o                         
  14   7   0       2431.98       2156.49        92.74 o                         
   0   8   0         46.36         98.00        19.12 o                         
   1   8   0      56758.38      54058.44      1993.20 o                         
   3   8   0      24113.93      25827.35       891.32 o                         
   4   8   0      32527.75      35222.10      1252.65 o                         
   5   8   0      63220.10      66642.36      2375.64 o                         
   6   8   0      11837.35      10460.72       346.74 o                         
   7   8   0       1405.12       1338.14        42.15 o                         
   8   8   0      32126.52      32239.58       637.82 o                         
   9   8   0      23095.28      22839.14       494.56 o                         
  10   8   0       1070.66       1050.44        45.01 o                         
  11   8   0      12510.85      12276.71       259.22 o                         
  12   8   0       4743.90       4657.89       109.51 o                         
  13   8   0         34.00        -15.15        18.20 o                         
  14   8   0       2421.81       2292.74        96.46 o                         
   1   9   0     109879.67      94210.82      6711.03 o                         
   2   9   0      21680.96      21551.47       685.51 o                         
   3   9   0      41968.65      44378.71      1415.60 o                         
   4   9   0        222.51        387.97        39.05 o                         
   5   9   0      20344.93      22827.74       731.47 o                         
   6   9   0       8405.43       9699.68       351.34 o                         
   7   9   0      26816.07      25882.84       534.50 o                         
   8   9   0      28613.50      28485.72       544.42 o                         
   9   9   0        699.75        544.52        30.20 o                         
  10   9   0        609.03        565.48        30.13 o                         
  11   9   0        527.47        640.93        36.13 o                         
  12   9   0       5708.19       5646.57       136.70 o                         
  13   9   0         22.75         64.37        18.95 o                         
  14   9   0       4430.74       3778.34       143.06 o                         
   1  10   0      27238.75      32568.65      1698.88 o                         
   2  10   0       5928.30       8412.36       302.95 o                         
   3  10   0       3456.24       3850.11       126.53 o                         
   4  10   0       1185.99       1959.43        77.52 o                         
   5  10   0        421.38        539.07        46.48 o                         
   6  10   0      68702.98      69664.27      2339.65 o                         
   7  10   0      31751.43      32368.96       696.10 o                         
   8  10   0       2416.93       2473.44        79.43 o                         
   9  10   0       1292.10       1719.95        49.03 o                         
  10  10   0        530.06        655.28        31.91 o                         
  11  10   0       3549.65       3239.02        81.87 o                         
  12  10   0       3348.17       3327.60       143.71 o                         
  13  10   0      10854.22      10459.60       268.06 o                         
  14  10   0       2748.64       2899.09       112.57 o                         
   1  11   0        215.55        302.84        41.18 o                         
   2  11   0      46955.43      42398.53      1512.59 o                         
   3  11   0      64995.97      66751.49      2122.06 o                         
   4  11   0      50486.09      52797.12      1881.16 o                         
   5  11   0       1482.28       1121.44        63.57 o                         
   6  11   0      17085.01      19247.22       522.72 o                         
   7  11   0        605.96        875.61        30.63 o                         
   8  11   0       2830.49       2807.42        66.74 o                         
   9  11   0      17843.64      18066.12       348.53 o                         
  10  11   0      19427.05      19392.29       388.24 o                         
  11  11   0       2380.25       2294.27        65.68 o                         
  12  11   0       1749.03       1513.13        48.93 o                         
  13  11   0        133.38        206.97        25.32 o                         
  14  11   0       1151.93       1018.11        52.09 o                         
   0  12   0       6763.58       7478.68       310.49 o                         
   1  12   0       1519.38        748.22        42.82 o                         
   2  12   0     118698.70     125089.38      8912.18 o                         
   3  12   0       4488.77       5451.20       280.55 o                         
   4  12   0       7231.71       6377.99       233.31 o                         
   5  12   0       6728.73       7654.32       250.07 o                         
   6  12   0       2014.14       2088.29        52.67 o                         
   7  12   0       5188.26       6580.35       130.58 o                         
   8  12   0      18807.79      18456.26       355.20 o                         
   9  12   0       6406.66       6636.66       162.11 o                         
  10  12   0        354.35        339.51        27.38 o                         
  11  12   0       3107.80       3237.29        84.47 o                         
  12  12   0        120.17        179.28        22.19 o                         
  13  12   0       2258.99       2051.21        62.64 o                         
  14  12   0         65.27        128.63        29.89 o                         
   1  13   0      71699.48      85214.37      3032.53 o                         
   2  13   0      47506.12      48735.65      1738.17 o                         
   3  13   0      27985.00      25403.73       811.64 o                         
   4  13   0      10751.30      11970.34       430.81 o                         
   5  13   0      30352.59      33122.20      1055.36 o                         
   6  13   0      21325.20      22774.92       490.38 o                         
   7  13   0       2205.53       2690.12        60.47 o                         
   8  13   0      37250.66      37605.46       952.51 o                         
   9  13   0       3085.18       3367.53        77.37 o                         
  10  13   0       1017.79        754.89        34.36 o                         
  11  13   0      11062.20      10900.43       265.78 o                         
  12  13   0      11645.64      10877.20       250.51 o                         
  13  13   0        152.88        100.33        29.16 o                         
  14  13   0       3517.03       3043.16       134.77 o                         
   0  14   0      16312.60      19932.93       823.72 o                         
   1  14   0      12059.91      11509.69       414.40 o                         
   2  14   0      44789.62      43478.53      1551.43 o                         
   3  14   0       9886.89      11370.18       410.20 o                         
   4  14   0      11432.16      12528.12       507.80 o                         
   5  14   0      15030.35      17297.02       555.72 o                         
   6  14   0        144.10        271.62        16.69 o                         
   7  14   0        529.84        311.41        17.92 o                         
   8  14   0      11645.18      11288.48       228.98 o                         
   9  14   0       3941.09       4464.16       101.22 o                         
  10  14   0        738.98        683.51        33.30 o                         
  11  14   0       6653.46       6631.91       166.48 o                         
  12  14   0         93.98        205.89        28.56 o                         
  13  14   0        659.71        369.87        27.79 o                         
  14  14   0         62.61        115.47        22.91 o                         
   1  15   0      14200.52      16840.58       604.31 o                         
   2  15   0        211.23        725.15        41.38 o                         
   3  15   0      75433.58      73979.60      2639.74 o                         
   4  15   0      11253.37      10752.31       388.08 o                         
   5  15   0        828.94        890.75        52.06 o                         
   6  15   0       2296.14       2335.51        53.41 o                         
   7  15   0       6351.34       6147.19       119.60 o                         
   8  15   0       6537.33       6866.86       142.89 o                         
   9  15   0      14711.41      14436.77       316.28 o                         
  10  15   0       9624.52       9663.91       214.56 o                         
  11  15   0        918.94       1128.29        55.03 o                         
  12  15   0       1890.90       2305.29        79.13 o                         
  13  15   0         56.38         58.76        20.58 o                         
  14  15   0        523.52        419.22        36.91 o                         
   0  16   0      86468.19      97447.37      4011.23 o                         
   1  16   0      23728.66      25554.63       914.14 o                         
   2  16   0         39.70        470.67        42.81 o                         
   3  16   0         27.22        159.12        21.94 o                         
   4  16   0       1091.74       1749.90        80.76 o                         
   5  16   0        200.65        169.32        16.91 o                         
   6  16   0      32890.77      33296.25       659.49 o                         
   7  16   0      40807.64      40509.77       746.28 o                         
   8  16   0        180.44        177.93        19.27 o                         
   9  16   0       1295.93       1146.08        41.06 o                         
  10  16   0       1328.22       1306.97        45.42 o                         
  11  16   0        235.22        156.33        28.10 o                         
  12  16   0       4857.73       4911.77       150.09 o                         
  13  16   0       6997.61       7556.19       230.16 o                         
  14  16   0       1038.78       1216.38       109.95 o                         
   1  17   0       8507.57      10304.21       372.87 o                         
   2  17   0       7925.00       9002.03       378.10 o                         
   3  17   0      11570.55      14090.14       454.07 o                         
   4  17   0       1617.17       1288.31        39.97 o                         
   5  17   0       7035.00       7364.53       146.40 o                         
   6  17   0       7669.72       8389.35       170.49 o                         
   7  17   0       2568.05       2549.19        56.79 o                         
   8  17   0        459.91        640.86        28.51 o                         
   9  17   0       2871.07       3034.52        76.98 o                         
  10  17   0       3602.08       3600.87        96.04 o                         
  11  17   0        365.40        348.68        40.09 o                         
  12  17   0       2177.67       1975.66        63.80 o                         
  13  17   0          3.85        105.80        19.44 o                         
   0  18   0       1159.48       1068.59        81.27 o                         
   1  18   0       9957.77      10311.44       333.71 o                         
   2  18   0      23267.21      28192.59      1008.25 o                         
   3  18   0        127.54        221.57        26.93 o                         
   4  18   0       7976.66       7516.17       148.99 o                         
   5  18   0      23068.19      23386.61       434.10 o                         
   6  18   0       1648.10       1320.15        52.17 o                         
   7  18   0       4458.88       4245.02        89.30 o                         
   8  18   0      25022.18      24818.09       494.16 o                         
   9  18   0      12205.58      11331.92       249.71 o                         
  10  18   0         78.54        179.33        22.26 o                         
  11  18   0       4498.22       5295.73       162.45 o                         
  12  18   0        879.32       1016.87        41.20 o                         
  13  18   0        342.31        425.35        32.59 o                         
   1  19   0      32763.46      34382.61      1003.19 o                         
   2  19   0      15474.47      15119.84       544.96 o                         
   3  19   0         34.59        156.30        15.55 o                         
   4  19   0      13178.14      12573.85       243.93 o                         
   5  19   0      14992.32      14999.85       290.06 o                         
   6  19   0       1582.72       1654.54        39.84 o                         
   7  19   0       4638.64       4549.64        90.89 o                         
   8  19   0       8683.24       8810.24       180.20 o                         
   9  19   0         31.62         45.91        18.86 o                         
  10  19   0       2795.48       3239.26       106.77 o                         
  11  19   0       4553.67       4797.85       136.65 o                         
  12  19   0       2335.07       2639.73        88.87 o                         
  13  19   0         36.35         -0.69        27.24 o                         
   0  20   0       1157.16       1338.70        73.34 o                         
   1  20   0        907.69       1242.17        43.85 o                         
   2  20   0        516.97        491.37        25.93 o                         
   3  20   0        111.02        140.91        13.71 o                         
   4  20   0         30.67        119.74        15.40 o                         
   5  20   0       3598.84       3865.63        77.33 o                         
   6  20   0      11697.96      11487.31       215.86 o                         
   7  20   0       5307.40       5319.38       113.05 o                         
   8  20   0       1049.42       1375.78        45.52 o                         
   9  20   0        120.34        304.23        24.00 o                         
  10  20   0       1334.72       1525.67        61.48 o                         
  11  20   0       2960.77       2975.86        86.15 o                         
  12  20   0        708.80        697.85        43.10 o                         
  13  20   0        813.09        637.98        46.80 o                         
   1  21   0         99.84        296.47        15.00 o                         
   2  21   0      15823.79      14524.04       250.11 o                         
   3  21   0      39793.64      39093.85       640.61 o                         
   4  21   0      33058.94      34412.84       597.85 o                         
   5  21   0       2069.55       2092.70        55.37 o                         
   6  21   0       1288.91       1082.29        34.03 o                         
   7  21   0       1145.17       1158.47        38.11 o                         
   8  21   0       1454.37       1579.34        48.14 o                         
   9  21   0       8141.65       8013.66       188.72 o                         
  10  21   0       8959.83       9036.25       221.75 o                         
  11  21   0       2626.89       2945.46        84.51 o                         
  12  21   0        219.91        310.66        26.23 o                         
  13  21   0        278.04        241.35        23.41 o                         
   0  22   0       6275.94       6805.05       151.91 o                         
   1  22   0       6287.02       5676.40       103.68 o                         
   2  22   0       1452.17       1484.04        33.24 o                         
   3  22   0         14.27         15.87        12.37 o                         
   4  22   0        232.29        350.01        18.09 o                         
   5  22   0       1524.67       1510.67        52.12 o                         
   6  22   0       3307.13       3612.74        77.27 o                         
   7  22   0       4680.45       4905.01       110.52 o                         
   8  22   0        489.20        422.41        23.78 o                         
   9  22   0          5.59         26.93        20.38 o                         
  10  22   0        107.16        162.16        22.03 o                         
  11  22   0        201.94        236.04        22.81 o                         
  12  22   0       1368.36       1327.91        62.08 o                         
   1  23   0       5992.30       6593.36       108.49 o                         
   2  23   0       4443.72       4260.01        71.64 o                         
   3  23   0       1366.71       1521.43        50.99 o                         
   4  23   0       2980.11       2848.96        72.15 o                         
   5  23   0       8757.20       9045.60       171.89 o                         
   6  23   0       2194.24       2399.68        58.34 o                         
   7  23   0       1694.07       2055.66        54.99 o                         
   8  23   0       1469.07       1596.12        63.70 o                         
   9  23   0       1367.69       1363.31        49.97 o                         
  10  23   0       1146.56       1279.61        49.60 o                         
  11  23   0       2359.48       2290.21        76.53 o                         
  12  23   0       2890.24       2397.84        83.98 o                         
   0  24   0        161.87        166.91        17.58 o                         
   1  24   0      14405.77      14504.80       229.79 o                         
   2  24   0       8873.34       8456.53       128.04 o                         
   3  24   0        346.27        365.68        16.44 o                         
   4  24   0       5579.76       5582.08       107.81 o                         
   5  24   0       7517.27       7526.16       145.18 o                         
   6  24   0       2449.51       2409.01        62.83 o                         
   7  24   0       9888.80      10023.24       205.52 o                         
   8  24   0       5875.06       5747.73       132.22 o                         
   9  24   0       2790.68       2756.08        86.45 o                         
  10  24   0        262.88        232.81        23.45 o                         
  11  24   0       1989.87       2184.54        79.03 o                         
  12  24   0        859.32        939.68        53.22 o                         
   1  25   0         56.63        100.47        12.39 o                         
   2  25   0         37.30         58.42        11.99 o                         
   3  25   0        329.82        354.92        16.81 o                         
   4  25   0        306.51        396.26        20.58 o                         
   5  25   0          8.18        201.58        17.14 o                         
   6  25   0       1102.93       1008.91        45.17 o                         
   7  25   0       1365.26       1220.76        44.19 o                         
   8  25   0        399.25        321.35        22.90 o                         
   9  25   0         44.96         74.87        19.19 o                         
  10  25   0         74.68         14.43        19.36 o                         
  11  25   0         16.58        136.70        20.82 o                         
  12  25   0        134.93        228.64        26.55 o                         
   0  26   0      23511.76      22134.80       604.53 o                         
   1  26   0       6026.99       5623.05       110.70 o                         
   2  26   0       2343.10       2274.53        50.31 o                         
   3  26   0       1837.03       1837.92        46.67 o                         
   4  26   0          9.17         48.50        14.54 o                         
   5  26   0       5542.70       5753.12       122.20 o                         
   6  26   0      12349.13      11862.38       251.28 o                         
   7  26   0       7185.90       7419.57       169.63 o                         
   8  26   0       4250.96       4688.13       126.82 o                         
   9  26   0       1259.13       1651.13        52.50 o                         
  10  26   0         10.32         13.45        19.16 o                         
  11  26   0        728.64        949.91        60.75 o                         
  12  26   0        718.76        626.24        66.93 o                         
   1  27   0        146.48         84.96        13.66 o                         
   2  27   0      12215.83      11577.79       189.66 o                         
   3  27   0       4847.60       4904.61        84.10 o                         
   4  27   0      10012.97       9410.07       184.65 o                         
   5  27   0       2733.43       2464.69        62.84 o                         
   6  27   0        165.95        254.32        21.01 o                         
   7  27   0        109.06        160.88        19.72 o                         
   8  27   0       1473.21       1766.36        60.72 o                         
   9  27   0       2116.11       2383.31        67.30 o                         
  10  27   0       3844.31       4224.00       141.06 o                         
  11  27   0        203.13        258.67        23.16 o                         
   0  28   0        274.63        226.48        24.59 o                         
   1  28   0       7914.63       6969.50       124.24 o                         
   2  28   0       2055.25       1831.32        42.32 o                         
   3  28   0       1277.08       1110.91        34.52 o                         
   4  28   0        536.08        543.18        24.97 o                         
   5  28   0        341.63        397.20        24.28 o                         
   6  28   0        224.80        316.35        22.61 o                         
   7  28   0       4021.46       4349.82       112.30 o                         
   8  28   0       2611.18       2545.11        70.74 o                         
   9  28   0        446.67        295.65        21.00 o                         
  10  28   0        188.37        224.24        29.98 o                         
  11  28   0         18.40         55.99        15.68 o                         
   1  29   0       1388.50       1352.26        39.40 o                         
   2  29   0       2387.30       2061.77        48.96 o                         
   3  29   0       5938.23       5538.90       109.93 o                         
   4  29   0       9662.14      10118.97       204.72 o                         
   5  29   0       1827.09       1631.44        45.31 o                         
   6  29   0        536.55        470.82        26.56 o                         
   7  29   0        235.63        218.40        23.72 o                         
   8  29   0       2972.59       3136.46        79.29 o                         
   9  29   0       3658.55       4046.62       103.43 o                         
  10  29   0       6830.53       7264.69       214.99 o                         
  11  29   0       2242.79       1891.94        66.87 o                         
   0  30   0       4053.12       4214.46       125.86 o                         
   1  30   0       1635.63       1459.56        41.32 o                         
   2  30   0       1797.61       1726.79        45.35 o                         
   3  30   0        525.08        505.45        25.85 o                         
   4  30   0        784.75        647.77        31.88 o                         
   5  30   0       1390.24       1363.88        47.78 o                         
   6  30   0       2299.73       2576.15        73.08 o                         
   7  30   0        557.37        726.88        38.16 o                         
   8  30   0        468.16        877.29        33.40 o                         
   9  30   0         77.91        189.68        32.25 o                         
  10  30   0        102.20         79.36        20.14 o                         
   1  31   0       1377.66       1679.47        53.44 o                         
   2  31   0      13741.42      14170.56       324.57 o                         
   3  31   0       3827.47       3368.78        77.81 o                         
   4  31   0       4260.58       3816.40        94.81 o                         
   5  31   0       4764.95       4891.39       121.93 o                         
   6  31   0       3129.31       3189.87       105.57 o                         
   7  31   0         61.10        136.12        17.29 o                         
   8  31   0       3515.93       3973.24        96.09 o                         
   9  31   0        462.73        548.09        31.81 o                         
  10  31   0        196.44        188.30        21.01 o                         
   0  32   0       4084.50       3309.27       149.27 o                         
   1  32   0       5196.69       4917.60       113.62 o                         
   2  32   0       4031.13       3982.81        99.37 o                         
   3  32   0        221.73        257.72        21.91 o                         
   4  32   0       1753.79       1850.76        56.74 o                         
   5  32   0       4269.52       4480.51       125.10 o                         
   6  32   0       1067.06       1020.95        38.20 o                         
   7  32   0       3040.96       3154.94       126.59 o                         
   8  32   0       1287.15       1453.02        58.11 o                         
   9  32   0        642.10        800.09        44.69 o                         
  10  32   0         18.52         27.58        15.82 o                         
   1  33   0       1115.86       1268.18        44.09 o                         
   2  33   0         26.87         16.92        18.71 o                         
   3  33   0        151.54        222.50        24.27 o                         
   4  33   0       1953.02       1934.11        61.43 o                         
   5  33   0         51.70         90.96        17.91 o                         
   6  33   0         10.71         58.47        17.54 o                         
   7  33   0        388.98        300.68        21.82 o                         
   8  33   0        656.09        722.07        44.73 o                         
   9  33   0        152.62        122.97        24.28 o                         
   0  34   0      13151.19      12951.25       420.50 o                         
   1  34   0      11899.08      11990.84       290.62 o                         
   2  34   0         34.84         73.03        22.91 o                         
   3  34   0        108.59        135.97        22.22 o                         
   4  34   0         88.33        174.96        18.59 o                         
   5  34   0       2297.06       2372.61        87.23 o                         
   6  34   0       4701.06       5170.71       129.49 o                         
   7  34   0       7572.82       8897.27       228.59 o                         
   8  34   0        911.32        812.87        35.10 o                         
   9  34   0        138.24         73.64        34.26 o                         
   1  35   0         83.80        148.74        26.55 o                         
   2  35   0       1654.21       1757.79        55.47 o                         
   3  35   0       6477.84       6583.37       163.58 o                         
   4  35   0       5147.16       5105.71       128.86 o                         
   5  35   0         98.28        132.81        21.12 o                         
   6  35   0        140.60        127.43        19.02 o                         
   7  35   0          9.58         40.53        15.37 o                         
   8  35   0         30.06          8.79        24.66 o                         
   0  36   0         12.40        -16.01        23.13 o                         
   1  36   0        904.49        848.65        40.35 o                         
   2  36   0       2286.17       2487.88        73.38 o                         
   3  36   0       1772.88       1875.70        56.98 o                         
   4  36   0        319.17        343.49        23.21 o                         
   5  36   0       3496.04       3632.37       105.53 o                         
   6  36   0        152.26        156.15        17.11 o                         
   7  36   0         45.79         53.52        18.29 o                         
   8  36   0       1318.07       1254.97        63.65 o                         
   1  37   0       4857.76       5098.30       144.91 o                         
   2  37   0       7246.29       7338.83       190.87 o                         
   3  37   0       1482.41       1287.39        49.31 o                         
   4  37   0       2742.20       2648.36        87.07 o                         
   5  37   0       3862.42       4414.61       135.45 o                         
   6  37   0       1888.62       2061.31        68.86 o                         
   7  37   0        805.09        818.19        40.38 o                         
   0  38   0         19.36         22.10        27.74 o                         
   1  38   0         76.81         49.35        17.33 o                         
   2  38   0       1121.77       1078.90        42.31 o                         
   3  38   0        212.55        198.77        19.71 o                         
   4  38   0       1607.62       1824.62        64.42 o                         
   5  38   0       1201.22       1220.97        52.47 o                         
   6  38   0         76.72         65.46        21.22 o                         
   7  38   0        887.73        915.45       102.78 o                         
   1  39   0       1124.89       1188.77        49.89 o                         
   2  39   0       1552.10       1752.63        62.00 o                         
   3  39   0       8470.74       9109.75       295.01 o                         
   4  39   0       5566.38       6072.51       199.45 o                         
   5  39   0          3.06         -7.48        25.87 o                         
   6  39   0         19.83         33.15        16.09 o                         
   0  40   0       8850.49       9695.54       404.79 o                         
   1  40   0       2806.17       2904.29        94.86 o                         
   2  40   0         67.05         51.57        16.99 o                         
   3  40   0        370.06        385.20        42.03 o                         
   4  40   0        324.95        299.77        27.60 o                         
   5  40   0          1.98          5.26        16.74 o                         
   1  41   0       1984.48       2329.54        93.45 o                         
   2  41   0       1421.08       1740.83        78.00 o                         
   3  41   0        804.67        905.54        61.89 o                         
   4  41   0         27.82         30.91        19.86 o                         
   0  42   0        134.37        117.56        25.35 o                         
   1  42   0       1601.43       1595.75        62.45 o                         
   2  42   0       4130.52       4555.42       193.65 o                         
   3  42   0        432.88        479.47        51.66 o                         
 -15   1   1         14.31         40.54        18.14 o                         
 -14   1   1         11.51          8.84        19.28 o                         
 -13   1   1        864.74        639.99        32.20 o                         
 -12   1   1       3860.49       3749.49        96.94 o                         
 -11   1   1       5045.67       5213.53       155.89 o                         
 -10   1   1       8059.55       7750.28       219.18 o                         
  -9   1   1        794.37        861.28        45.39 o                         
  -8   1   1       1324.71       1489.33        52.82 o                         
  -7   1   1       5970.29       4656.78       184.87 o                         
  -6   1   1      45585.29      46798.82      1358.87 o                         
  -5   1   1      69000.60      70680.91      2519.05 o                         
  -4   1   1      19261.69      21465.04       765.95 o                         
  -3   1   1      88888.91      92688.40      4669.36 o                         
  -2   1   1      23843.02      18621.04       592.94 o                         
   1   1   1      69027.38      58772.47      3992.17 o                         
   2   1   1      24211.65      30335.04       820.37 o                         
   3   1   1      19692.06      23539.54       591.25 o                         
   4   1   1      36987.52      37496.11      1193.90 o                         
   5   1   1         82.45         81.43        14.23 o                         
   6   1   1        467.92        546.44        32.47 o                         
   7   1   1       5787.71       6092.73       202.00 o                         
   8   1   1       7695.46       6835.55       228.57 o                         
   9   1   1       7907.90       7657.90       183.35 o                         
  10   1   1       4386.50       4191.34       119.37 o                         
  11   1   1       1333.48       1291.52        75.10 o                         
  12   1   1        785.48        794.70        59.97 o                         
  13   1   1        422.93        563.64        37.21 o                         
  14   1   1       1611.36       1604.21        82.58 o                         
  15   1   1       1207.92       1521.21        74.86 o                         
 -15   2   1        619.59        638.03        35.79 o                         
 -14   2   1        888.52        819.66        44.91 o                         
 -13   2   1       3043.34       2924.22       138.04 o                         
 -12   2   1        698.87        946.47        66.51 o                         
 -11   2   1         50.62         20.13        27.71 o                         
 -10   2   1        839.53       1384.42        60.01 o                         
  -9   2   1       5286.33       5336.63       168.46 o                         
  -8   2   1       7299.32       7237.08       224.04 o                         
  -7   2   1      22442.12      22901.45       736.16 o                         
  -6   2   1        519.57        718.06        62.44 o                         
  -5   2   1        210.94        606.92        38.29 o                         
  -4   2   1        115.30        474.08        54.51 o                         
  -3   2   1      55926.65      62842.36      1992.08 o                         
  -2   2   1      36403.05      33002.86      1174.67 o                         
   1   2   1      23117.53      16556.70       542.99 o                         
   2   2   1        222.23        232.25        12.95 o                         
   3   2   1        230.05        455.74        18.83 o                         
   4   2   1       8340.08       8600.91       309.53 o                         
   5   2   1      15052.53      15216.69       487.65 o                         
   6   2   1      26690.18      25905.15       927.29 o                         
   7   2   1      17099.49      17032.97       549.07 o                         
   8   2   1        509.38        711.41        35.91 o                         
   9   2   1        189.77        141.47        26.25 o                         
  10   2   1        449.40        504.23        38.52 o                         
  11   2   1       1363.50       1359.45        58.47 o                         
  12   2   1       2106.04       2106.39        77.69 o                         
  13   2   1       1887.67       2109.20        73.29 o                         
  14   2   1        415.48        650.82        32.24 o                         
  15   2   1         10.50         27.49        25.35 o                         
 -15   3   1         65.66         71.78        18.38 o                         
 -14   3   1          2.58        -14.69        21.83 o                         
 -13   3   1       3356.49       3797.48        90.59 o                         
 -12   3   1       2073.46       2173.62        72.63 o                         
 -11   3   1        139.97        111.19        30.37 o                         
 -10   3   1       1881.31       1465.20        62.38 o                         
  -9   3   1       1804.69       1723.41        60.38 o                         
  -8   3   1        165.01        245.33        24.05 o                         
  -7   3   1       6681.09       7559.04       372.32 o                         
  -6   3   1       2581.17       3708.62       117.07 o                         
  -5   3   1      36101.94      37332.96      1332.13 o                         
  -4   3   1      70437.67      72868.50      3669.81 o                         
  -3   3   1       2495.01       3212.19        96.43 o                         
  -2   3   1      28489.67      31822.74       797.87 o                         
  -1   3   1      11141.59       7595.47       260.30 o                         
   0   3   1      21340.68      17888.99       634.48 o                         
   1   3   1      17345.34      14296.57       414.55 o                         
   2   3   1       2407.34       2385.95        71.21 o                         
   3   3   1       4784.79       4202.61       115.50 o                         
   4   3   1      21900.51      25054.71       798.60 o                         
   5   3   1       5329.62       6669.72       242.29 o                         
   6   3   1       1784.88       1833.35        75.39 o                         
   7   3   1       2095.45       2378.13        80.24 o                         
   8   3   1       3420.14       2729.20        73.65 o                         
   9   3   1       1870.23       1711.31        55.70 o                         
  10   3   1       8845.65       8991.05       221.42 o                         
  11   3   1       1120.02       1565.48        76.56 o                         
  12   3   1         38.63          4.42        27.70 o                         
  13   3   1         45.39         39.81        20.58 o                         
  14   3   1        476.75        446.70        26.36 o                         
 -15   4   1       1396.48       1584.27       126.81 o                         
 -14   4   1       1473.14       1462.92        72.55 o                         
 -13   4   1       3235.85       3161.44        77.84 o                         
 -12   4   1       1100.96        970.18        52.08 o                         
 -11   4   1        914.08       1148.23        66.02 o                         
 -10   4   1       6945.16       6727.57       180.61 o                         
  -9   4   1      15360.15      14559.15       333.76 o                         
  -8   4   1      14764.07      14159.29       348.23 o                         
  -7   4   1       3673.24       3633.60       149.17 o                         
  -6   4   1      21692.81      26988.00      1238.05 o                         
  -5   4   1      17879.45      17336.83       739.47 o                         
  -4   4   1        198.05        182.88        19.22 o                         
  -3   4   1      13628.80      15951.18       569.77 o                         
  -2   4   1     116963.36     130916.98     12849.71 o                         
  -1   4   1      55558.13      54300.28      2344.58 o                         
   0   4   1      79003.55      73554.05      5241.28 o                         
   2   4   1       2725.43       2632.58        73.16 o                         
   3   4   1       1178.70        918.90        35.46 o                         
   4   4   1       7791.48       9706.01       348.37 o                         
   5   4   1      48574.13      45503.89      1617.76 o                         
   6   4   1      13674.34      13452.98       434.40 o                         
   7   4   1      17217.78      16218.13       477.32 o                         
   8   4   1       5837.34       5609.43       150.46 o                         
   9   4   1         48.14         25.20        19.10 o                         
  10   4   1      10584.23      10570.13       245.60 o                         
  11   4   1       6748.40       6032.38       147.11 o                         
  12   4   1       1626.40       1750.50        68.37 o                         
  13   4   1       4524.29       4482.59       190.92 o                         
  14   4   1       2095.91       2210.74        74.34 o                         
 -15   5   1        458.70        651.16        65.03 o                         
 -14   5   1         39.89         81.79        19.73 o                         
 -13   5   1        696.81        593.74        27.67 o                         
 -12   5   1        560.08        562.54        43.44 o                         
 -11   5   1         70.64        479.45        34.78 o                         
 -10   5   1       2189.95       2188.72        64.94 o                         
  -9   5   1       3086.50       3160.11        98.38 o                         
  -8   5   1        592.97       1011.21        37.30 o                         
  -7   5   1       6836.31       6925.66       228.03 o                         
  -6   5   1       4985.74       5091.37       155.22 o                         
  -5   5   1      10844.95      11830.37       381.17 o                         
  -4   5   1       7638.51      10996.74       489.64 o                         
  -3   5   1      14394.86      14073.34       503.14 o                         
  -2   5   1       5221.64       5267.02       154.01 o                         
  -1   5   1        485.33         78.04         9.82 o                         
   0   5   1      25438.06      20883.61      1488.87 o                         
   1   5   1       4195.67       3805.09       195.21 o                         
   2   5   1      12087.91      14442.19       390.15 o                         
   3   5   1       1430.38       1416.85        49.56 o                         
   4   5   1      19495.26      20162.14       721.13 o                         
   5   5   1       4011.97       4090.98       185.09 o                         
   6   5   1       6279.89       7435.14       243.46 o                         
   7   5   1      11045.57      11903.53       372.19 o                         
   8   5   1        595.65        545.87        32.77 o                         
   9   5   1        667.49        953.24        37.25 o                         
  10   5   1       1038.69        897.53        42.22 o                         
  11   5   1       2263.90       2395.99        67.84 o                         
  12   5   1        603.75        568.51        49.71 o                         
  13   5   1        222.08        413.30        31.09 o                         
  14   5   1        650.63        599.73        31.16 o                         
 -14   6   1       3063.44       2935.12        93.57 o                         
 -13   6   1       2748.30       2670.76       189.75 o                         
 -12   6   1         29.94        124.19        25.08 o                         
 -11   6   1        162.92        262.60        23.84 o                         
 -10   6   1        191.38         98.69        23.14 o                         
  -9   6   1       1691.17       1628.09        59.88 o                         
  -8   6   1      22720.05      20011.64       507.05 o                         
  -7   6   1      28418.23      27473.24       693.39 o                         
  -6   6   1        508.11        444.74        46.96 o                         
  -5   6   1       2656.49       3174.00       108.69 o                         
  -4   6   1        114.65        184.22        27.94 o                         
  -3   6   1        552.75        597.46        33.45 o                         
  -2   6   1       6044.92       4571.17       134.33 o                         
  -1   6   1      27036.14      28591.07       908.71 o                         
   0   6   1      25818.09      29858.86      1968.45 o                         
   1   6   1       1051.11       1142.69        75.17 o                         
   2   6   1      21395.24      22468.04       933.28 o                         
   3   6   1        262.47        502.62        23.60 o                         
   4   6   1       4377.67       3978.38       130.60 o                         
   5   6   1      51543.64      54833.88      1950.77 o                         
   6   6   1      33769.33      38791.86      1722.47 o                         
   7   6   1      12884.41      12924.43       352.82 o                         
   8   6   1        160.46        194.42        20.50 o                         
   9   6   1         33.12        173.32        19.57 o                         
  10   6   1        301.53        398.84        26.28 o                         
  11   6   1       5464.13       4784.75       142.74 o                         
  12   6   1       8106.45       8494.69       229.99 o                         
  13   6   1       5262.19       5102.05       122.73 o                         
  14   6   1        321.59         86.59        18.07 o                         
 -14   7   1         29.02          8.35        18.89 o                         
 -13   7   1        214.20        537.17        33.26 o                         
 -12   7   1       2086.84       2262.77        74.77 o                         
 -11   7   1      13245.49      13048.91       264.31 o                         
 -10   7   1       7269.26       6815.22       184.28 o                         
  -9   7   1        158.68        303.70        22.17 o                         
  -8   7   1          6.18         36.09        17.16 o                         
  -7   7   1         89.91        289.59        22.25 o                         
  -6   7   1       2069.48       1963.12        68.91 o                         
  -5   7   1      43293.13      40461.58      1985.05 o                         
  -4   7   1      60941.41      62160.97      2210.12 o                         
  -3   7   1      18519.29      18603.92       591.87 o                         
  -2   7   1        277.02        225.81        15.14 o                         
  -1   7   1      32931.94      41055.04      1684.38 o                         
   0   7   1      23886.91      20265.26      1256.35 o                         
   2   7   1      50934.58      54762.58      2209.66 o                         
   3   7   1      22946.65      23824.13       729.06 o                         
   4   7   1        521.22        566.93        43.84 o                         
   5   7   1         29.41        150.30        19.12 o                         
   6   7   1       2487.49       2593.78       150.76 o                         
   7   7   1        899.73        704.83        31.26 o                         
   8   7   1      17480.59      16742.01       349.11 o                         
   9   7   1      17210.12      16768.59       404.73 o                         
  10   7   1      10265.06      10037.68       213.22 o                         
  11   7   1        736.56        829.09        41.87 o                         
  12   7   1        205.39        122.74        24.10 o                         
  13   7   1          5.22         -5.68        19.04 o                         
  14   7   1        477.32        441.73        35.05 o                         
 -14   8   1        698.46        661.76        39.29 o                         
 -13   8   1        537.85        529.68        31.72 o                         
 -12   8   1       1368.82       1216.27        47.26 o                         
 -11   8   1        324.21        231.95        24.54 o                         
 -10   8   1       5978.07       5963.92       125.69 o                         
  -9   8   1        154.13        459.49        27.06 o                         
  -8   8   1       1898.29       1709.40        47.31 o                         
  -7   8   1        295.49        667.34        29.25 o                         
  -6   8   1        367.48        339.30        37.06 o                         
  -5   8   1      14371.86      15710.79       505.17 o                         
  -4   8   1        133.26        362.55        30.52 o                         
  -3   8   1       9498.43      10954.22       392.29 o                         
  -2   8   1       8440.23      11450.61       365.36 o                         
  -1   8   1      18667.13      20281.81       834.76 o                         
   0   8   1      67380.53      60174.55      3030.09 o                         
   2   8   1       4546.72       6009.81       251.15 o                         
   3   8   1      15320.99      15605.71       518.53 o                         
   4   8   1       2365.79       2311.61       102.55 o                         
   5   8   1       9536.71      11332.48       365.76 o                         
   6   8   1       7838.42       8221.02       299.06 o                         
   7   8   1       2456.34       3026.59        84.76 o                         
   8   8   1       2560.74       2953.58        89.28 o                         
   9   8   1         84.96         87.22        17.55 o                         
  10   8   1       2274.47       2083.51        56.83 o                         
  11   8   1        232.19        258.77        23.20 o                         
  12   8   1        631.09        542.68        32.60 o                         
  13   8   1         67.70        136.96        20.51 o                         
  14   8   1        457.47        893.66        37.88 o                         
 -14   9   1        349.57        335.78        37.96 o                         
 -13   9   1       4730.46       4693.24       137.30 o                         
 -12   9   1       4712.18       4740.40       224.57 o                         
 -11   9   1       1788.36       1606.44        48.51 o                         
 -10   9   1       5463.07       5604.49       123.75 o                         
  -9   9   1       8199.56       8041.70       165.32 o                         
  -8   9   1       4966.31       3796.14        93.90 o                         
  -7   9   1      13510.03      13981.41       437.65 o                         
  -6   9   1      47212.50      49214.12      1430.91 o                         
  -5   9   1      23664.14      25073.27       803.51 o                         
  -4   9   1      12749.11      12209.00       438.60 o                         
  -3   9   1      32496.04      32900.78      1352.72 o                         
  -2   9   1      84433.85      78845.44      6464.83 o                         
  -1   9   1      43098.09      43497.02      1379.89 o                         
   1   9   1      30229.17      34256.94      1217.70 o                         
   2   9   1      10288.44      10451.05       374.66 o                         
   3   9   1      19754.52      20043.54       716.35 o                         
   4   9   1      28165.64      32146.39      1143.60 o                         
   5   9   1       5746.67       7713.43       337.63 o                         
   6   9   1       2448.56       2447.61       112.13 o                         
   7   9   1      15618.78      15256.78       347.61 o                         
   8   9   1      16416.00      15990.05       308.67 o                         
   9   9   1       3483.45       3213.85        73.61 o                         
  10   9   1       5618.70       5147.35       114.08 o                         
  11   9   1      10506.79      10198.71       216.65 o                         
  12   9   1        488.91        401.93        27.59 o                         
  13   9   1       3662.94       3694.58       107.35 o                         
  14   9   1       3310.61       3140.72        98.88 o                         
 -14  10   1         18.42        154.14        22.97 o                         
 -13  10   1       1929.82       1884.17        62.71 o                         
 -12  10   1       4804.91       4517.07       110.59 o                         
 -11  10   1         16.03        109.57        21.36 o                         
 -10  10   1       8156.91       8253.12       170.32 o                         
  -9  10   1        767.05        655.53        29.93 o                         
  -8  10   1       4067.83       3985.65        94.69 o                         
  -7  10   1       3623.52       3669.54        89.47 o                         
  -6  10   1      29436.75      30938.19      1255.93 o                         
  -5  10   1       8621.13       9498.85       308.22 o                         
  -4  10   1       1847.98       1572.33        71.01 o                         
  -3  10   1       7057.31       6859.82       285.19 o                         
  -2  10   1      42043.49      45561.32      1617.46 o                         
  -1  10   1       1511.33       1233.19        58.27 o                         
   0  10   1       5846.11       5295.13       170.81 o                         
   1  10   1       1678.55       1242.10       105.67 o                         
   2  10   1      31900.80      31591.37      1125.67 o                         
   3  10   1      39670.57      39639.26      1413.70 o                         
   4  10   1      41263.25      37915.69      1353.64 o                         
   5  10   1        252.30        392.72        30.40 o                         
   6  10   1        101.78        315.26        28.48 o                         
   7  10   1      22774.44      22351.00       428.12 o                         
   8  10   1      19533.21      18550.80       345.08 o                         
   9  10   1        985.02       1090.14        36.41 o                         
  10  10   1       5386.50       5467.78       121.01 o                         
  11  10   1       2390.74       2444.10        68.60 o                         
  12  10   1        389.69        573.17        35.32 o                         
  13  10   1        364.38        417.57        66.14 o                         
  14  10   1       2016.29       1746.73        74.55 o                         
 -14  11   1        168.79        325.69        32.08 o                         
 -13  11   1         10.26         60.48        20.85 o                         
 -12  11   1       1265.88       1308.35        63.39 o                         
 -11  11   1       6491.71       6347.40       151.83 o                         
 -10  11   1       2638.38       2626.43       107.49 o                         
  -9  11   1        711.26        558.33        32.69 o                         
  -8  11   1        369.32        978.13        32.60 o                         
  -7  11   1        114.93        174.52        16.80 o                         
  -6  11   1        195.52        110.67        25.33 o                         
  -5  11   1      29962.44      31830.57      1455.30 o                         
  -4  11   1      82874.24      85683.23      3050.76 o                         
  -3  11   1       1508.28       1012.95        63.10 o                         
  -2  11   1        221.19        634.62        29.28 o                         
  -1  11   1        266.09        806.26        37.36 o                         
   0  11   1       2846.26       3764.87       138.02 o                         
   1  11   1      17260.54      16396.88       586.80 o                         
   2  11   1      60060.07      63949.93      2276.15 o                         
   3  11   1       6864.87       9302.38       411.24 o                         
   4  11   1       2654.06       2373.42       119.02 o                         
   5  11   1       1778.13       1702.98        66.16 o                         
   6  11   1       2246.99       2856.59        71.54 o                         
   7  11   1       1522.84       1706.90        61.90 o                         
   8  11   1       6541.97       5949.08       129.75 o                         
   9  11   1      15742.30      15482.52       299.49 o                         
  10  11   1       4690.72       4150.24       107.70 o                         
  11  11   1       1286.92       1274.41        43.79 o                         
  12  11   1        104.30        268.63        23.31 o                         
  13  11   1       2209.27       2216.94        68.03 o                         
  14  11   1         27.42         21.89        21.79 o                         
 -14  12   1       5827.77       5242.15       223.10 o                         
 -13  12   1       1144.67        977.42        80.38 o                         
 -12  12   1        356.15        319.14        24.43 o                         
 -11  12   1         82.70        108.19        22.41 o                         
 -10  12   1         13.78         65.73        19.74 o                         
  -9  12   1       4936.59       4614.71       135.23 o                         
  -8  12   1      35241.64      35754.18       707.58 o                         
  -7  12   1      56878.36      55150.32       979.98 o                         
  -6  12   1        124.83        255.65        17.83 o                         
  -5  12   1       3291.86       3516.98       126.28 o                         
  -4  12   1        799.80        809.12        57.17 o                         
  -3  12   1         19.99         57.23        14.24 o                         
  -2  12   1      40895.09      44758.02      1838.47 o                         
  -1  12   1     116848.39     108689.69      4453.75 o                         
   0  12   1       4972.61       4262.22       127.32 o                         
   1  12   1       1136.62       1033.78        60.59 o                         
   2  12   1        288.33        499.20        55.69 o                         
   3  12   1       1333.92       1619.56       104.19 o                         
   4  12   1       9187.56       9430.51       303.99 o                         
   5  12   1      78358.75      77058.23      2484.02 o                         
   6  12   1      67718.65      70039.48      1439.25 o                         
   7  12   1      10287.12      10752.46       233.04 o                         
   8  12   1        489.53        543.58        31.05 o                         
   9  12   1        140.72        253.76        19.44 o                         
  10  12   1        190.72        138.07        18.41 o                         
  11  12   1       3151.79       3499.93       111.36 o                         
  12  12   1      13406.61      13250.15       302.84 o                         
  13  12   1       3552.61       3818.48       125.80 o                         
  14  12   1         53.83         15.84        23.86 o                         
 -14  13   1        146.33        229.67        37.26 o                         
 -13  13   1       2944.20       2970.89       103.86 o                         
 -12  13   1         79.54        234.64        28.92 o                         
 -11  13   1       6833.12       6829.53       161.85 o                         
 -10  13   1         81.25        147.29        19.76 o                         
  -9  13   1       1524.39       1452.13        54.09 o                         
  -8  13   1       1015.87        627.45        47.19 o                         
  -7  13   1       5724.03       6500.17       178.47 o                         
  -6  13   1       6825.95       8015.44       163.04 o                         
  -5  13   1      12898.78      12671.57       525.07 o                         
  -4  13   1      12096.96      13633.33       489.68 o                         
  -3  13   1        128.27        169.40        30.92 o                         
  -2  13   1       1842.97       1502.72        73.06 o                         
  -1  13   1       5896.18       6528.69       232.00 o                         
   0  13   1      10373.89      13546.54       432.92 o                         
   1  13   1        839.63        906.69        80.07 o                         
   2  13   1      28908.06      33666.30      1200.37 o                         
   3  13   1       6277.05       5937.87       250.67 o                         
   4  13   1      17665.43      18920.64       606.83 o                         
   5  13   1        668.42        814.80        64.16 o                         
   6  13   1       2567.11       2034.04        48.80 o                         
   7  13   1       4128.30       3701.57        77.71 o                         
   8  13   1       3723.94       3752.72        93.36 o                         
   9  13   1       4919.05       5383.03       119.05 o                         
  10  13   1         90.02        213.38        21.00 o                         
  11  13   1        669.95       1002.51        53.63 o                         
  12  13   1         19.44        101.59        19.84 o                         
  13  13   1       2673.20       2593.94        93.58 o                         
  14  13   1        100.03        106.11        19.03 o                         
 -14  14   1         17.21         29.66        20.07 o                         
 -13  14   1       2393.17       2668.41        94.42 o                         
 -12  14   1       4587.01       4625.75       124.34 o                         
 -11  14   1         78.08        117.80        25.71 o                         
 -10  14   1      10184.64       9996.94       221.46 o                         
  -9  14   1      13890.30      13608.76       284.31 o                         
  -8  14   1        544.04        444.00        26.87 o                         
  -7  14   1       2066.37       1581.56        52.29 o                         
  -6  14   1      18195.34      17429.84       377.10 o                         
  -5  14   1      21756.96      22056.76       708.37 o                         
  -4  14   1      19462.13      19604.79       702.56 o                         
  -3  14   1      63789.47      67731.13      2408.50 o                         
  -2  14   1      10716.34      10946.56       393.18 o                         
  -1  14   1       7912.36       7120.48       257.84 o                         
   0  14   1      25340.04      27874.25       810.79 o                         
   2  14   1       6448.22       6763.88       245.57 o                         
   3  14   1       9877.89      11155.27       463.21 o                         
   4  14   1      17919.16      18629.32       709.25 o                         
   5  14   1       2186.45       1541.79        46.76 o                         
   6  14   1       4075.77       3590.50        82.27 o                         
   7  14   1      32706.47      32568.37       621.40 o                         
   8  14   1      16607.96      15493.42       353.23 o                         
   9  14   1         79.31         38.24        20.96 o                         
  10  14   1      10302.88      10119.27       224.40 o                         
  11  14   1       2573.17       2752.48        83.83 o                         
  12  14   1        420.10        297.76        23.11 o                         
  13  14   1        660.89        472.84        61.53 o                         
  14  14   1       3699.61       3153.87       105.81 o                         
 -14  15   1         94.02        146.03        22.90 o                         
 -13  15   1       4040.28       3642.33       123.75 o                         
 -12  15   1       3032.96       2895.48       136.13 o                         
 -11  15   1        421.72        778.17        46.26 o                         
 -10  15   1        704.93        597.85        40.19 o                         
  -9  15   1      13325.92      13770.65       300.86 o                         
  -8  15   1       7542.36       7040.19       141.00 o                         
  -7  15   1       6662.61       6693.40       188.86 o                         
  -6  15   1      19352.63      18278.51       328.35 o                         
  -5  15   1       2049.31       1590.40        62.11 o                         
  -4  15   1         32.13        123.27        76.49 o                         
  -3  15   1      32797.06      37451.75      1849.33 o                         
  -2  15   1      54723.16      57233.60      2429.58 o                         
  -1  15   1        302.30        369.08        30.79 o                         
   0  15   1      83087.41      85083.40      2290.28 o                         
   1  15   1      80075.45      74839.84      2665.75 o                         
   2  15   1          8.67        132.81        41.83 o                         
   3  15   1       4441.83       4651.64       172.93 o                         
   4  15   1      35046.93      35301.52      1261.31 o                         
   5  15   1      19412.39      19022.69       394.52 o                         
   6  15   1      23536.92      23668.98       424.23 o                         
   7  15   1      33230.82      34222.42       651.25 o                         
   8  15   1       1153.43       1455.92        50.51 o                         
   9  15   1       1269.43       1485.10        61.63 o                         
  10  15   1       3901.10       3840.27        97.57 o                         
  11  15   1      12251.66      11666.61       322.46 o                         
  12  15   1        169.10        156.97        24.86 o                         
  13  15   1       4290.93       4339.88       144.94 o                         
  14  15   1       1524.30       1509.20        56.40 o                         
 -14  16   1       2790.95       2380.39       129.29 o                         
 -13  16   1        211.71        228.28        30.24 o                         
 -12  16   1       3001.30       3089.62        93.44 o                         
 -11  16   1        268.46        645.10        53.50 o                         
 -10  16   1       1328.45       1270.70        48.71 o                         
  -9  16   1       1352.80        973.12        51.08 o                         
  -8  16   1      15774.47      15693.61       381.98 o                         
  -7  16   1      17016.49      16435.23       316.29 o                         
  -6  16   1       5926.82       6117.89       150.91 o                         
  -5  16   1      22980.10      23302.03       480.91 o                         
  -4  16   1        276.19        192.98        23.60 o                         
  -3  16   1      28845.09      28227.29      1170.13 o                         
  -2  16   1       3494.03       3827.60       387.10 o                         
  -1  16   1      63607.39      64486.66      2054.93 o                         
   0  16   1       1637.72       2366.00        75.73 o                         
   1  16   1        339.79        762.14        41.79 o                         
   2  16   1       6861.97       8414.19       354.19 o                         
   3  16   1      32263.54      31999.47      1144.19 o                         
   4  16   1        140.83        190.90        40.63 o                         
   5  16   1      29662.21      29835.39       617.52 o                         
   6  16   1      12777.34      13706.04       329.75 o                         
   7  16   1        196.99        195.31        17.07 o                         
   8  16   1       7608.32       7419.37       143.33 o                         
   9  16   1        252.40        430.74        36.36 o                         
  10  16   1       2510.71       2407.69        94.23 o                         
  11  16   1        330.78        312.50        43.73 o                         
  12  16   1       7586.63       7924.18       219.01 o                         
  13  16   1       1605.07       1780.40        84.55 o                         
 -13  17   1        591.79        631.45        35.61 o                         
 -12  17   1       4510.07       4418.18       135.77 o                         
 -11  17   1      22118.81      23037.02       583.85 o                         
 -10  17   1       5933.93       6213.80       189.29 o                         
  -9  17   1       4301.31       4178.33       104.04 o                         
  -8  17   1       1086.00       1156.54        39.71 o                         
  -7  17   1       7195.68       7200.08       161.48 o                         
  -6  17   1        278.75        210.68        21.64 o                         
  -5  17   1      39937.07      41846.67       994.51 o                         
  -4  17   1      56756.54      58955.59      1210.63 o                         
  -3  17   1       9803.07       9145.06       331.63 o                         
  -2  17   1       9238.14      11357.26       410.21 o                         
  -1  17   1         11.53        885.88        42.39 o                         
   0  17   1      10368.63      10316.14       304.44 o                         
   1  17   1      30141.30      31758.74      1015.17 o                         
   2  17   1     190259.91     187319.77     13345.56 o                         
   3  17   1      46756.05      44232.32      1576.82 o                         
   4  17   1       1662.30       1751.82        45.68 o                         
   5  17   1        957.71        831.20        34.78 o                         
   6  17   1       8381.93       8848.92       180.91 o                         
   7  17   1         29.67         94.06        17.69 o                         
   8  17   1      22213.67      20703.88       385.10 o                         
   9  17   1      25061.87      25241.17       503.22 o                         
  10  17   1       1996.75       2361.27        79.01 o                         
  11  17   1        508.21        396.77        25.33 o                         
  12  17   1          5.12        148.97        20.16 o                         
  13  17   1        525.06        347.96        29.19 o                         
 -13  18   1        363.74        629.59        49.81 o                         
 -12  18   1        606.95        491.36        36.72 o                         
 -11  18   1        567.34        853.41        67.96 o                         
 -10  18   1       2252.04       2328.17        77.79 o                         
  -9  18   1        154.74        278.08        21.78 o                         
  -8  18   1      27385.45      27304.35       523.57 o                         
  -7  18   1      23736.49      24098.00       461.84 o                         
  -6  18   1         62.01        120.88        21.74 o                         
  -5  18   1      19705.71      19021.97       341.32 o                         
  -4  18   1       1421.03       1305.48        49.00 o                         
  -3  18   1      11157.26      12761.14       533.59 o                         
  -2  18   1      22531.37      23747.20       981.96 o                         
  -1  18   1      81909.81      82314.44      2621.89 o                         
   0  18   1       6865.49       6622.46       198.55 o                         
   1  18   1      23310.56      26408.99       772.41 o                         
   2  18   1         14.45        183.60        24.64 o                         
   3  18   1      10136.79      10550.23       342.45 o                         
   4  18   1         95.48         65.44        13.54 o                         
   5  18   1      19866.40      20979.12       418.14 o                         
   6  18   1      29048.95      29759.56       549.07 o                         
   7  18   1       3040.70       2880.89        66.85 o                         
   8  18   1       5455.56       5671.06       124.33 o                         
   9  18   1        852.18        972.41        40.96 o                         
  10  18   1       1073.61        994.44        42.00 o                         
  11  18   1       1127.64       1290.58        65.52 o                         
  12  18   1      10244.42      10571.49       270.27 o                         
  13  18   1        261.37        452.35        45.91 o                         
 -13  19   1       6553.54       6472.98       271.85 o                         
 -12  19   1       1428.60       1185.09        84.36 o                         
 -11  19   1        262.87        217.35        28.85 o                         
 -10  19   1         37.84         99.80        21.63 o                         
  -9  19   1       7421.10       7503.79       176.79 o                         
  -8  19   1       4200.40       3375.06        99.70 o                         
  -7  19   1      14601.17      15538.62       402.09 o                         
  -6  19   1      20042.82      19797.08       356.04 o                         
  -5  19   1        673.94        518.27        25.97 o                         
  -4  19   1        962.25        977.20        31.65 o                         
  -3  19   1       3249.26       3855.41       118.85 o                         
  -2  19   1      42408.00      43410.37      1791.56 o                         
  -1  19   1       2810.70       2599.25       109.39 o                         
   0  19   1      45245.88      48405.61      1411.56 o                         
   1  19   1      18700.81      17002.63       499.35 o                         
   2  19   1         69.50        323.11        33.74 o                         
   3  19   1         94.99        210.20        16.46 o                         
   4  19   1      35387.33      36407.61       719.24 o                         
   5  19   1      10500.09      10872.22       262.81 o                         
   6  19   1      10724.34       9676.06       183.43 o                         
   7  19   1      16697.36      16534.27       318.77 o                         
   8  19   1        425.47        669.35        43.02 o                         
   9  19   1       2748.01       2795.36        68.84 o                         
  10  19   1       8013.55       7649.56       213.32 o                         
  11  19   1       9435.16       9641.19       267.55 o                         
  12  19   1        350.45        585.64        39.04 o                         
  13  19   1       3285.46       3354.77       189.44 o                         
 -13  20   1       1840.16       1770.94        64.91 o                         
 -12  20   1       8104.62       8251.97       287.86 o                         
 -11  20   1        128.54        131.91        25.24 o                         
 -10  20   1       9602.30       9514.70       263.27 o                         
  -9  20   1       9124.81       9359.12       259.40 o                         
  -8  20   1         14.70         77.51        20.05 o                         
  -7  20   1        180.01        422.19        25.40 o                         
  -6  20   1      35341.59      35516.60       731.95 o                         
  -5  20   1      12717.26      12875.66       259.22 o                         
  -4  20   1       3725.03       4240.94       118.87 o                         
  -3  20   1      40571.23      39498.50       725.13 o                         
  -2  20   1      16496.96      15282.76       318.14 o                         
  -1  20   1        517.90       1123.82        37.84 o                         
   0  20   1      18074.04      16760.75       426.24 o                         
   1  20   1      34996.58      35910.12       809.97 o                         
   2  20   1       3448.41       3121.09        66.89 o                         
   3  20   1      51810.39      52268.33       960.90 o                         
   4  20   1      38033.09      38720.74       713.23 o                         
   5  20   1        602.27        811.42        28.20 o                         
   6  20   1        129.89        116.74        16.44 o                         
   7  20   1      23072.97      21938.47       407.58 o                         
   8  20   1      28212.61      27105.02       538.01 o                         
   9  20   1       1824.99       1823.89        94.12 o                         
  10  20   1      10458.28      10344.57       270.42 o                         
  11  20   1       1970.15       2367.13        71.46 o                         
  12  20   1         21.00         78.94        19.93 o                         
  13  20   1       1258.91       1077.41       105.16 o                         
 -13  21   1       1099.68       1205.93        55.86 o                         
 -12  21   1        112.07        192.82        38.64 o                         
 -11  21   1       1387.30       1210.78        53.01 o                         
 -10  21   1        697.57        601.63        48.35 o                         
  -9  21   1       9194.91       9949.10       230.87 o                         
  -8  21   1       7909.55       7471.14       184.98 o                         
  -7  21   1       4660.97       4655.14        97.14 o                         
  -6  21   1      17402.10      15614.63       313.99 o                         
  -5  21   1       3523.10       3684.48       115.52 o                         
  -4  21   1      26397.17      25720.51       448.01 o                         
  -3  21   1       7462.83       7782.92       149.69 o                         
  -2  21   1      27773.04      27201.86       446.01 o                         
  -1  21   1         47.14        102.89        11.88 o                         
   0  21   1      26456.88      25808.35       447.00 o                         
   1  21   1       1523.70       1689.35        40.70 o                         
   2  21   1      27699.34      27838.40       457.00 o                         
   3  21   1        356.00        496.71        20.96 o                         
   4  21   1       6068.48       5845.52       118.56 o                         
   5  21   1       7099.01       6525.14       123.47 o                         
   6  21   1       5945.82       6314.12       119.43 o                         
   7  21   1      14076.45      14055.68       271.98 o                         
   8  21   1         25.27        129.20        19.81 o                         
   9  21   1       4423.10       4725.09       123.87 o                         
  10  21   1         18.53         82.15        21.37 o                         
  11  21   1       3138.02       3621.90       100.91 o                         
  12  21   1        227.76        220.95        32.43 o                         
  13  21   1       5205.63       4758.19       173.59 o                         
 -12  22   1       4043.14       3999.97       135.63 o                         
 -11  22   1        448.01        389.07        33.85 o                         
 -10  22   1        451.93        447.49        28.92 o                         
  -9  22   1       1980.49       2322.32        74.82 o                         
  -8  22   1      33669.19      34693.80       748.57 o                         
  -7  22   1      22716.62      20893.66       417.40 o                         
  -6  22   1        222.64        168.73        22.18 o                         
  -5  22   1       5908.58       5960.64       151.06 o                         
  -4  22   1        644.35       1155.95        38.36 o                         
  -3  22   1       2306.53       2212.86        44.53 o                         
  -2  22   1      17396.74      17782.61       285.70 o                         
  -1  22   1      79683.10      79558.72      1332.34 o                         
   0  22   1      23924.17      22342.14       358.46 o                         
   1  22   1      17880.04      18049.22       270.76 o                         
   2  22   1       1728.35       1770.27        35.86 o                         
   3  22   1      11231.78      10642.14       188.31 o                         
   4  22   1         12.84         67.37        15.06 o                         
   5  22   1      44261.34      43226.59       797.73 o                         
   6  22   1      44586.81      43540.32       802.80 o                         
   7  22   1        104.43        210.63        26.59 o                         
   8  22   1       2786.06       2738.69        69.88 o                         
   9  22   1       2513.34       2601.92        78.03 o                         
  10  22   1       1263.67       1008.19        45.85 o                         
  11  22   1       4052.46       4165.79       156.55 o                         
  12  22   1      10639.11      11016.23       353.82 o                         
 -12  23   1       1084.49       1223.60        50.53 o                         
 -11  23   1       9156.84       9562.10       284.34 o                         
 -10  23   1       3161.27       3193.18       106.24 o                         
  -9  23   1        893.81        790.38        40.58 o                         
  -8  23   1       2568.30       2263.16        94.73 o                         
  -7  23   1       6771.06       7386.49       153.62 o                         
  -6  23   1       2170.04       2243.24        59.27 o                         
  -5  23   1      34788.97      34832.84       718.39 o                         
  -4  23   1      41028.71      40375.61       698.73 o                         
  -3  23   1       2686.17       2159.72        53.04 o                         
  -2  23   1      17996.69      16597.31       249.88 o                         
  -1  23   1       6007.93       5785.95       100.67 o                         
   0  23   1      11657.21      12705.19       201.33 o                         
   1  23   1       8103.83       7473.21       118.33 o                         
   2  23   1      67695.62      68249.51      1087.51 o                         
   3  23   1      38040.40      38089.00       607.07 o                         
   4  23   1       2313.32       2340.93        53.98 o                         
   5  23   1       1033.01       1193.54        41.05 o                         
   6  23   1       1690.94       1451.83        42.44 o                         
   7  23   1       1414.51       1531.58        50.59 o                         
   8  23   1      10208.09      10431.67       241.83 o                         
   9  23   1      23060.99      24365.08       618.19 o                         
  10  23   1        753.20       1033.25        52.14 o                         
  11  23   1        997.58        878.90        41.42 o                         
  12  23   1        282.81        409.74        31.92 o                         
 -12  24   1       2579.41       2617.89       103.34 o                         
 -11  24   1         83.29        107.39        21.01 o                         
 -10  24   1       5264.52       5544.70       158.71 o                         
  -9  24   1       2281.38       2120.52        72.50 o                         
  -8  24   1       4124.50       4390.03       104.13 o                         
  -7  24   1        613.11        632.82        32.39 o                         
  -6  24   1       5061.31       5217.32       129.39 o                         
  -5  24   1      12945.26      12911.91       283.16 o                         
  -4  24   1       6082.71       6511.73       171.53 o                         
  -3  24   1      26377.59      26989.82       422.62 o                         
  -2  24   1       1239.13        983.55        26.62 o                         
  -1  24   1       2723.60       2760.54        52.42 o                         
   0  24   1        277.18        249.20        13.90 o                         
   1  24   1      36232.57      37884.25       576.32 o                         
   2  24   1       3554.86       3742.44        65.17 o                         
   3  24   1      20178.96      19874.80       320.31 o                         
   4  24   1      18551.34      17771.33       330.70 o                         
   5  24   1       2147.51       1996.96        56.37 o                         
   6  24   1       2956.63       2836.67        64.90 o                         
   7  24   1      13432.95      12948.93       297.71 o                         
   8  24   1       8233.14       8232.39       229.30 o                         
   9  24   1        201.85        287.07        32.09 o                         
  10  24   1       1753.43       2033.74        66.57 o                         
  11  24   1          5.20         69.19        18.73 o                         
  12  24   1       1128.52        849.31        39.84 o                         
 -12  25   1       2827.97       2831.99       145.40 o                         
 -11  25   1        165.90        294.80        27.33 o                         
 -10  25   1       1124.99       1342.90        57.15 o                         
  -9  25   1      13006.16      13721.70       332.01 o                         
  -8  25   1       2109.78       1944.61        61.83 o                         
  -7  25   1      10043.26      10145.81       238.76 o                         
  -6  25   1      25575.33      24680.16       512.35 o                         
  -5  25   1       1453.52       1339.50        56.12 o                         
  -4  25   1        193.94        137.90        16.78 o                         
  -3  25   1      28108.25      27183.62       446.32 o                         
  -2  25   1      27744.66      27466.01       429.67 o                         
  -1  25   1         68.13         82.58        13.18 o                         
   0  25   1      36794.63      36234.59       579.60 o                         
   1  25   1      25779.17      25236.76       395.82 o                         
   2  25   1          3.66          9.75        12.53 o                         
   3  25   1       4291.90       3521.06        67.96 o                         
   4  25   1      28210.29      27861.99       471.47 o                         
   5  25   1      16924.17      17065.90       329.62 o                         
   6  25   1       7342.90       7211.77       155.09 o                         
   7  25   1      21356.65      22593.98       488.80 o                         
   8  25   1       2954.20       3373.39        90.29 o                         
   9  25   1        887.50        899.09        38.23 o                         
  10  25   1       4661.62       4633.32       142.43 o                         
  11  25   1       7988.49       8360.27       247.36 o                         
  12  25   1        224.71        259.38        26.85 o                         
 -12  26   1       4465.92       3865.27       126.76 o                         
 -11  26   1        422.79        433.79        46.92 o                         
 -10  26   1       2129.06       2357.84        90.85 o                         
  -9  26   1       1581.61       1797.85        64.43 o                         
  -8  26   1       2995.73       3083.57        99.05 o                         
  -7  26   1       2392.55       2212.72        67.10 o                         
  -6  26   1      13553.16      14259.92       298.09 o                         
  -5  26   1      10270.61      10013.08       212.63 o                         
  -4  26   1       5256.70       4810.25        94.51 o                         
  -3  26   1      25224.20      24087.83       397.73 o                         
  -2  26   1         30.63         59.14        14.08 o                         
  -1  26   1       9354.74       9752.12       180.15 o                         
   0  26   1       5949.23       5257.11       110.36 o                         
   1  26   1      12910.32      12668.94       231.94 o                         
   2  26   1       3826.46       3456.78        63.72 o                         
   3  26   1      17234.75      17203.30       293.61 o                         
   4  26   1       9322.70       9080.62       163.99 o                         
   5  26   1       3347.73       3040.07        73.68 o                         
   6  26   1       1009.67       1094.36        39.23 o                         
   7  26   1       3778.50       3814.29        99.87 o                         
   8  26   1       5125.80       5937.75       141.97 o                         
   9  26   1       1169.95       1329.64        46.16 o                         
  10  26   1       6260.23       6419.40       178.86 o                         
  11  26   1        475.29        542.13        36.85 o                         
 -11  27   1       9958.01      10213.48       300.85 o                         
 -10  27   1       3391.42       3529.73       160.78 o                         
  -9  27   1       2111.62       2170.41        68.70 o                         
  -8  27   1       2566.62       2662.59        77.96 o                         
  -7  27   1       2440.12       2582.67        67.89 o                         
  -6  27   1        535.36        459.38        27.89 o                         
  -5  27   1      12201.25      11867.52       231.08 o                         
  -4  27   1      21936.62      21583.03       376.11 o                         
  -3  27   1       1382.82       1285.83        35.42 o                         
  -2  27   1       2826.78       2797.20        55.21 o                         
  -1  27   1        295.12        350.21        17.09 o                         
   0  27   1       6581.28       6485.27       107.66 o                         
   1  27   1        441.85        476.60        19.95 o                         
   2  27   1      37574.73      37593.18       601.91 o                         
   3  27   1      28531.77      27283.54       438.01 o                         
   4  27   1       4075.85       3701.18        85.03 o                         
   5  27   1       4556.62       4349.49        91.96 o                         
   6  27   1       4254.07       4318.46        96.45 o                         
   7  27   1         57.40         78.73        18.63 o                         
   8  27   1       8763.22       8826.63       204.67 o                         
   9  27   1      12692.38      13380.40       321.88 o                         
  10  27   1        315.74        297.34        24.48 o                         
  11  27   1        274.85        236.27        21.49 o                         
 -11  28   1        706.20        749.61        72.10 o                         
 -10  28   1        661.58        643.91        34.74 o                         
  -9  28   1        432.88        538.05        39.44 o                         
  -8  28   1      18930.90      19107.59       414.82 o                         
  -7  28   1      19468.26      19889.60       478.02 o                         
  -6  28   1          1.45        -14.06        17.60 o                         
  -5  28   1       3166.93       3087.89        70.17 o                         
  -4  28   1       2198.27       2051.11        48.23 o                         
  -3  28   1        133.09        126.61        15.81 o                         
  -2  28   1      10122.75       9600.41       167.41 o                         
  -1  28   1      25958.30      24798.68       420.14 o                         
   0  28   1      11472.29      10882.80       188.88 o                         
   1  28   1       1344.96       1288.89        35.38 o                         
   2  28   1       1159.21       1164.73        33.91 o                         
   3  28   1       1891.56       1841.68        43.07 o                         
   4  28   1         29.06         36.82        15.04 o                         
   5  28   1      23295.88      22724.62       515.87 o                         
   6  28   1      31326.62      33120.06       749.88 o                         
   7  28   1         86.04        118.79        19.77 o                         
   8  28   1        758.72        988.03        37.78 o                         
   9  28   1         97.90        150.63        19.30 o                         
  10  28   1        412.74        286.32        20.43 o                         
  11  28   1       1474.70       1562.67        72.79 o                         
 -11  29   1       2495.96       2420.60       124.20 o                         
 -10  29   1        385.74        410.99        34.82 o                         
  -9  29   1       2674.28       3070.63        90.89 o                         
  -8  29   1        459.07        541.25        35.78 o                         
  -7  29   1       8298.44       8540.04       191.48 o                         
  -6  29   1       6202.14       5910.27       142.13 o                         
  -5  29   1       1589.94       1576.97        43.55 o                         
  -4  29   1       1450.29       1450.53        42.89 o                         
  -3  29   1        103.50        109.76        16.18 o                         
  -2  29   1       2125.11       1964.92        49.65 o                         
  -1  29   1         21.05         38.46        15.18 o                         
   0  29   1       4742.63       4845.61        95.23 o                         
   1  29   1       1378.42       1198.21        36.66 o                         
   2  29   1       1367.97       1101.48        39.27 o                         
   3  29   1       3246.03       3072.46        68.59 o                         
   4  29   1      11457.47      11011.28       216.13 o                         
   5  29   1       5132.63       5028.08       114.56 o                         
   6  29   1       5799.87       6129.57       153.02 o                         
   7  29   1       2581.20       2719.26        72.54 o                         
   8  29   1       2436.60       2645.07        72.63 o                         
   9  29   1       3810.45       4092.11        98.36 o                         
  10  29   1        734.97        680.06        32.87 o                         
  11  29   1       2201.94       1736.82        62.40 o                         
 -10  30   1       4522.50       4052.61       135.10 o                         
  -9  30   1      10745.42      10629.55       312.41 o                         
  -8  30   1        374.28        491.30        29.81 o                         
  -7  30   1         10.48         33.94        17.16 o                         
  -6  30   1      16833.11      16767.57       364.65 o                         
  -5  30   1       5684.26       5557.65       133.15 o                         
  -4  30   1       2983.38       2794.32        68.88 o                         
  -3  30   1      21439.74      21115.56       421.53 o                         
  -2  30   1       6690.67       6268.71       131.41 o                         
  -1  30   1         96.53         85.85        15.28 o                         
   0  30   1       9092.95       8486.93       168.11 o                         
   1  30   1      14234.62      14083.30       264.68 o                         
   2  30   1       1188.30       1392.70        41.29 o                         
   3  30   1      10282.91      10099.62       192.74 o                         
   4  30   1      12690.57      12931.19       282.36 o                         
   5  30   1          4.11         28.98        16.29 o                         
   6  30   1       2162.72       2344.34        66.09 o                         
   7  30   1       6542.40       6289.14       140.98 o                         
   8  30   1       6386.88       6367.40       141.96 o                         
   9  30   1        618.64        564.54        33.29 o                         
  10  30   1       5815.86       5564.46       180.84 o                         
 -10  31   1        142.35        212.14        22.04 o                         
  -9  31   1       7561.22       7754.24       230.61 o                         
  -8  31   1       2643.90       2582.64        73.22 o                         
  -7  31   1       3073.53       3206.98        85.52 o                         
  -6  31   1       8063.92       8084.06       197.93 o                         
  -5  31   1         15.31         25.61        17.64 o                         
  -4  31   1         51.48         43.73        17.46 o                         
  -3  31   1       5167.66       5052.75       117.33 o                         
  -2  31   1      15667.97      14134.37       285.45 o                         
  -1  31   1       1361.70       1361.00        43.30 o                         
   0  31   1      20773.84      20279.87       421.61 o                         
   1  31   1       9939.65       9770.22       199.01 o                         
   2  31   1       1655.55       1340.28        44.23 o                         
   3  31   1         38.63         72.70        16.67 o                         
   4  31   1      12311.18      12099.03       277.77 o                         
   5  31   1       6864.70       6849.01       161.50 o                         
   6  31   1       9206.55       9158.14       201.78 o                         
   7  31   1      12211.27      13079.15       284.93 o                         
   8  31   1         15.12         30.46        14.53 o                         
   9  31   1         10.05         -0.13        16.48 o                         
  10  31   1       1399.00       1516.67        88.07 o                         
 -10  32   1       1386.95       1492.15        91.06 o                         
  -9  32   1        262.91        381.66        43.76 o                         
  -8  32   1       7297.55       7671.05       198.37 o                         
  -7  32   1       3805.78       3608.97        94.30 o                         
  -6  32   1       2825.66       2862.05        78.40 o                         
  -5  32   1       5558.18       5266.94       166.93 o                         
  -4  32   1        608.74        788.01        38.01 o                         
  -3  32   1       1319.94       1494.10        46.38 o                         
  -2  32   1       3004.50       2778.42        83.60 o                         
  -1  32   1      18322.28      17381.46       362.01 o                         
   0  32   1       2009.80       2095.81        57.50 o                         
   1  32   1       9954.71      10005.58       211.23 o                         
   2  32   1        430.01        362.50        23.89 o                         
   3  32   1       4396.00       4235.91       101.42 o                         
   4  32   1       1402.95       1148.02        43.20 o                         
   5  32   1      12182.29      12203.05       335.63 o                         
   6  32   1       8980.30       8766.44       202.86 o                         
   7  32   1        688.88        831.13        40.59 o                         
   8  32   1        403.09        484.83        28.42 o                         
   9  32   1       1381.03       1357.20        53.74 o                         
  -9  33   1         43.23          0.01        23.35 o                         
  -8  33   1       1491.33       1556.49        82.31 o                         
  -7  33   1       2135.05       1992.27        60.23 o                         
  -6  33   1         23.24         20.62        18.70 o                         
  -5  33   1      17975.46      18249.48       437.77 o                         
  -4  33   1      23194.87      23356.85       559.74 o                         
  -3  33   1       4145.37       3991.69        96.71 o                         
  -2  33   1       2899.74       2699.59        76.28 o                         
  -1  33   1        577.92        819.28        40.90 o                         
   0  33   1       2528.98       2617.04        84.53 o                         
   1  33   1       5856.82       5918.75       140.79 o                         
   2  33   1      29087.78      28957.84       625.27 o                         
   3  33   1      18169.64      18683.01       448.48 o                         
   4  33   1        174.46        170.56        21.65 o                         
   5  33   1        415.26        448.64        25.79 o                         
   6  33   1       1101.67       1000.70        39.52 o                         
   7  33   1        313.27        242.37        17.90 o                         
   8  33   1       5595.92       5071.09       155.76 o                         
   9  33   1      10586.67      10561.27       377.41 o                         
  -9  34   1        742.82        570.33        35.59 o                         
  -8  34   1       2017.94       2066.74        64.96 o                         
  -7  34   1       1622.45       1667.99        66.45 o                         
  -6  34   1       1292.21       1360.01        47.09 o                         
  -5  34   1       1274.22       1417.46        50.16 o                         
  -4  34   1       1394.99       1248.12        52.02 o                         
  -3  34   1       4605.15       4100.33        99.29 o                         
  -2  34   1        830.61        863.74        43.20 o                         
  -1  34   1      15188.15      14858.50       357.02 o                         
   0  34   1       2310.48       2408.76        69.54 o                         
   1  34   1       6315.38       5999.08       159.58 o                         
   2  34   1       1681.51       1623.33        56.85 o                         
   3  34   1       2845.69       2917.55       108.78 o                         
   4  34   1        874.64        994.94        42.96 o                         
   5  34   1       5818.71       5667.59       140.91 o                         
   6  34   1       5291.58       5533.95       137.11 o                         
   7  34   1       1810.43       1732.14        53.45 o                         
   8  34   1       2912.65       2922.56        85.15 o                         
   9  34   1         10.01         70.34        18.31 o                         
  -8  35   1        900.29        823.32        57.47 o                         
  -7  35   1       3507.26       3523.36        96.65 o                         
  -6  35   1      10836.24      11001.88       299.41 o                         
  -5  35   1        350.62        374.58        23.56 o                         
  -4  35   1        704.26        634.06        36.52 o                         
  -3  35   1       9988.49      10515.99       255.39 o                         
  -2  35   1      11151.78      11287.71       290.38 o                         
  -1  35   1        294.12        334.22        34.69 o                         
   0  35   1      18907.81      19045.27       616.16 o                         
   1  35   1       3036.03       2851.91       106.78 o                         
   2  35   1          3.57        -12.77        17.41 o                         
   3  35   1       4641.95       4331.47       106.97 o                         
   4  35   1       6699.01       6396.71       158.09 o                         
   5  35   1       4094.78       4124.50       104.97 o                         
   6  35   1       2024.44       2053.90        66.99 o                         
   7  35   1       3713.26       3792.86        95.90 o                         
   8  35   1         37.27         44.88        20.41 o                         
  -8  36   1        402.78        359.76        47.61 o                         
  -7  36   1        166.67        201.78        18.18 o                         
  -6  36   1       7055.54       6803.08       188.03 o                         
  -5  36   1       3817.16       3695.31       107.48 o                         
  -4  36   1       1000.98        956.83        42.45 o                         
  -3  36   1      12033.24      11869.63       325.09 o                         
  -2  36   1       4450.01       4638.23       124.93 o                         
  -1  36   1         50.71        -15.72        17.13 o                         
   0  36   1       4411.72       4769.63       127.47 o                         
   1  36   1      12350.59      12919.57       331.80 o                         
   2  36   1       1139.42       1235.29        47.39 o                         
   3  36   1      10102.76      10433.58       267.88 o                         
   4  36   1       7436.61       7907.16       193.06 o                         
   5  36   1          0.42        -10.33        16.58 o                         
   6  36   1         22.88         66.61        16.01 o                         
   7  36   1       4170.91       4245.04       141.08 o                         
   8  36   1       2555.69       2322.32       103.00 o                         
  -7  37   1        137.71        144.46        24.88 o                         
  -6  37   1        973.23        914.01        45.28 o                         
  -5  37   1       1010.93        997.13        44.51 o                         
  -4  37   1       4079.78       4093.41       139.13 o                         
  -3  37   1         50.86         17.10        17.43 o                         
  -2  37   1       4872.95       4836.20       137.80 o                         
  -1  37   1         89.39         51.20        17.97 o                         
   0  37   1       5074.20       4807.75       148.62 o                         
   1  37   1         11.73        -14.35        17.59 o                         
   2  37   1       4114.62       3745.65       103.04 o                         
   3  37   1       1925.77       1790.09        57.07 o                         
   4  37   1       2526.94       2430.89        75.61 o                         
   5  37   1        789.20        831.30        39.11 o                         
   6  37   1       1608.99       1596.44        62.25 o                         
   7  37   1        888.12        736.81        51.69 o                         
  -7  38   1       4901.66       4540.94       334.63 o                         
  -6  38   1        293.40        333.87        28.73 o                         
  -5  38   1       1331.47       1245.97        53.20 o                         
  -4  38   1         96.03        187.03        21.21 o                         
  -3  38   1         35.95         51.44        17.83 o                         
  -2  38   1       4357.22       4658.61       142.44 o                         
  -1  38   1      13384.30      13782.32       375.17 o                         
   0  38   1       6409.27       6664.85       201.00 o                         
   1  38   1        572.06        616.72        39.39 o                         
   2  38   1          6.94         34.85        17.02 o                         
   3  38   1        558.00        444.27        29.07 o                         
   4  38   1        528.77        687.81        36.07 o                         
   5  38   1      10043.60      10335.57       331.58 o                         
   6  38   1       8322.81       8819.13       284.76 o                         
  -6  39   1        613.04        478.02        32.35 o                         
  -5  39   1       2010.33       2147.33        79.69 o                         
  -4  39   1       5661.84       5467.12       201.06 o                         
  -3  39   1        489.35        481.67        29.56 o                         
  -2  39   1        774.53        635.39        34.86 o                         
  -1  39   1          0.45         -7.57        16.29 o                         
   0  39   1       1376.34       1241.86        67.73 o                         
   1  39   1        340.16        225.47        19.91 o                         
   2  39   1       6421.81       6390.68       209.07 o                         
   3  39   1       1573.97       1663.56        71.79 o                         
   4  39   1        551.34        381.62        27.13 o                         
   5  39   1        295.66        277.61        29.64 o                         
   6  39   1        686.50        620.09        45.49 o                         
  -5  40   1       2283.85       2312.15       103.84 o                         
  -4  40   1        576.97        519.57        41.53 o                         
  -3  40   1       6742.86       6672.99       281.04 o                         
  -2  40   1        328.39        260.04        27.72 o                         
  -1  40   1        773.41        727.00        61.75 o                         
   0  40   1       1291.64       1266.93        50.57 o                         
   1  40   1       3544.50       3231.96       108.21 o                         
   2  40   1         35.83         51.42        17.40 o                         
   3  40   1       3338.35       3381.46       148.55 o                         
   4  40   1       1412.27       1473.68        74.86 o                         
   5  40   1        129.63         33.19        16.74 o                         
  -4  41   1        237.33        356.36        30.94 o                         
  -3  41   1       3461.01       3658.32       159.62 o                         
  -2  41   1       3818.31       3435.58       154.38 o                         
  -1  41   1         17.24         12.23        16.27 o                         
   0  41   1       4451.65       4069.03       152.63 o                         
   1  41   1       3305.63       4004.54       152.37 o                         
   2  41   1          5.43        -18.14        18.14 o                         
   3  41   1       1459.80       1833.38        87.77 o                         
   4  41   1       7161.67       7430.12       397.10 o                         
  -3  42   1       1114.06        836.58        98.00 o                         
  -2  42   1         89.48         73.62        23.55 o                         
  -1  42   1        693.04        410.17        33.56 o                         
   0  42   1          1.12        -10.36        16.10 o                         
   1  42   1       2346.82       2206.91       121.69 o                         
   2  42   1          5.48        -23.35        23.35 o                         
 -15   0   2       7904.21       7343.04       744.55 o                         
 -14   0   2       2018.44       1634.02       289.22 o                         
 -13   0   2       1841.51       1661.59        73.84 o                         
 -12   0   2        181.77        166.56        39.94 o                         
 -11   0   2        838.65        816.16        64.88 o                         
 -10   0   2        766.87        669.60        98.11 o                         
  -9   0   2      60450.66      58286.29      2081.34 o                         
  -8   0   2      54900.58      53824.72      2153.28 o                         
  -7   0   2       3642.50       3936.05       259.34 o                         
  -6   0   2        391.37        169.90        47.93 o                         
  -5   0   2       3440.64       5059.16       760.09 o                         
  -4   0   2      16643.74      21304.55      1074.76 o                         
   0   0   2       3432.72       5064.47       183.08 o                         
   1   0   2        178.67        372.34        20.86 o                         
   2   0   2      34409.84      37930.87      1554.20 o                         
   3   0   2       2615.68       3223.88       118.59 o                         
   5   0   2      65715.00      76762.23      4955.72 o                         
   6   0   2      12211.87      11560.06       482.06 o                         
   7   0   2      44077.00      44517.97      1834.34 o                         
   8   0   2       2085.66       2819.31       173.96 o                         
   9   0   2      11489.34      12397.32       940.43 o                         
  10   0   2      12199.11      12333.93       473.65 o                         
  11   0   2      37612.38      37904.47      1360.79 o                         
  12   0   2       3063.60       3180.00       193.63 o                         
  13   0   2       1462.36       1495.94        85.08 o                         
  14   0   2          9.16         54.56        22.37 o                         
 -15   1   2        133.61        204.79        35.31 o                         
 -14   1   2       2859.72       2670.34       153.28 o                         
 -13   1   2       1127.95        896.80        47.12 o                         
 -12   1   2      11672.94      10655.54       276.79 o                         
 -11   1   2       1940.53       2093.87       120.30 o                         
 -10   1   2       4061.32       3965.78       121.03 o                         
  -9   1   2       2247.63       2203.12       105.28 o                         
  -8   1   2       4592.77       4296.91       146.53 o                         
  -7   1   2       9286.06       9898.46       349.82 o                         
  -6   1   2      47505.39      51233.25      1825.29 o                         
  -4   1   2        268.01        524.01        45.76 o                         
  -2   1   2       8500.35       8093.13       236.14 o                         
   2   1   2       3778.93       5138.26       130.45 o                         
   3   1   2      15397.66      21369.47       573.84 o                         
   4   1   2      11057.17      11548.65       370.70 o                         
   5   1   2      33023.40      34049.11      1085.51 o                         
   6   1   2       8029.46      10168.37       366.58 o                         
   7   1   2      35821.98      35777.44      1042.87 o                         
   8   1   2      40891.21      42554.11      1151.12 o                         
   9   1   2        362.63        788.53        45.85 o                         
  10   1   2       9426.84       9619.11       251.01 o                         
  11   1   2        374.27        639.25        49.27 o                         
  12   1   2       5559.18       4816.40       154.73 o                         
  13   1   2         69.03         51.30        29.90 o                         
  14   1   2       5476.10       5297.08       156.74 o                         
 -15   2   2        276.14        170.76        20.26 o                         
 -14   2   2       1032.42        945.52        45.82 o                         
 -13   2   2      10315.46       9336.89       236.30 o                         
 -12   2   2        454.54        556.68        51.45 o                         
 -11   2   2      14776.34      13635.77       333.46 o                         
 -10   2   2      11150.50      10993.83       361.96 o                         
  -9   2   2        213.37        403.96        38.43 o                         
  -8   2   2        112.74        131.64        31.72 o                         
  -7   2   2      19144.87      17638.13       731.72 o                         
  -6   2   2      81551.94      92764.02      2948.88 o                         
  -5   2   2      26833.61      29810.31      1533.00 o                         
  -3   2   2      10881.32       8656.42       310.73 o                         
  -2   2   2      15979.72      20346.52       873.58 o                         
   1   2   2      17106.01      22095.15       754.75 o                         
   2   2   2      59000.85      57873.48      4122.65 o                         
   3   2   2      84627.75      85119.93      4284.85 o                         
   4   2   2         13.13        118.00        18.49 o                         
   5   2   2        122.93        186.90        17.01 o                         
   6   2   2      37093.47      40242.25      1437.60 o                         
   7   2   2      21952.16      22984.86       733.82 o                         
   8   2   2       3688.83       3946.15       106.92 o                         
   9   2   2      47794.66      46324.30      1102.86 o                         
  10   2   2        303.45        293.84        44.90 o                         
  11   2   2       2144.68       2033.17        91.94 o                         
  12   2   2       4713.60       3565.48       151.16 o                         
  13   2   2      11069.81      10271.23       249.68 o                         
  14   2   2       1060.26       1149.16        39.64 o                         
 -15   3   2        162.51        188.83        45.41 o                         
 -14   3   2       6819.16       6266.75       190.14 o                         
 -13   3   2       2172.16       1863.98       137.65 o                         
 -12   3   2        131.76         90.79        21.77 o                         
 -11   3   2       1193.61       1201.69        56.50 o                         
 -10   3   2      13787.01      14032.08       361.42 o                         
  -9   3   2      11295.41      11389.66       393.58 o                         
  -8   3   2      34656.65      34144.52      1200.20 o                         
  -7   3   2      18219.86      20822.78       801.24 o                         
  -6   3   2       4863.73       4571.69       155.08 o                         
  -5   3   2       4288.52       3891.66       327.34 o                         
  -4   3   2      36211.09      37277.51      1799.52 o                         
  -3   3   2     207529.25     203340.25     10227.73 o                         
  -2   3   2      55950.11      62134.90      3127.27 o                         
   1   3   2        835.40       2801.50       106.80 o                         
   3   3   2     119715.61     124489.44      8869.16 o                         
   4   3   2      19206.14      22402.69       713.51 o                         
   5   3   2      14983.27      17598.25       659.12 o                         
   6   3   2      84512.68      86416.01      3081.53 o                         
   7   3   2       1969.61       1133.13        66.92 o                         
   8   3   2        506.46        681.18        39.68 o                         
   9   3   2      13729.13      12394.15       261.02 o                         
  10   3   2      21878.86      21736.41       555.21 o                         
  11   3   2         22.38         95.50        30.05 o                         
  12   3   2      11750.73      11363.61       294.46 o                         
  13   3   2       1754.84       2163.78        64.06 o                         
  14   3   2        161.87         87.37        15.79 o                         
 -15   4   2       2594.36       2363.12       156.63 o                         
 -14   4   2          7.88         30.25        19.88 o                         
 -13   4   2       6519.36       5580.38       133.80 o                         
 -12   4   2        154.96        200.10        34.52 o                         
 -11   4   2       2985.14       3006.23       116.01 o                         
 -10   4   2       1826.52       1991.99        88.32 o                         
  -9   4   2      10632.74      10532.39       313.87 o                         
  -8   4   2       7019.88       6818.71       205.30 o                         
  -7   4   2        838.65        861.22        85.25 o                         
  -6   4   2      40775.79      44427.59      1586.97 o                         
  -5   4   2      21427.00      22589.06      1781.79 o                         
  -3   4   2       7838.31       6974.16       269.10 o                         
  -2   4   2      70594.80      69493.62      3499.95 o                         
  -1   4   2        921.91        218.46        18.37 o                         
   0   4   2      56473.17      64245.10      4576.80 o                         
   1   4   2      20829.32      24199.69       770.81 o                         
   2   4   2       1782.51       1383.67        48.23 o                         
   3   4   2       1556.78       1448.77        50.85 o                         
   4   4   2      24243.17      27998.52      1339.54 o                         
   5   4   2       6400.73       8264.14       299.61 o                         
   6   4   2      16870.85      19466.03       698.72 o                         
   7   4   2      19785.63      22970.59       737.02 o                         
   8   4   2      10265.02      10152.07       297.48 o                         
   9   4   2      11969.11      12820.18       281.15 o                         
  10   4   2       1862.17       1929.11        60.44 o                         
  11   4   2      11263.62      11120.46       274.09 o                         
  12   4   2        930.58       1195.73        63.17 o                         
  13   4   2       5214.07       4853.01       135.96 o                         
  14   4   2        186.37        393.60        23.28 o                         
 -15   5   2         41.66         58.41        22.12 o                         
 -14   5   2        209.06        132.26        20.92 o                         
 -13   5   2       3026.68       3360.19       105.25 o                         
 -12   5   2      27696.70      26342.95       599.22 o                         
 -11   5   2      12135.72      12496.91       343.15 o                         
 -10   5   2       5680.89       5404.83       139.24 o                         
  -9   5   2       3508.53       3424.31       119.96 o                         
  -8   5   2       2054.47       1971.80        85.95 o                         
  -7   5   2         96.62        139.27        20.50 o                         
  -6   5   2      66213.42      70299.95      4071.31 o                         
  -5   5   2     191513.44     238998.28     17031.05 o                         
  -4   5   2      16469.36      20376.66       728.30 o                         
  -3   5   2       1816.35        782.89        48.15 o                         
  -2   5   2      13238.61      15518.68       765.14 o                         
  -1   5   2      29323.84      34074.09      1364.41 o                         
   0   5   2      10551.88      10129.72       503.39 o                         
   2   5   2      11046.98      12042.94       325.49 o                         
   3   5   2       6782.37       6421.97       189.13 o                         
   4   5   2      19365.03      20279.01       725.61 o                         
   5   5   2      23143.19      25311.44       905.17 o                         
   6   5   2       2696.72       3322.82       169.68 o                         
   7   5   2      81995.43      80805.43      2174.35 o                         
   8   5   2      76076.55      73155.31      1568.05 o                         
   9   5   2       8277.62       7812.92       183.84 o                         
  10   5   2      10066.90       9524.18       222.68 o                         
  11   5   2       2124.84       1944.45        91.42 o                         
  12   5   2       3507.68       2800.80        86.64 o                         
  13   5   2       1125.67        892.50        55.55 o                         
  14   5   2      10423.41      10337.85       323.48 o                         
 -14   6   2        321.15        198.87        39.55 o                         
 -13   6   2       2873.21       2279.61        70.94 o                         
 -12   6   2        271.31        412.47        67.92 o                         
 -11   6   2       3375.62       3370.56        85.67 o                         
 -10   6   2        830.69        750.54        52.40 o                         
  -9   6   2      20879.15      20873.72       542.83 o                         
  -8   6   2      19486.99      19127.29       405.76 o                         
  -7   6   2         58.73         52.65        18.66 o                         
  -6   6   2       5300.66       5429.42       165.96 o                         
  -5   6   2       2145.13       4743.39       254.26 o                         
  -4   6   2       9591.83      13086.45       468.18 o                         
  -3   6   2      15967.67      17190.73       714.11 o                         
  -2   6   2      94499.23      96853.94      6899.85 o                         
  -1   6   2       9791.82       9069.81       244.44 o                         
   1   6   2       4311.55       4143.66       134.47 o                         
   2   6   2      22893.21      24736.46       786.20 o                         
   3   6   2        812.51       1404.58        46.36 o                         
   4   6   2      91494.81      98761.34      7036.09 o                         
   5   6   2      36766.31      39503.24      1407.12 o                         
   6   6   2        874.02       1194.11        56.62 o                         
   7   6   2       4304.78       4324.42       126.53 o                         
   8   6   2       2613.22       2922.68        75.76 o                         
   9   6   2        569.66        727.16        51.67 o                         
  10   6   2       4903.88       5054.03       117.78 o                         
  11   6   2      16936.74      16994.58       389.76 o                         
  12   6   2       3365.16       3727.63       115.41 o                         
  13   6   2       1459.29       1240.60        48.49 o                         
  14   6   2        347.90        582.44        32.75 o                         
 -14   7   2       6701.18       5813.95       248.83 o                         
 -13   7   2        923.29        824.93        57.09 o                         
 -12   7   2       1591.85       1584.34        53.62 o                         
 -11   7   2        481.82        439.60        37.81 o                         
 -10   7   2      10142.51       9288.71       206.96 o                         
  -9   7   2       4904.01       4767.20       145.51 o                         
  -8   7   2      22128.54      21271.60       506.91 o                         
  -7   7   2      22769.13      23406.63       558.59 o                         
  -6   7   2        181.80        214.83        22.63 o                         
  -5   7   2      11527.39      13528.95       435.89 o                         
  -4   7   2       8857.75       8862.13       367.54 o                         
  -3   7   2      66231.58      69797.48      3484.88 o                         
  -2   7   2       2742.19       3260.66       119.20 o                         
  -1   7   2      16016.00      20502.22       841.66 o                         
   0   7   2      36239.86      34999.19      1113.09 o                         
   1   7   2       9219.82      10210.10       473.94 o                         
   2   7   2       9364.79      10726.31       384.82 o                         
   3   7   2      57405.52      62694.98      1819.03 o                         
   4   7   2       8564.31      10452.18       434.22 o                         
   5   7   2       9098.96      10527.21       380.63 o                         
   6   7   2      47433.65      48723.96      1554.13 o                         
   7   7   2        921.69       1362.76        49.11 o                         
   8   7   2       3415.39       4426.71       128.07 o                         
   9   7   2      12250.09      12463.32       262.40 o                         
  10   7   2       8712.05       8833.32       216.20 o                         
  11   7   2        788.99        995.69        44.66 o                         
  12   7   2      10455.52       9736.38       253.34 o                         
  13   7   2        849.20       1009.51        48.46 o                         
  14   7   2        891.69        856.46        42.98 o                         
 -14   8   2       1837.59       2015.42        70.83 o                         
 -13   8   2       8038.18       7455.48       232.32 o                         
 -12   8   2        173.69        182.20        33.89 o                         
 -11   8   2      19147.15      18105.82       362.88 o                         
 -10   8   2       9099.69       8597.49       183.43 o                         
  -9   8   2       1726.82       1692.88        66.46 o                         
  -8   8   2       2116.32       1914.43        77.80 o                         
  -7   8   2      31119.95      30757.09       731.06 o                         
  -6   8   2      29690.57      32506.00       947.89 o                         
  -5   8   2       6589.01       7017.52       464.36 o                         
  -4   8   2      51006.12      52404.09      2157.12 o                         
  -3   8   2      21750.53      19009.55       679.30 o                         
  -2   8   2        762.03        719.82        35.99 o                         
  -1   8   2      26511.33      22936.33      1076.62 o                         
   1   8   2      44620.04      42637.13      1358.30 o                         
   2   8   2      40753.54      42640.70      1519.17 o                         
   3   8   2      48453.04      49042.47      1423.92 o                         
   4   8   2       2080.02       1802.77        64.66 o                         
   5   8   2       2257.77       1963.75        82.70 o                         
   6   8   2      70730.75      71989.75      2566.86 o                         
   7   8   2      12975.68      13581.10       326.65 o                         
   8   8   2       3566.86       3281.34        79.71 o                         
   9   8   2      32498.35      31490.28       626.95 o                         
  10   8   2       6432.56       5982.94       131.30 o                         
  11   8   2        378.23        539.66        36.00 o                         
  12   8   2       3670.48       3543.06       126.30 o                         
  13   8   2       9592.32       8903.35       231.14 o                         
  14   8   2       2197.67       2170.72        70.07 o                         
 -14   9   2       2193.60       2215.75        80.82 o                         
 -13   9   2        421.40        875.88        57.49 o                         
 -12   9   2       3184.76       2757.63        85.66 o                         
 -11   9   2         85.97        119.07        19.67 o                         
 -10   9   2      14135.46      13372.02       269.99 o                         
  -9   9   2        772.80        953.03        38.20 o                         
  -8   9   2       6761.23       6735.88       175.96 o                         
  -7   9   2      12690.08      12116.17       253.21 o                         
  -6   9   2      24222.77      26137.27       762.97 o                         
  -5   9   2      21135.13      23229.79       744.08 o                         
  -4   9   2      41543.99      43967.25      1562.79 o                         
  -3   9   2      26206.00      25822.12       822.55 o                         
  -2   9   2      14112.36      12840.61       523.98 o                         
  -1   9   2      81405.77      77661.10      8543.01 o                         
   0   9   2       8548.60       9228.92       295.67 o                         
   1   9   2      10710.06       7891.71       253.76 o                         
   2   9   2       4481.65       4036.22       228.64 o                         
   3   9   2      31851.90      37384.41      1191.12 o                         
   4   9   2       7191.35       8211.97       265.94 o                         
   5   9   2      20426.77      23656.88       758.40 o                         
   6   9   2      22130.94      25280.27       959.97 o                         
   7   9   2        160.65        127.38        15.54 o                         
   8   9   2       6718.62       7509.49       154.47 o                         
   9   9   2       2435.94       2489.15        57.21 o                         
  10   9   2       6321.28       6814.92       148.09 o                         
  11   9   2        248.80        400.57        29.65 o                         
  12   9   2       9545.95       9304.56       216.04 o                         
  13   9   2        910.12        887.92        39.10 o                         
  14   9   2        724.44        634.06        36.44 o                         
 -14  10   2       1113.81       1043.95        67.24 o                         
 -13  10   2       1725.81       1358.49        49.62 o                         
 -12  10   2        275.11        148.20        24.40 o                         
 -11  10   2       1098.64       1133.87        42.11 o                         
 -10  10   2       1485.41       1746.82        59.51 o                         
  -9  10   2      25149.09      23563.77       509.04 o                         
  -8  10   2      30237.88      29910.33       593.55 o                         
  -7  10   2       1262.82       1311.53        58.30 o                         
  -6  10   2       7678.42       8424.35       276.45 o                         
  -5  10   2        135.59        563.36        41.74 o                         
  -4  10   2        943.71       1962.32        77.01 o                         
  -3  10   2      61703.77      63047.32      2236.71 o                         
  -2  10   2      94948.05      87926.66      4427.67 o                         
  -1  10   2        482.82        397.74        22.37 o                         
   0  10   2      18388.80      22538.12       718.22 o                         
   1  10   2       5700.91       6544.20       236.03 o                         
   2  10   2      30090.90      38310.93      1538.90 o                         
   3  10   2       1920.64       1753.84        71.27 o                         
   4  10   2      54850.53      56063.96      2281.98 o                         
   5  10   2      79441.95      81881.85      2648.18 o                         
   6  10   2       7475.30       7231.59       187.89 o                         
   7  10   2        808.66       1299.40        35.51 o                         
   8  10   2      12395.01      12515.01       274.48 o                         
   9  10   2       3036.54       2890.13        98.40 o                         
  10  10   2       6974.03       6489.29       140.96 o                         
  11  10   2      17905.66      17893.37       389.46 o                         
  12  10   2       4694.09       5116.72       123.40 o                         
  13  10   2        513.55        573.49        34.36 o                         
  14  10   2          7.25         38.20        20.35 o                         
 -14  11   2        401.93        332.04        28.82 o                         
 -13  11   2       1835.34       1947.46        62.59 o                         
 -12  11   2      13110.39      12727.37       307.51 o                         
 -11  11   2       8658.34       8291.56       273.87 o                         
 -10  11   2         25.24         26.79        19.55 o                         
  -9  11   2        425.61        439.49        23.55 o                         
  -8  11   2        899.52       1055.11        47.69 o                         
  -7  11   2       1417.18       1616.82        44.30 o                         
  -6  11   2      23531.87      24633.80       663.79 o                         
  -5  11   2      76005.98      80367.35      2856.63 o                         
  -4  11   2       4985.09       4401.21       162.50 o                         
  -3  11   2       7629.38       7454.21       268.89 o                         
  -2  11   2        331.24        101.18        24.41 o                         
  -1  11   2      17338.43      19628.12       700.51 o                         
   0  11   2       9701.49      10958.67       388.42 o                         
   3  11   2       7827.02       8706.50       315.50 o                         
   4  11   2       1119.55       1578.12        73.54 o                         
   5  11   2       6260.00       6656.33       218.42 o                         
   6  11   2         20.31         85.94        15.15 o                         
   7  11   2      43966.73      45053.91       858.73 o                         
   8  11   2      48913.95      49229.75       973.97 o                         
   9  11   2       1832.54       2158.57        59.79 o                         
  10  11   2       1765.03       1742.53        49.95 o                         
  11  11   2        212.81        286.50        21.96 o                         
  12  11   2       1391.81       1141.19        40.70 o                         
  13  11   2        385.98        361.00        29.25 o                         
  14  11   2       5490.21       5109.00       188.80 o                         
 -14  12   2          8.37         57.75        27.11 o                         
 -13  12   2       1358.71       1484.45        53.23 o                         
 -12  12   2        901.12       1169.67        99.71 o                         
 -11  12   2       7984.49       7829.64       184.40 o                         
 -10  12   2       1139.14       1111.58        41.70 o                         
  -9  12   2        276.05        565.36        27.28 o                         
  -8  12   2       1874.06       2048.09        48.48 o                         
  -7  12   2        999.93       1028.09        35.19 o                         
  -6  12   2       6501.04       6539.03       146.62 o                         
  -5  12   2      26713.09      30445.08       989.37 o                         
  -4  12   2      10704.76      13316.73       585.74 o                         
  -3  12   2       3316.59       3230.59       123.38 o                         
  -2  12   2      18862.01      20630.26       737.56 o                         
  -1  12   2       8199.22      10258.34       592.45 o                         
   0  12   2      45708.86      55807.47      1495.49 o                         
   1  12   2       5890.35       9592.17       345.37 o                         
   2  12   2       3524.36       3744.55       139.48 o                         
   3  12   2      14259.57      14563.00       523.15 o                         
   4  12   2       2619.27       3226.66       114.98 o                         
   5  12   2      23038.64      26873.76       861.88 o                         
   6  12   2       9457.22       9402.24       183.37 o                         
   7  12   2      11827.58      11984.99       250.97 o                         
   8  12   2        811.73       1203.57        45.54 o                         
   9  12   2      21068.17      20514.22       395.25 o                         
  10  12   2         16.17         84.03        18.43 o                         
  11  12   2       4856.20       5222.60       126.89 o                         
  12  12   2        149.30        141.58        20.53 o                         
  13  12   2       2116.76       1845.65        64.47 o                         
  14  12   2        586.59        684.31        36.24 o                         
 -14  13   2       4917.44       4381.64       146.44 o                         
 -13  13   2       2645.15       2770.30       103.52 o                         
 -12  13   2        672.10        854.32        49.11 o                         
 -11  13   2       2927.68       2881.57        73.53 o                         
 -10  13   2       6265.03       6207.59       135.99 o                         
  -9  13   2       2194.96       2052.04        64.15 o                         
  -8  13   2       8662.13       8650.40       201.67 o                         
  -7  13   2      36153.61      35711.27       658.56 o                         
  -6  13   2      29288.78      28209.26       539.45 o                         
  -5  13   2       4782.91       3969.62       171.09 o                         
  -4  13   2      26898.03      28910.10      1292.57 o                         
  -3  13   2      47514.91      48599.20      1544.51 o                         
  -2  13   2       2508.90       3692.97       196.06 o                         
  -1  13   2     117806.20     127039.23      9020.93 o                         
   0  13   2      90486.24      84643.52      2696.40 o                         
   1  13   2       3990.43       4309.25       250.81 o                         
   2  13   2      23271.21      25103.46       947.64 o                         
   3  13   2      79559.91      83158.86      2962.13 o                         
   4  13   2      17411.42      16775.06       603.40 o                         
   5  13   2      16287.82      17314.03       557.65 o                         
   6  13   2      49653.46      50378.47       958.43 o                         
   7  13   2       4962.73       4396.49        94.05 o                         
   8  13   2       4968.24       4587.73        95.48 o                         
   9  13   2       8339.54       8265.11       170.29 o                         
  10  13   2       8039.62       7619.39       164.78 o                         
  11  13   2         93.10        191.11        21.18 o                         
  12  13   2       5065.86       5413.30       154.05 o                         
  13  13   2       2758.26       2718.41       126.02 o                         
  14  13   2        214.77        238.68        24.07 o                         
 -14  14   2        149.08        203.25        23.57 o                         
 -13  14   2       3101.36       3138.38       108.78 o                         
 -12  14   2        114.62        145.07        22.46 o                         
 -11  14   2       8481.04       8682.95       203.48 o                         
 -10  14   2       7740.29       7362.96       173.17 o                         
  -9  14   2       2880.73       2667.15        66.14 o                         
  -8  14   2         33.73         51.75        16.54 o                         
  -7  14   2      29969.60      30672.19       584.63 o                         
  -6  14   2       7278.40       8664.70       218.78 o                         
  -5  14   2       2807.89       2822.04       107.17 o                         
  -4  14   2      40366.68      41528.06      1324.30 o                         
  -3  14   2       2118.31       2189.51        76.57 o                         
  -2  14   2        357.05        123.77        18.01 o                         
  -1  14   2      25006.40      26822.49       955.37 o                         
   0  14   2      14564.55      15560.03       454.72 o                         
   1  14   2        158.40        339.37        38.32 o                         
   2  14   2      39724.35      41926.45      1497.05 o                         
   3  14   2      47997.62      51495.72      1835.75 o                         
   4  14   2       1695.02       2320.69        93.93 o                         
   5  14   2       1951.41       2632.90        65.00 o                         
   6  14   2      14564.44      15539.53       289.38 o                         
   7  14   2      21069.79      21040.20       420.17 o                         
   8  14   2       9683.53       9370.49       185.55 o                         
   9  14   2      20611.63      21437.48       465.99 o                         
  10  14   2         15.11         39.56        20.42 o                         
  11  14   2        129.93         35.16        27.10 o                         
  12  14   2       1976.36       2206.36        76.04 o                         
  13  14   2       2633.65       2916.28       101.75 o                         
  14  14   2          5.23         23.45        17.43 o                         
 -14  15   2         65.63        152.13        28.70 o                         
 -13  15   2       1054.66       1263.63        53.83 o                         
 -12  15   2       7254.44       7424.31       222.47 o                         
 -11  15   2       3352.08       3239.82       120.77 o                         
 -10  15   2       1493.54       1244.70        43.49 o                         
  -9  15   2         38.37         36.26        17.97 o                         
  -8  15   2        178.59        286.13        20.97 o                         
  -7  15   2        129.80        447.14        25.62 o                         
  -6  15   2      19225.71      18115.78       347.57 o                         
  -5  15   2      30422.25      28907.03       571.37 o                         
  -4  15   2        174.16        175.00        19.11 o                         
  -3  15   2       5153.90       6379.28       233.03 o                         
  -2  15   2       6868.42       7188.46       261.72 o                         
  -1  15   2      13700.95      14452.78       518.68 o                         
   0  15   2      24317.76      25200.66       734.84 o                         
   1  15   2      65076.68      70997.83      2061.35 o                         
   2  15   2      24128.33      29501.62      1054.26 o                         
   3  15   2       1972.39       2519.16       190.45 o                         
   4  15   2       8003.25       8979.75       327.43 o                         
   5  15   2      12778.97      13684.41       299.73 o                         
   6  15   2        251.75        512.77        24.44 o                         
   7  15   2      20370.40      20748.96       414.19 o                         
   8  15   2      14879.66      14230.86       286.26 o                         
   9  15   2        353.37        560.82        32.84 o                         
  10  15   2       1411.23       1590.45        49.96 o                         
  11  15   2        173.32        157.55        24.30 o                         
  12  15   2        556.82        422.93        26.50 o                         
  13  15   2        401.88        471.73        40.36 o                         
 -14  16   2       2125.33       1988.30       112.38 o                         
 -13  16   2        115.52         89.91        21.16 o                         
 -12  16   2       1352.52       1472.17        81.75 o                         
 -11  16   2         27.65         63.75        24.99 o                         
 -10  16   2       3839.02       3789.93       107.63 o                         
  -9  16   2       9805.91       9516.87       202.13 o                         
  -8  16   2      24972.62      24669.05       491.31 o                         
  -7  16   2        770.47        831.75        33.82 o                         
  -6  16   2        519.84        841.29        28.74 o                         
  -5  16   2       3232.38       2890.41        64.34 o                         
  -4  16   2       1774.09       1298.77        65.42 o                         
  -3  16   2      19499.84      18535.36       701.35 o                         
  -2  16   2     136854.52     137040.23      5628.45 o                         
  -1  16   2      39012.62      38358.89      1224.26 o                         
   0  16   2       2474.20       3332.93       137.62 o                         
   1  16   2       2949.69       3063.64       104.92 o                         
   2  16   2       2208.43       3263.35       143.31 o                         
   3  16   2       3795.17       3129.57       120.86 o                         
   4  16   2      52267.74      52662.60      1329.23 o                         
   5  16   2      58237.21      57154.08      1088.77 o                         
   6  16   2       2381.18       2283.22        53.46 o                         
   7  16   2          4.16         81.88        17.60 o                         
   8  16   2       1160.76       1280.13        44.90 o                         
   9  16   2       1625.05       1531.87        45.22 o                         
  10  16   2       3560.17       3776.75        96.32 o                         
  11  16   2      10030.13      11080.32       284.73 o                         
  12  16   2       2091.70       2471.51        82.75 o                         
  13  16   2          1.96         -9.93        21.22 o                         
 -13  17   2         72.38         41.08        23.48 o                         
 -12  17   2       2152.92       2385.15        80.09 o                         
 -11  17   2       3096.19       3053.84       100.46 o                         
 -10  17   2        516.50        643.38        36.81 o                         
  -9  17   2       1410.29       1525.20        52.05 o                         
  -8  17   2       5906.20       5923.07       120.89 o                         
  -7  17   2       4815.27       4739.31        98.42 o                         
  -6  17   2       1139.10       1507.16        39.43 o                         
  -5  17   2       8133.70       9087.92       171.22 o                         
  -4  17   2       3357.49       3053.55        72.41 o                         
  -3  17   2      14161.10      14777.49       531.82 o                         
  -2  17   2        114.00         89.75        26.33 o                         
  -1  17   2       5168.06       6116.66       225.25 o                         
   0  17   2        193.04        195.41        16.77 o                         
   1  17   2       1421.99       1376.00        54.73 o                         
   2  17   2      10617.94      10318.61       372.85 o                         
   3  17   2      11753.08      13630.39       568.53 o                         
   4  17   2        880.47       1322.49        36.65 o                         
   5  17   2       1062.01       1675.35        42.63 o                         
   6  17   2       4726.03       4703.51        90.93 o                         
   7  17   2       9061.59       9952.19       202.87 o                         
   8  17   2      20549.89      20429.19       408.08 o                         
   9  17   2       1535.73       1400.82        43.47 o                         
  10  17   2        681.99        634.81        33.62 o                         
  11  17   2         19.95        176.39        20.81 o                         
  12  17   2       2764.62       2879.96       101.52 o                         
  13  17   2        100.51        139.46        23.55 o                         
 -13  18   2       1856.34       1955.48        68.54 o                         
 -12  18   2         27.45         69.52        22.85 o                         
 -11  18   2       7970.08       7922.45       219.91 o                         
 -10  18   2       4270.64       4396.11       121.30 o                         
  -9  18   2       1886.62       1701.54        52.99 o                         
  -8  18   2        342.42        403.73        26.36 o                         
  -7  18   2       8395.87       8780.23       179.40 o                         
  -6  18   2       8810.99       8561.55       162.82 o                         
  -5  18   2       4827.23       5157.72       103.61 o                         
  -4  18   2      31388.40      28477.64       565.56 o                         
  -3  18   2       9966.57       9434.36       259.40 o                         
  -2  18   2        293.48        400.98        44.82 o                         
  -1  18   2      31718.48      34305.14      1095.55 o                         
   0  18   2      27107.34      32289.56       943.50 o                         
   1  18   2        612.18        689.83        34.49 o                         
   2  18   2      40131.59      43320.95      1785.11 o                         
   3  18   2       7165.43       6651.96       149.35 o                         
   4  18   2        307.10        126.91        13.71 o                         
   5  18   2       7420.64       7204.23       143.32 o                         
   6  18   2      31715.83      32077.58       612.04 o                         
   7  18   2      10160.39       9950.91       202.51 o                         
   8  18   2        916.39        999.35        37.77 o                         
   9  18   2       6436.32       6428.76       145.20 o                         
  10  18   2       2244.14       2208.12        69.02 o                         
  11  18   2       1816.61       1984.06        65.46 o                         
  12  18   2       2770.46       2801.30        83.73 o                         
  13  18   2       3191.64       2883.77        99.78 o                         
 -13  19   2       4518.56       4981.04       273.24 o                         
 -12  19   2         83.06        141.73        21.45 o                         
 -11  19   2        371.12        399.09        30.32 o                         
 -10  19   2       5769.73       5857.90       179.69 o                         
  -9  19   2       1201.73       1118.35        41.58 o                         
  -8  19   2       1707.50       1571.87        48.31 o                         
  -7  19   2      20992.45      20679.63       413.11 o                         
  -6  19   2        197.30        313.68        17.87 o                         
  -5  19   2       2393.17       2098.69        58.28 o                         
  -4  19   2      20663.82      19990.23       397.93 o                         
  -3  19   2       4365.87       4885.26       116.08 o                         
  -2  19   2         70.99        201.75        19.40 o                         
  -1  19   2      16564.69      17588.78       632.09 o                         
   0  19   2       1791.96       1872.55        70.38 o                         
   1  19   2       5911.72       5053.75       168.42 o                         
   2  19   2      19872.62      19710.47       579.49 o                         
   3  19   2      27320.63      27699.93       529.77 o                         
   4  19   2       8750.76       7946.95       157.31 o                         
   5  19   2       3073.41       3452.82        76.17 o                         
   6  19   2      15958.60      15693.61       328.64 o                         
   7  19   2       2528.99       2377.81        56.24 o                         
   8  19   2        192.30        274.81        19.25 o                         
   9  19   2       3073.78       3158.99        75.89 o                         
  10  19   2       1823.29       2171.65        79.11 o                         
  11  19   2       1669.00       1388.26        54.88 o                         
  12  19   2       4114.24       3918.88       112.40 o                         
  13  19   2        749.80        866.05        45.95 o                         
 -13  20   2       1232.03       1012.56        43.22 o                         
 -12  20   2        449.43        246.56        27.61 o                         
 -11  20   2        144.34        263.99        23.87 o                         
 -10  20   2        224.04        307.16        26.47 o                         
  -9  20   2       2798.44       2605.01        71.63 o                         
  -8  20   2       2625.09       2536.91        69.81 o                         
  -7  20   2         29.16         48.88        17.13 o                         
  -6  20   2       2816.92       2880.81        69.76 o                         
  -5  20   2        983.36        902.98        36.57 o                         
  -4  20   2       2879.91       2946.72        63.12 o                         
  -3  20   2        544.80        614.10        28.10 o                         
  -2  20   2       9524.39      10521.94       204.06 o                         
  -1  20   2        357.18        442.02        29.75 o                         
   0  20   2       2163.63       2399.15        59.65 o                         
   1  20   2       1156.87       1224.05        35.62 o                         
   2  20   2      16831.26      17586.31       316.62 o                         
   3  20   2         81.36        129.21        14.47 o                         
   4  20   2      15599.37      15071.76       272.89 o                         
   5  20   2       2037.85       2100.15        48.89 o                         
   6  20   2        253.30        530.55        25.15 o                         
   7  20   2         71.06        393.80        21.43 o                         
   8  20   2      10299.73       9884.71       209.07 o                         
   9  20   2        648.18        787.03        37.57 o                         
  10  20   2       1323.31       1214.96        67.01 o                         
  11  20   2       1745.76       1615.77        60.73 o                         
  12  20   2       1024.08       1065.85        40.85 o                         
  13  20   2         23.00        172.00        26.15 o                         
 -13  21   2        651.14        730.32        44.57 o                         
 -12  21   2       4462.66       4515.41       139.04 o                         
 -11  21   2       5279.19       5378.85       166.33 o                         
 -10  21   2        179.08        131.80        25.97 o                         
  -9  21   2        650.60        727.93        39.41 o                         
  -8  21   2       1158.76       1028.82        41.84 o                         
  -7  21   2       7182.47       6665.53       145.46 o                         
  -6  21   2      18490.10      18427.53       368.65 o                         
  -5  21   2      25872.31      26172.07       520.88 o                         
  -4  21   2       4530.53       4274.14        96.75 o                         
  -3  21   2         67.47         79.74        13.09 o                         
  -2  21   2        577.15        616.38        23.32 o                         
  -1  21   2       1610.32       1207.80        33.42 o                         
   0  21   2       5472.11       5930.31       118.35 o                         
   1  21   2      49501.69      51812.00       870.71 o                         
   2  21   2      29229.99      29529.93       484.57 o                         
   3  21   2       2642.86       2571.96        72.16 o                         
   4  21   2        497.99        463.02        29.93 o                         
   5  21   2        239.58        201.86        17.38 o                         
   6  21   2        956.80        981.89        35.37 o                         
   7  21   2      25120.42      24496.70       470.00 o                         
   8  21   2      19924.51      19279.89       400.87 o                         
   9  21   2       4076.39       4111.76       113.19 o                         
  10  21   2       1599.50       1610.12        58.70 o                         
  11  21   2        321.62        273.12        22.82 o                         
  12  21   2         53.08         36.09        18.35 o                         
 -12  22   2        471.33        590.53        33.59 o                         
 -11  22   2        170.84        102.48        26.14 o                         
 -10  22   2        655.57        668.11        50.55 o                         
  -9  22   2       3034.98       3047.30        85.58 o                         
  -8  22   2       7072.90       7226.76       157.29 o                         
  -7  22   2       2686.04       2727.07        75.19 o                         
  -6  22   2       1151.96       1134.05        38.00 o                         
  -5  22   2       1681.87       1902.12        57.96 o                         
  -4  22   2         32.35        122.90        15.56 o                         
  -3  22   2        987.67       1302.90        36.32 o                         
  -2  22   2      17122.31      15848.97       269.69 o                         
  -1  22   2       6440.99       6059.08       110.00 o                         
   0  22   2       1488.75       1687.66        37.97 o                         
   1  22   2         10.04         64.18        11.42 o                         
   2  22   2       2972.85       2566.80        50.35 o                         
   3  22   2       1304.88       1288.91        39.17 o                         
   4  22   2      10614.72      11210.05       211.73 o                         
   5  22   2       8162.57       8712.55       167.06 o                         
   6  22   2         10.25         14.84        14.72 o                         
   7  22   2        111.29        143.95        18.06 o                         
   8  22   2        302.98        339.33        26.21 o                         
   9  22   2        656.12        770.91        45.10 o                         
  10  22   2       3025.49       3130.47        94.40 o                         
  11  22   2       1941.54       2097.33        73.19 o                         
  12  22   2         43.41         67.88        22.66 o                         
 -12  23   2        274.85        436.25        29.90 o                         
 -11  23   2        484.18        415.73        30.80 o                         
 -10  23   2       1890.35       1944.24        68.57 o                         
  -9  23   2        105.54        149.95        24.54 o                         
  -8  23   2       1709.11       1761.04        57.07 o                         
  -7  23   2       4965.11       5019.32       112.28 o                         
  -6  23   2       3742.66       3554.99        85.56 o                         
  -5  23   2        550.77        662.95        33.65 o                         
  -4  23   2       6558.12       5665.03       116.37 o                         
  -3  23   2       8477.96       8754.53       151.84 o                         
  -2  23   2        469.51        649.53        23.45 o                         
  -1  23   2      10430.46      10053.85       160.30 o                         
   0  23   2      13046.83      12810.46       193.48 o                         
   1  23   2       6229.10       5510.07        98.50 o                         
   2  23   2      11705.33      12240.00       215.14 o                         
   3  23   2      14639.30      16468.97       287.62 o                         
   4  23   2       4573.67       4570.47       100.63 o                         
   5  23   2       1844.83       1957.86        48.47 o                         
   6  23   2       5264.73       5286.89       108.73 o                         
   7  23   2        896.61        788.68        33.50 o                         
   8  23   2       3255.27       3286.85        85.72 o                         
   9  23   2       5593.67       5887.66       158.33 o                         
  10  23   2       2023.18       2101.73        69.02 o                         
  11  23   2        113.93        194.95        20.40 o                         
  12  23   2        672.13        675.97        48.19 o                         
 -12  24   2          6.73         35.39        18.54 o                         
 -11  24   2       1133.92       1135.57        65.47 o                         
 -10  24   2       4274.57       4702.69       127.53 o                         
  -9  24   2       1032.03       1307.84        63.21 o                         
  -8  24   2       1250.32       1218.32        44.15 o                         
  -7  24   2       8110.10       8183.12       174.97 o                         
  -6  24   2        956.71       1151.65        40.49 o                         
  -5  24   2       1084.76       1051.88        37.81 o                         
  -4  24   2      13745.49      12895.68       235.13 o                         
  -3  24   2       6595.54       6026.52       113.40 o                         
  -2  24   2      16254.20      14693.51       243.62 o                         
  -1  24   2      23178.80      22273.15       348.68 o                         
   0  24   2       2724.41       3195.20        55.81 o                         
   1  24   2        517.26        451.77        16.98 o                         
   2  24   2      18748.76      18606.40       279.77 o                         
   3  24   2      14733.65      14508.29       292.71 o                         
   4  24   2      10165.00       9161.96       164.47 o                         
   5  24   2       7003.81       6836.59       132.68 o                         
   6  24   2       9905.27       9545.41       194.54 o                         
   7  24   2       7269.82       7006.62       165.36 o                         
   8  24   2        651.25        693.54        34.99 o                         
   9  24   2       1444.87       1566.24        53.47 o                         
  10  24   2       2450.48       2652.18        87.88 o                         
  11  24   2       2114.10       2301.40        75.42 o                         
  12  24   2       1870.08       1920.09        77.32 o                         
 -12  25   2         29.22        114.54        19.58 o                         
 -11  25   2         22.83         41.05        17.91 o                         
 -10  25   2        584.17        439.35        33.45 o                         
  -9  25   2        674.63        591.22        31.46 o                         
  -8  25   2        827.73       1004.33        43.96 o                         
  -7  25   2        209.98        267.19        21.26 o                         
  -6  25   2          2.18          3.33        17.45 o                         
  -5  25   2        948.71        899.69        34.46 o                         
  -4  25   2         31.12         19.07        15.27 o                         
  -3  25   2       2098.75       2212.61        46.27 o                         
  -2  25   2        315.28        533.25        26.13 o                         
  -1  25   2        591.40        551.09        21.88 o                         
   0  25   2       2079.06       1681.85        37.46 o                         
   1  25   2       1910.50       1885.41        38.23 o                         
   2  25   2        181.19        219.43        15.56 o                         
   3  25   2       1361.58       1439.62        38.43 o                         
   4  25   2        241.81        350.17        18.83 o                         
   5  25   2         96.38        113.29        16.35 o                         
   6  25   2        598.81        545.93        32.82 o                         
   7  25   2         22.61         52.52        17.34 o                         
   8  25   2        117.33         95.88        20.19 o                         
   9  25   2        291.41        380.40        25.55 o                         
  10  25   2        179.18        273.01        21.45 o                         
  11  25   2        379.07        313.54        25.40 o                         
  12  25   2        180.61         85.72        17.19 o                         
 -12  26   2        645.50        460.41        30.05 o                         
 -11  26   2       1209.00       1293.09        48.12 o                         
 -10  26   2       3897.54       4070.57       137.80 o                         
  -9  26   2       8101.83       7956.94       207.72 o                         
  -8  26   2      13438.03      13080.96       287.71 o                         
  -7  26   2       4216.45       4386.27       101.45 o                         
  -6  26   2         71.56         81.81        18.68 o                         
  -5  26   2        348.65        353.93        26.06 o                         
  -4  26   2       3815.07       3423.32        71.95 o                         
  -3  26   2      15043.33      14431.16       246.72 o                         
  -2  26   2      15994.39      15363.97       256.29 o                         
  -1  26   2       2857.42       2812.95        59.09 o                         
   0  26   2       1352.76       1491.65        44.42 o                         
   1  26   2        633.79        599.00        25.04 o                         
   2  26   2       6854.63       6164.14       104.91 o                         
   3  26   2      10217.33      10250.46       177.87 o                         
   4  26   2      13532.50      13886.36       260.99 o                         
   5  26   2      15632.64      15094.00       292.88 o                         
   6  26   2       2389.35       2560.31        65.60 o                         
   7  26   2        825.49       1132.31        46.56 o                         
   8  26   2          3.55          3.98        18.83 o                         
   9  26   2         26.38         38.44        18.73 o                         
  10  26   2       3020.86       3429.73        99.85 o                         
  11  26   2       5959.08       6290.42       203.94 o                         
 -11  27   2       1259.67       1378.04        50.98 o                         
 -10  27   2       1681.90       1811.65        61.87 o                         
  -9  27   2        152.29        266.64        23.90 o                         
  -8  27   2        343.17        605.56        32.96 o                         
  -7  27   2       1413.11       1480.94        50.56 o                         
  -6  27   2       2159.44       2203.52        63.78 o                         
  -5  27   2       4594.18       4566.04        96.14 o                         
  -4  27   2       3498.10       3311.49        68.18 o                         
  -3  27   2        192.15        142.51        15.68 o                         
  -2  27   2        715.67        827.51        29.34 o                         
  -1  27   2       1368.61       1204.50        33.26 o                         
   0  27   2       4916.42       4911.93        87.34 o                         
   1  27   2       5548.20       5021.42        91.85 o                         
   2  27   2       1115.09        904.59        29.51 o                         
   3  27   2        144.99        133.47        15.09 o                         
   4  27   2       3239.45       2979.87        71.20 o                         
   5  27   2        180.49        249.28        18.12 o                         
   6  27   2       1117.52       1130.71        50.92 o                         
   7  27   2       3760.52       3867.79        96.23 o                         
   8  27   2       4339.01       4216.75       102.82 o                         
   9  27   2        854.91       1002.74        40.27 o                         
  10  27   2        591.37        936.64        38.82 o                         
  11  27   2         16.03         29.41        17.26 o                         
 -11  28   2        154.09         20.63        17.84 o                         
 -10  28   2       1478.17       1526.53        54.63 o                         
  -9  28   2        334.43        433.34        41.87 o                         
  -8  28   2         35.59         69.32        17.03 o                         
  -7  28   2          2.71         60.99        19.04 o                         
  -6  28   2        151.15        212.66        19.67 o                         
  -5  28   2        255.18        220.23        18.60 o                         
  -4  28   2       2487.38       2253.96        56.03 o                         
  -3  28   2       4017.59       3826.39        82.06 o                         
  -2  28   2       6646.40       6275.77       119.11 o                         
  -1  28   2       3799.34       3423.79        65.96 o                         
   0  28   2        120.82        137.59        14.35 o                         
   1  28   2         84.60        179.26        17.45 o                         
   2  28   2         61.82        157.79        14.96 o                         
   3  28   2       1651.30       1433.25        52.05 o                         
   4  28   2       1370.30       1261.63        38.85 o                         
   5  28   2       1332.71       1342.93        57.74 o                         
   6  28   2        233.28        189.24        21.46 o                         
   7  28   2       1020.99       1130.05        44.63 o                         
   8  28   2         55.93        179.88        17.89 o                         
   9  28   2         14.53         49.04        17.19 o                         
  10  28   2          7.07          7.57        16.64 o                         
  11  28   2        121.54        264.14        20.26 o                         
 -11  29   2       1502.86       1770.92       138.63 o                         
 -10  29   2       1143.54       1086.35        59.65 o                         
  -9  29   2        131.14        106.33        18.94 o                         
  -8  29   2        119.23         68.67        17.83 o                         
  -7  29   2       4782.59       4915.73       126.28 o                         
  -6  29   2      10019.22      10504.86       222.15 o                         
  -5  29   2       9149.23       8954.88       177.36 o                         
  -4  29   2       2792.26       2705.48        61.90 o                         
  -3  29   2        411.44        617.72        28.18 o                         
  -2  29   2        298.07        329.45        20.77 o                         
  -1  29   2       1005.52        886.63        31.77 o                         
   0  29   2       5568.48       5271.62       101.80 o                         
   1  29   2       5473.05       5651.83       124.42 o                         
   2  29   2       9200.72       8506.70       169.48 o                         
   3  29   2       2383.33       2048.98        47.29 o                         
   4  29   2       1770.87       1711.24        45.24 o                         
   5  29   2       1622.74       1897.23        53.13 o                         
   6  29   2       3023.48       3253.75        95.20 o                         
   7  29   2       7416.87       7679.76       178.82 o                         
   8  29   2       9494.91      10702.67       245.64 o                         
   9  29   2       3713.77       3881.02       104.11 o                         
  10  29   2       1312.20       1355.05        76.56 o                         
 -10  30   2         60.00         94.06        19.18 o                         
  -9  30   2        375.30        402.32        30.22 o                         
  -8  30   2        412.98        461.78        27.06 o                         
  -7  30   2         88.89         84.41        17.83 o                         
  -6  30   2        371.98        324.79        22.85 o                         
  -5  30   2       1590.80       1138.65        85.91 o                         
  -4  30   2         25.03         29.75        16.67 o                         
  -3  30   2       3208.39       3139.55        73.58 o                         
  -2  30   2       2494.81       2326.81        56.80 o                         
  -1  30   2        510.29        423.27        21.58 o                         
   0  30   2       1596.65       1318.14        49.30 o                         
   1  30   2        225.46        131.00        16.50 o                         
   2  30   2         11.17          7.97        16.06 o                         
   3  30   2        256.92        238.26        17.22 o                         
   4  30   2       2011.52       2061.01        52.60 o                         
   5  30   2       3719.68       4093.57        95.61 o                         
   6  30   2         52.15        152.12        20.62 o                         
   7  30   2        934.36       1164.45        47.23 o                         
   8  30   2       1025.52       1058.56        44.66 o                         
   9  30   2          4.94         65.19        14.74 o                         
  10  30   2         60.25         74.58        22.66 o                         
 -10  31   2        976.23       1293.44        51.88 o                         
  -9  31   2        120.38         37.70        19.70 o                         
  -8  31   2       1176.50        970.90        63.56 o                         
  -7  31   2       5171.05       5515.44       148.60 o                         
  -6  31   2       1343.72       1491.24        57.63 o                         
  -5  31   2       3801.76       3724.83       102.64 o                         
  -4  31   2       3587.92       3670.42        87.17 o                         
  -3  31   2        381.73        488.77        27.02 o                         
  -2  31   2        307.23        307.83        24.86 o                         
  -1  31   2      11526.77      11610.69       235.62 o                         
   0  31   2       1428.24       1391.10        44.08 o                         
   1  31   2       2070.32       1562.08        43.73 o                         
   2  31   2       4993.84       4685.27       106.09 o                         
   3  31   2      11563.22      11571.13       234.52 o                         
   4  31   2       1364.46       1596.72        55.23 o                         
   5  31   2       1614.17       1883.26        80.43 o                         
   6  31   2        368.33        453.56        28.76 o                         
   7  31   2       1182.80       1283.05        39.04 o                         
   8  31   2        976.37        952.56        42.49 o                         
   9  31   2       1023.81       1187.38        46.94 o                         
  10  31   2       1485.74       1578.26        57.85 o                         
 -10  32   2       1830.91       2268.27       164.93 o                         
  -9  32   2       1266.35       1335.23        70.23 o                         
  -8  32   2       2923.34       3119.49        87.33 o                         
  -7  32   2      10771.36      11457.38       293.55 o                         
  -6  32   2       1534.49       1754.83        56.30 o                         
  -5  32   2        979.41       1173.07        60.27 o                         
  -4  32   2       3963.01       4206.77       113.14 o                         
  -3  32   2       1756.09       1362.06        43.55 o                         
  -2  32   2       3922.14       3561.42        81.79 o                         
  -1  32   2      10088.08       9394.22       200.74 o                         
   0  32   2       2041.85       1925.06        54.83 o                         
   1  32   2         94.92         80.02        16.85 o                         
   2  32   2       4389.34       4419.78       109.37 o                         
   3  32   2       4475.89       4222.23       111.42 o                         
   4  32   2       4185.34       4525.94       123.22 o                         
   5  32   2       3959.25       3689.91        87.59 o                         
   6  32   2       2063.40       2206.47        56.58 o                         
   7  32   2       1748.89       2228.13        55.76 o                         
   8  32   2        696.45        663.67        32.22 o                         
   9  32   2       2916.23       2855.70        98.70 o                         
  -9  33   2        363.47        247.06        31.90 o                         
  -8  33   2          1.98         16.31        16.78 o                         
  -7  33   2        334.44        238.30        22.68 o                         
  -6  33   2       1973.15       2052.28        72.94 o                         
  -5  33   2        319.27        383.21        26.20 o                         
  -4  33   2        266.39        206.02        39.44 o                         
  -3  33   2       1768.34       1881.77        59.13 o                         
  -2  33   2        407.57        455.88        25.26 o                         
  -1  33   2        609.12        716.18        37.13 o                         
   0  33   2         26.34         13.31        16.87 o                         
   1  33   2       2085.24       2340.38        69.82 o                         
   2  33   2       1783.80       1895.73        58.06 o                         
   3  33   2        515.67        619.04        41.96 o                         
   4  33   2        198.14        153.09        34.30 o                         
   5  33   2        997.43        980.36        35.85 o                         
   6  33   2        350.51        319.95        22.11 o                         
   7  33   2          5.36         -1.77        15.44 o                         
   8  33   2        810.43        764.14        35.12 o                         
   9  33   2        484.12        458.51        39.68 o                         
  -9  34   2       3808.95       3795.39       161.89 o                         
  -8  34   2       2639.13       2829.74       202.86 o                         
  -7  34   2         38.82        164.20        26.46 o                         
  -6  34   2         56.33        143.34        18.75 o                         
  -5  34   2        618.38        825.38        39.17 o                         
  -4  34   2       3434.77       3209.63        85.79 o                         
  -3  34   2      10878.64      10755.34       317.78 o                         
  -2  34   2      14695.72      14764.10       403.38 o                         
  -1  34   2       5450.33       5227.02       134.18 o                         
   0  34   2        123.00         58.69        17.37 o                         
   1  34   2         19.23        101.24        19.63 o                         
   2  34   2       1554.10       1523.03        50.58 o                         
   3  34   2       2134.18       2120.03        69.29 o                         
   4  34   2      11362.18      11817.44       302.95 o                         
   5  34   2       8648.11       9315.89       226.26 o                         
   6  34   2       1422.73       1330.40        43.94 o                         
   7  34   2          1.84        -14.46        14.46 o                         
   8  34   2        152.69        147.78        16.94 o                         
  -8  35   2        529.10        394.66        34.70 o                         
  -7  35   2        158.79        190.73        19.46 o                         
  -6  35   2       4232.71       4733.03       125.37 o                         
  -5  35   2       4988.61       5368.93       141.95 o                         
  -4  35   2       1181.40       1014.01        52.61 o                         
  -3  35   2         62.99        120.74        18.42 o                         
  -2  35   2        100.18         92.99        18.98 o                         
  -1  35   2          6.64         20.67        19.14 o                         
   0  35   2       1376.38       1364.94        52.83 o                         
   1  35   2       7016.75       6960.48       173.87 o                         
   2  35   2       4184.21       4173.43       103.65 o                         
   3  35   2         13.31          0.76        16.71 o                         
   4  35   2         11.34          1.78        17.08 o                         
   5  35   2        339.99        328.18        24.32 o                         
   6  35   2         24.80         38.19        15.89 o                         
   7  35   2        861.54       1031.46        38.20 o                         
   8  35   2       1943.93       2306.68        80.76 o                         
  -8  36   2        197.73        103.92        25.19 o                         
  -7  36   2       2923.48       2965.36        86.44 o                         
  -6  36   2        228.05        353.85        24.55 o                         
  -5  36   2        233.12        236.42        22.80 o                         
  -4  36   2       3743.30       4026.84       109.69 o                         
  -3  36   2        637.86        672.87        38.09 o                         
  -2  36   2          7.98        -15.57        17.73 o                         
  -1  36   2       1522.12       1803.61        58.91 o                         
   0  36   2       4392.80       4750.84       126.73 o                         
   1  36   2       1913.47       2110.16        65.55 o                         
   2  36   2       5250.70       5886.24       155.58 o                         
   3  36   2       3142.59       3184.55        89.09 o                         
   4  36   2        166.03        114.42        17.40 o                         
   5  36   2        525.45        508.54        29.78 o                         
   6  36   2       1929.34       2130.63        62.22 o                         
   7  36   2       2647.84       2742.32        80.58 o                         
  -7  37   2       2658.54       2960.79       115.34 o                         
  -6  37   2        408.31        528.02        46.77 o                         
  -5  37   2       1254.26       1383.34        53.58 o                         
  -4  37   2       5326.46       6072.69       201.14 o                         
  -3  37   2       1935.69       2077.48        67.01 o                         
  -2  37   2        102.48        112.88        18.12 o                         
  -1  37   2       7903.83       8168.07       226.10 o                         
   0  37   2       4281.81       4299.46       134.15 o                         
   1  37   2       1692.38       1690.37        71.01 o                         
   2  37   2       1019.88        914.11        40.67 o                         
   3  37   2       2620.53       2623.25        80.33 o                         
   4  37   2       1710.02       2073.52        62.47 o                         
   5  37   2        980.68       1190.02        45.13 o                         
   6  37   2       2487.12       2881.57        85.05 o                         
   7  37   2       1211.14       1110.91        46.98 o                         
  -6  38   2        855.22        952.12        48.21 o                         
  -5  38   2        212.05        128.65        22.71 o                         
  -4  38   2       1369.74       1401.29        61.75 o                         
  -3  38   2         47.62         19.36        23.10 o                         
  -2  38   2        803.81        973.46        48.17 o                         
  -1  38   2        341.07        266.39        23.10 o                         
   0  38   2       3684.71       3912.34       122.91 o                         
   1  38   2        117.33        135.72        18.99 o                         
   2  38   2       1392.73       1561.19        57.94 o                         
   3  38   2        291.46        228.18        19.69 o                         
   4  38   2        488.42        469.50        38.67 o                         
   5  38   2        138.84        105.14        18.88 o                         
   6  38   2        856.42        932.43        83.49 o                         
  -6  39   2       5439.47       5492.13       178.71 o                         
  -5  39   2       3835.49       4284.92       143.18 o                         
  -4  39   2        229.14        198.36        28.39 o                         
  -3  39   2        265.47        309.95        24.19 o                         
  -2  39   2        700.51        888.59        41.49 o                         
  -1  39   2         53.46         70.08        18.07 o                         
   0  39   2       1918.05       2144.95        73.57 o                         
   1  39   2       7633.36       8443.97       251.10 o                         
   2  39   2       5402.02       5996.69       184.08 o                         
   3  39   2          0.05         -1.35        16.45 o                         
   4  39   2          6.86         44.50        17.82 o                         
   5  39   2         34.40         72.71        18.52 o                         
   6  39   2        384.52        279.87        25.93 o                         
  -5  40   2        282.60        256.79        60.95 o                         
  -4  40   2         30.95         25.89        24.67 o                         
  -3  40   2       2785.00       3129.23       138.89 o                         
  -2  40   2       9074.51      10065.94       323.88 o                         
  -1  40   2       2696.04       3054.33       158.94 o                         
   0  40   2        340.69        332.18        28.68 o                         
   1  40   2         66.26         73.45        21.34 o                         
   2  40   2       1010.69       1073.39        48.85 o                         
   3  40   2        407.00        404.22        42.43 o                         
   4  40   2       7541.17       8255.22       348.60 o                         
   5  40   2       3058.86       3341.18       143.95 o                         
  -4  41   2        269.22        385.36        69.32 o                         
  -3  41   2        599.04        634.35        49.80 o                         
  -2  41   2         12.36         13.25        20.70 o                         
  -1  41   2       2692.30       3193.73       109.41 o                         
   0  41   2        381.16        465.82        34.71 o                         
   1  41   2       1181.34       1149.33        88.98 o                         
   2  41   2        314.05        329.54        44.43 o                         
   3  41   2       1052.38       1048.28        69.54 o                         
   4  41   2       1398.75       1400.79        69.80 o                         
  -2  42   2        424.23        413.62        47.91 o                         
  -1  42   2       2092.60       2034.73        74.49 o                         
   0  42   2       4444.58       4802.07       175.68 o                         
   1  42   2        769.77        821.59        50.13 o                         
   2  42   2       3468.94       3938.08       256.95 o                         
 -15   1   3        790.35        807.77        59.75 o                         
 -14   1   3       1147.01       1152.51        46.49 o                         
 -13   1   3       5961.82       6227.58       188.60 o                         
 -12   1   3       2985.57       2728.52        86.57 o                         
 -11   1   3        794.05        901.73        41.72 o                         
 -10   1   3         44.44         11.77        24.91 o                         
  -9   1   3       2183.46       2257.92        72.70 o                         
  -8   1   3       2725.13       2656.47        90.68 o                         
  -7   1   3      18091.12      17711.42       780.75 o                         
  -6   1   3      49868.90      53865.73      2504.99 o                         
  -5   1   3      58523.64      57277.66      1821.90 o                         
  -4   1   3       1271.10       2780.79       103.37 o                         
  -3   1   3      70713.95      65828.37      3314.88 o                         
  -2   1   3       4459.93       3094.88        85.43 o                         
  -1   1   3      41753.47      48712.27      1819.07 o                         
   2   1   3      46341.28      45707.02      1226.24 o                         
   3   1   3       9596.43       9437.76       239.47 o                         
   4   1   3       1108.57       1303.89        41.19 o                         
   5   1   3      34688.00      33916.00      1084.01 o                         
   6   1   3      19250.73      19427.40       568.30 o                         
   7   1   3      17283.12      17573.43       516.09 o                         
   8   1   3       9862.31       8767.11       223.45 o                         
   9   1   3       5423.06       5412.51       148.92 o                         
  10   1   3        431.31        461.47        30.43 o                         
  11   1   3       1088.21       1400.29        67.03 o                         
  12   1   3       1574.59       1395.65       132.34 o                         
  13   1   3       5124.56       4867.07       163.75 o                         
  14   1   3       3044.28       3061.61        84.92 o                         
 -15   2   3        724.80        857.80        56.41 o                         
 -14   2   3         16.46         19.90        22.49 o                         
 -13   2   3         17.52        -25.46        25.46 o                         
 -12   2   3        184.30        425.77        35.21 o                         
 -11   2   3       1905.95       2045.74        62.34 o                         
 -10   2   3       6245.30       5554.38       135.79 o                         
  -9   2   3       5728.10       5731.62       155.31 o                         
  -8   2   3       3663.01       3055.90        84.14 o                         
  -7   2   3       4418.82       3762.43       164.68 o                         
  -6   2   3      14711.60      14891.79       480.78 o                         
  -5   2   3      11966.83      13596.05       488.47 o                         
  -4   2   3      58072.75      51983.66      2135.96 o                         
  -3   2   3      25535.97      28613.05      1095.27 o                         
  -2   2   3      34356.63      32889.00       881.39 o                         
  -1   2   3       5868.62      10571.94       336.93 o                         
   0   2   3       4768.49       5689.84       182.15 o                         
   1   2   3      21696.53      15275.64       412.35 o                         
   2   2   3       2765.30       4420.04       120.40 o                         
   3   2   3       8147.98      10558.73       284.96 o                         
   4   2   3      31177.97      33319.07       894.94 o                         
   5   2   3       7523.15       8314.58       246.90 o                         
   6   2   3       3342.78       4274.31       159.80 o                         
   7   2   3        840.40        818.29        42.86 o                         
   8   2   3         42.75        167.81        25.69 o                         
   9   2   3       2233.61       2381.86        78.94 o                         
  10   2   3       2025.15       2247.81        69.61 o                         
  11   2   3       2075.36       2151.83        75.62 o                         
  12   2   3        533.02        761.69        57.90 o                         
  13   2   3        327.97        310.83        23.40 o                         
  14   2   3        308.95        307.01        24.93 o                         
 -15   3   3        640.10        808.21        40.90 o                         
 -14   3   3        316.07        372.23        37.60 o                         
 -13   3   3        911.22        741.32        43.89 o                         
 -12   3   3        675.79        590.73        36.54 o                         
 -11   3   3        267.37        230.13        24.98 o                         
 -10   3   3         74.66        127.98        24.64 o                         
  -9   3   3       1736.18       1878.54        65.64 o                         
  -8   3   3       4349.67       4894.02       132.63 o                         
  -7   3   3       8759.33       9396.97       342.03 o                         
  -6   3   3       3174.35       4341.38       201.86 o                         
  -5   3   3      17179.06      15742.62       651.82 o                         
  -4   3   3      58799.83      63919.19      2629.07 o                         
  -3   3   3       9630.74       9527.22       394.68 o                         
  -2   3   3        589.71        772.70        25.45 o                         
  -1   3   3        498.70       1741.34        57.28 o                         
   0   3   3      11890.00       8089.95       270.33 o                         
   1   3   3      22777.70      23700.30       842.73 o                         
   2   3   3      12678.12      13361.85       519.17 o                         
   3   3   3       2499.42       2771.61        82.06 o                         
   4   3   3        841.07       1096.45        39.85 o                         
   5   3   3       8350.38       8340.19       302.35 o                         
   6   3   3      14766.80      15208.75       547.35 o                         
   7   3   3       1342.79       1318.75        49.81 o                         
   8   3   3        870.39       1378.45        55.61 o                         
   9   3   3        967.92       1251.72        49.07 o                         
  10   3   3        399.87        421.31        29.95 o                         
  11   3   3       2438.88       2586.39        80.06 o                         
  12   3   3        279.89        239.95        48.64 o                         
  13   3   3        238.27        175.56        27.62 o                         
  14   3   3        202.58        186.04        17.33 o                         
 -15   4   3        625.43        609.49        35.51 o                         
 -14   4   3       1453.12       1829.91        93.00 o                         
 -13   4   3         75.31        -13.84        24.66 o                         
 -12   4   3       3843.60       4015.06        99.17 o                         
 -11   4   3       3570.38       3287.31        87.34 o                         
 -10   4   3       4657.61       4622.56       114.51 o                         
  -9   4   3       9288.45       9201.67       225.85 o                         
  -8   4   3       8112.92       7712.46       214.23 o                         
  -7   4   3        459.28        374.46        35.09 o                         
  -6   4   3       4956.93       5229.86       197.96 o                         
  -5   4   3      37615.19      39398.43      1623.20 o                         
  -4   4   3     107810.87     109716.92      7820.09 o                         
  -3   4   3       9941.79      10511.20       570.08 o                         
  -2   4   3      31653.55      30221.22      1020.73 o                         
  -1   4   3      10047.41      10279.21       556.65 o                         
   0   4   3      26074.10      22965.01      1115.28 o                         
   1   4   3      44365.11      39562.22      1847.31 o                         
   3   4   3       4526.42       4774.40       154.57 o                         
   4   4   3      18241.18      18586.63       595.07 o                         
   5   4   3      25029.46      23063.34      1099.64 o                         
   6   4   3       5624.35       5437.45       230.92 o                         
   7   4   3       4082.75       3801.62       149.21 o                         
   8   4   3      21064.82      21511.53       515.58 o                         
   9   4   3       2070.38       1884.28        55.50 o                         
  10   4   3       7308.69       7244.80       164.89 o                         
  11   4   3       7988.24       7852.64       197.84 o                         
  12   4   3       5006.50       4600.82       140.19 o                         
  13   4   3        467.38        512.19        31.86 o                         
  14   4   3        326.85        330.36        25.91 o                         
 -15   5   3        269.00        195.33        24.35 o                         
 -14   5   3         95.33        181.97        22.45 o                         
 -13   5   3         68.61        238.34        24.41 o                         
 -12   5   3        479.27        320.17        26.17 o                         
 -11   5   3        538.37        511.05        33.13 o                         
 -10   5   3        947.62       1388.20        50.08 o                         
  -9   5   3        254.24        275.77        23.60 o                         
  -8   5   3       3383.31       3306.00        88.59 o                         
  -7   5   3       9286.54       9921.00       362.07 o                         
  -6   5   3       3691.33       4781.63       163.18 o                         
  -5   5   3       4931.66       4959.29       301.96 o                         
  -4   5   3      23191.07      24591.73       992.09 o                         
  -3   5   3       4576.52       4757.69       171.79 o                         
  -2   5   3      21367.39      19593.16       769.10 o                         
  -1   5   3       1329.01       2015.05        66.66 o                         
   0   5   3      33759.02      39974.12      1158.67 o                         
   1   5   3        819.80       1791.62        61.98 o                         
   2   5   3        194.85        577.49        33.06 o                         
   3   5   3       2676.89       2829.08       115.23 o                         
   4   5   3        114.16        193.72        23.11 o                         
   5   5   3       1444.14       1933.51        91.42 o                         
   6   5   3       4203.30       4652.23       173.84 o                         
   7   5   3       1247.35       1704.41        54.91 o                         
   8   5   3        121.55        168.06        20.88 o                         
   9   5   3       2058.04       1916.20        56.51 o                         
  10   5   3       1153.05       1184.90        45.55 o                         
  11   5   3       2827.15       3376.82        89.64 o                         
  12   5   3       2138.21       2112.72        70.82 o                         
  13   5   3        144.20        288.66        29.01 o                         
  14   5   3          2.34         76.58        15.06 o                         
 -14   6   3         79.91        110.30        20.13 o                         
 -13   6   3         49.11         78.98        22.39 o                         
 -12   6   3        400.35        188.62        26.77 o                         
 -11   6   3       1025.95        605.12        39.43 o                         
 -10   6   3      15430.85      14911.93       360.27 o                         
  -9   6   3       5462.81       5460.73       131.85 o                         
  -8   6   3       6296.66       5980.57       151.40 o                         
  -7   6   3       1066.78       1111.94        49.28 o                         
  -6   6   3        257.05        131.24        29.14 o                         
  -5   6   3         47.41         34.65        16.38 o                         
  -4   6   3       8627.59       8546.52       371.73 o                         
  -3   6   3      33188.61      33571.72      1380.32 o                         
  -2   6   3       8174.20       8690.85       363.82 o                         
  -1   6   3       3883.35       4533.40       244.26 o                         
   0   6   3       3229.27       6762.61       625.04 o                         
   1   6   3      27787.16      33413.04      2109.38 o                         
   2   6   3      21847.42      22453.42       715.87 o                         
   3   6   3      40744.60      45749.57      1453.65 o                         
   4   6   3      37445.64      37978.52      1210.36 o                         
   5   6   3       3083.00       3003.11       130.63 o                         
   6   6   3        293.84        193.72        23.02 o                         
   7   6   3         30.35        568.00        35.81 o                         
   8   6   3        580.30        464.40        36.22 o                         
   9   6   3       3241.61       3355.99        77.45 o                         
  10   6   3       9796.33       9770.57       229.34 o                         
  11   6   3       6027.90       5871.88       150.41 o                         
  12   6   3         24.26        -14.01        23.28 o                         
  13   6   3        260.71        384.67        57.84 o                         
  14   6   3          4.04         85.27        18.15 o                         
 -14   7   3       1990.06       1721.34        65.96 o                         
 -13   7   3       6654.82       6692.76       267.22 o                         
 -12   7   3       2429.40       2610.11       106.63 o                         
 -11   7   3        366.93        367.65        24.77 o                         
 -10   7   3        409.04        537.20        37.28 o                         
  -9   7   3        218.16        203.40        21.47 o                         
  -8   7   3       3395.94       3507.27        84.43 o                         
  -7   7   3      25156.50      24437.42       647.24 o                         
  -6   7   3      47609.11      48009.88      1395.78 o                         
  -5   7   3      15235.61      14769.98       475.23 o                         
  -4   7   3       3031.84       2923.26       109.64 o                         
  -3   7   3        678.39        559.08        36.56 o                         
  -2   7   3        630.67        641.96        25.13 o                         
  -1   7   3      64826.42      62475.24      2561.00 o                         
   0   7   3     160913.19     177657.06     12657.42 o                         
   2   7   3        434.42        590.54        34.15 o                         
   3   7   3        438.70        480.82        24.02 o                         
   4   7   3        558.64        524.82        49.33 o                         
   5   7   3        107.95        109.08        22.63 o                         
   6   7   3      36487.46      36468.16      1304.34 o                         
   7   7   3      53997.57      54951.20      1307.38 o                         
   8   7   3       3824.53       4031.67       100.68 o                         
   9   7   3        111.92        330.80        27.02 o                         
  10   7   3        566.83        419.07        25.58 o                         
  11   7   3        166.09        214.48        26.60 o                         
  12   7   3       1676.82       1690.87        96.94 o                         
  13   7   3       6788.80       7025.02       210.59 o                         
  14   7   3       3565.37       3623.81       103.20 o                         
 -14   8   3        111.58        181.95        28.59 o                         
 -13   8   3        209.92        278.78        30.19 o                         
 -12   8   3        797.88       1309.65        56.84 o                         
 -11   8   3         21.41        267.85        22.79 o                         
 -10   8   3        594.07        622.81        36.81 o                         
  -9   8   3       1078.46       1050.03        66.58 o                         
  -8   8   3       2267.40       2149.37        66.67 o                         
  -7   8   3       2040.33       1548.42        57.01 o                         
  -6   8   3       2884.29       3580.37       155.46 o                         
  -5   8   3       3367.48       4894.60       180.44 o                         
  -4   8   3       1952.45       1789.36       104.07 o                         
  -3   8   3      12970.42      13868.53       496.57 o                         
  -2   8   3       8615.80       8438.86       307.96 o                         
  -1   8   3       1422.42       2470.17       164.76 o                         
   0   8   3      22045.01      25840.04       894.60 o                         
   1   8   3       1059.83       2467.48       151.78 o                         
   2   8   3       3270.91       3104.12       163.18 o                         
   3   8   3       4495.06       5090.98       189.96 o                         
   4   8   3        333.76        218.58        19.53 o                         
   5   8   3       4862.93       6003.70       220.76 o                         
   6   8   3      10993.40      12705.21       412.12 o                         
   7   8   3         11.80         33.71        16.22 o                         
   8   8   3      14028.99      13211.72       266.13 o                         
   9   8   3        726.75        568.24        27.64 o                         
  10   8   3         30.38         56.92        19.23 o                         
  11   8   3        301.62        753.82        41.55 o                         
  12   8   3       4165.46       3957.65        98.86 o                         
  13   8   3        598.16        711.63        35.93 o                         
  14   8   3        369.53        332.48        31.57 o                         
 -14   9   3       1291.74       1427.43        64.04 o                         
 -13   9   3        874.99        917.34        56.53 o                         
 -12   9   3       2528.62       2192.54        70.50 o                         
 -11   9   3       6667.76       6272.34       133.56 o                         
 -10   9   3         93.10        128.13        25.26 o                         
  -9   9   3      16052.12      15035.53       329.06 o                         
  -8   9   3      15517.34      15419.48       321.69 o                         
  -7   9   3      11292.72      10897.92       238.98 o                         
  -6   9   3      14911.45      15335.37       475.46 o                         
  -5   9   3      54001.19      54679.88      1997.16 o                         
  -4   9   3      14415.61      13511.76       484.02 o                         
  -3   9   3         68.30        319.99        32.27 o                         
  -2   9   3      32276.31      31628.88      1062.82 o                         
  -1   9   3      58083.52      55596.57      1766.96 o                         
   0   9   3        312.39        469.84        38.07 o                         
   1   9   3        411.46        713.40        49.88 o                         
   3   9   3      19338.44      22045.36       705.18 o                         
   4   9   3       3881.02       3565.18       120.09 o                         
   5   9   3      76559.33      74828.76      2666.35 o                         
   6   9   3       7385.17       7063.24       184.29 o                         
   7   9   3       2178.82       1875.19        54.29 o                         
   8   9   3      23416.49      23119.23       460.66 o                         
   9   9   3       6663.39       6470.48       150.94 o                         
  10   9   3        100.78         82.05        25.79 o                         
  11   9   3       8915.45       8762.35       215.93 o                         
  12   9   3       2059.69       2157.05        60.92 o                         
  13   9   3       1919.67       2206.89       109.14 o                         
  14   9   3       1265.51       1100.42        55.27 o                         
 -14  10   3       1381.67       1435.86        63.94 o                         
 -13  10   3         10.84         83.41        21.18 o                         
 -12  10   3       2384.80       2104.38        68.33 o                         
 -11  10   3       3428.20       3648.64       143.34 o                         
 -10  10   3        626.24        727.54        33.89 o                         
  -9  10   3        967.54       1158.87        56.86 o                         
  -8  10   3      14287.45      14763.51       381.40 o                         
  -7  10   3      18138.06      17722.24       352.84 o                         
  -6  10   3        579.81        251.20        29.75 o                         
  -5  10   3      62655.04      58438.07      1861.66 o                         
  -4  10   3       1570.65       1932.87        70.32 o                         
  -3  10   3        233.52        593.87        33.26 o                         
  -2  10   3       7650.43       5937.39       301.69 o                         
  -1  10   3      20439.09      22696.44      1155.30 o                         
   0  10   3       3888.85       3107.21       137.89 o                         
   1  10   3      70560.90      69340.57      4942.50 o                         
   2  10   3      27474.40      28205.12      1008.25 o                         
   3  10   3       5463.66       4974.16       163.10 o                         
   4  10   3       7076.10       7035.65       228.95 o                         
   5  10   3      22867.71      23288.21       747.29 o                         
   6  10   3      21592.11      22125.97       529.40 o                         
   7  10   3       1103.49       1120.49        39.10 o                         
   8  10   3      12793.58      13101.42       318.09 o                         
   9  10   3       6240.76       6168.17       129.62 o                         
  10  10   3        368.64        390.57        23.12 o                         
  11  10   3        422.35        449.06        37.72 o                         
  12  10   3       6384.79       6395.24       150.94 o                         
  13  10   3        319.72        499.70        34.32 o                         
  14  10   3        654.32        767.65        58.99 o                         
 -14  11   3        619.18        635.94        72.15 o                         
 -13  11   3       5432.90       5956.75       179.21 o                         
 -12  11   3        724.40        590.18        46.69 o                         
 -11  11   3        622.79        656.29        41.93 o                         
 -10  11   3        313.41        409.76        25.12 o                         
  -9  11   3         26.15         40.96        18.90 o                         
  -8  11   3         23.93         61.79        16.57 o                         
  -7  11   3      25112.84      24766.09       533.03 o                         
  -6  11   3       6239.94       7067.12       191.86 o                         
  -5  11   3       2409.98       2582.46       121.96 o                         
  -4  11   3       1205.51       2212.08        79.47 o                         
  -3  11   3       4869.97       4606.98       193.45 o                         
  -2  11   3      11442.79      12819.77       410.26 o                         
  -1  11   3      18691.01      24645.86      1276.36 o                         
   0  11   3      59254.48      62110.26      1801.63 o                         
   1  11   3      93741.87      86580.15      3553.53 o                         
   2  11   3       5717.67       7387.33       267.39 o                         
   3  11   3       5102.21       4791.58       177.75 o                         
   4  11   3       1831.70       2292.36       100.16 o                         
   5  11   3         24.89        154.82        21.85 o                         
   6  11   3      10492.12      10597.49       232.90 o                         
   7  11   3      40961.13      39665.39       784.42 o                         
   8  11   3       4636.01       4628.94       114.67 o                         
   9  11   3         86.61        134.49        18.38 o                         
  10  11   3        237.04        315.31        22.74 o                         
  11  11   3       1749.29       1713.77        55.02 o                         
  12  11   3        126.28        159.26        20.73 o                         
  13  11   3       3461.10       3643.48       139.21 o                         
  14  11   3       1064.34       1083.59        43.79 o                         
 -14  12   3         62.28         18.58        22.42 o                         
 -13  12   3         25.79         62.70        21.40 o                         
 -12  12   3          2.40          9.85        20.82 o                         
 -11  12   3       2268.45       2554.41        98.80 o                         
 -10  12   3      22720.95      21226.71       440.99 o                         
  -9  12   3      11339.39      11032.39       215.79 o                         
  -8  12   3        961.73        797.35        48.94 o                         
  -7  12   3       3906.28       3949.42        94.34 o                         
  -6  12   3         39.28        142.40        17.34 o                         
  -5  12   3       1566.23       1963.70        78.72 o                         
  -4  12   3      99357.37      94957.07      3181.15 o                         
  -3  12   3      86957.57      83253.46      2456.83 o                         
  -2  12   3      10347.44       9441.82       276.80 o                         
  -1  12   3        446.97        322.69        21.83 o                         
   0  12   3       4209.30       5445.03       256.68 o                         
   1  12   3      19622.69      22391.39       717.32 o                         
   2  12   3      13127.23      12855.77       461.61 o                         
   3  12   3      85091.99      84123.56      3452.79 o                         
   4  12   3      44146.31      44629.39      1632.71 o                         
   5  12   3       9856.45       9590.24       312.73 o                         
   6  12   3       1037.83       1256.49        36.60 o                         
   7  12   3        105.54        204.91        16.51 o                         
   8  12   3         20.48        157.37        18.05 o                         
   9  12   3      12576.09      12833.59       260.51 o                         
  10  12   3      14871.73      15222.54       319.10 o                         
  11  12   3       5622.48       5661.29       136.44 o                         
  12  12   3        147.22        120.67        21.44 o                         
  13  12   3        238.93        100.56        29.42 o                         
  14  12   3        269.29        237.47        22.55 o                         
 -14  13   3         48.58         99.17        21.80 o                         
 -13  13   3       2168.75       1975.42        75.07 o                         
 -12  13   3        409.28        375.09        40.72 o                         
 -11  13   3        993.46       1029.64        45.32 o                         
 -10  13   3        619.82        710.12        61.93 o                         
  -9  13   3       6513.49       6727.92       146.25 o                         
  -8  13   3       4080.76       4220.36        96.28 o                         
  -7  13   3      10842.17      11156.93       255.62 o                         
  -6  13   3      30789.69      29969.74       645.13 o                         
  -5  13   3        736.91        538.84        58.56 o                         
  -4  13   3      18815.13      18401.44       538.86 o                         
  -3  13   3       8796.86       8559.67       630.90 o                         
  -2  13   3      15180.55      18088.99       647.63 o                         
  -1  13   3       6488.14       7563.89       513.08 o                         
   0  13   3      54840.37      56491.14      1519.11 o                         
   1  13   3        201.86        483.37        25.19 o                         
   2  13   3      23724.49      26177.56      1124.56 o                         
   3  13   3       9832.88      10611.32       383.92 o                         
   4  13   3       1838.82       1661.13        71.97 o                         
   5  13   3       7855.73       6894.04       173.51 o                         
   6  13   3      17532.28      16718.42       321.84 o                         
   7  13   3      15010.10      14748.69       318.64 o                         
   8  13   3         26.70        667.36        30.80 o                         
   9  13   3       3301.15       4022.37       101.19 o                         
  10  13   3        560.82        555.21        39.44 o                         
  11  13   3       7046.18       6956.76       174.29 o                         
  12  13   3        536.11        530.90        49.42 o                         
  13  13   3       3140.29       2830.17        87.72 o                         
  14  13   3        458.63        433.60        31.29 o                         
 -14  14   3       1423.16       1516.69        78.77 o                         
 -13  14   3         31.90         32.55        22.41 o                         
 -12  14   3       6797.79       7292.82       189.60 o                         
 -11  14   3       4697.75       4915.73       140.66 o                         
 -10  14   3         16.70         -9.81        19.44 o                         
  -9  14   3       2262.87       1852.07        48.43 o                         
  -8  14   3      17283.04      17190.75       393.40 o                         
  -7  14   3       7450.52       6752.47       150.98 o                         
  -6  14   3      22235.60      24045.69       543.15 o                         
  -5  14   3      32634.21      34511.52       779.28 o                         
  -4  14   3      18406.01      17186.35       503.40 o                         
  -3  14   3       1179.94       1172.73        68.24 o                         
  -2  14   3      25727.69      31623.21      1303.04 o                         
  -1  14   3      36730.46      39801.19      1838.29 o                         
   0  14   3        334.21        263.16        18.98 o                         
   1  14   3      43350.62      44925.87      1433.98 o                         
   2  14   3      28098.28      26864.71       961.64 o                         
   3  14   3        108.30        169.47        22.41 o                         
   4  14   3       6946.92       7499.27       274.85 o                         
   5  14   3      29841.59      32455.90       698.25 o                         
   6  14   3      17786.43      17819.37       512.17 o                         
   7  14   3       1453.82       1254.04        40.86 o                         
   8  14   3      27253.60      25184.83       501.56 o                         
   9  14   3       3496.39       3495.13        79.50 o                         
  10  14   3          6.50         20.40        18.72 o                         
  11  14   3       2633.84       2257.06       104.60 o                         
  12  14   3       7373.19       7354.84       204.39 o                         
  13  14   3        475.17        510.82        37.21 o                         
 -14  15   3        612.03        475.86        46.39 o                         
 -13  15   3         35.05        108.41        22.59 o                         
 -12  15   3        620.97        308.44        34.27 o                         
 -11  15   3       7984.29       7556.90       231.69 o                         
 -10  15   3       1196.75       1083.14        76.94 o                         
  -9  15   3       6302.32       6050.11       137.93 o                         
  -8  15   3      11141.52      10663.38       224.11 o                         
  -7  15   3       1592.83       1450.85        50.37 o                         
  -6  15   3         73.56        251.90        23.85 o                         
  -5  15   3      26097.09      27277.52       854.80 o                         
  -4  15   3      27837.16      26433.82       771.92 o                         
  -3  15   3       2122.76       2449.11       137.74 o                         
  -2  15   3      68614.36      68398.09      2435.99 o                         
  -1  15   3      13230.37      12761.64       410.90 o                         
   0  15   3         84.15         78.54        12.07 o                         
   1  15   3      54521.03      54618.92      1743.01 o                         
   2  15   3      63463.73      62562.12      2507.56 o                         
   3  15   3      12506.03      13071.51       472.06 o                         
   4  15   3      15703.54      15398.45       556.01 o                         
   5  15   3       8353.42       8253.75       184.27 o                         
   6  15   3      11415.28      11588.21       225.90 o                         
   7  15   3        795.63        687.49        33.66 o                         
   8  15   3       3036.65       3120.98        72.25 o                         
   9  15   3      13547.14      12987.20       262.83 o                         
  10  15   3         94.11        171.73        22.72 o                         
  11  15   3       4750.47       5013.39       128.24 o                         
  12  15   3       3986.12       4626.87       142.45 o                         
  13  15   3        210.75        204.78        22.20 o                         
 -14  16   3       1617.60       1479.57        85.48 o                         
 -13  16   3         68.82        147.86        31.76 o                         
 -12  16   3       1921.66       2223.03        71.39 o                         
 -11  16   3        102.97        205.89        61.33 o                         
 -10  16   3       9753.06       9324.42       228.73 o                         
  -9  16   3       2211.58       2094.62        80.89 o                         
  -8  16   3       7794.61       7992.73       197.60 o                         
  -7  16   3       7674.89       7489.83       154.68 o                         
  -6  16   3        917.70        982.06        55.27 o                         
  -5  16   3       7630.96       7145.41       140.38 o                         
  -4  16   3       6948.65       8207.50       305.46 o                         
  -3  16   3      15351.36      16150.92       578.13 o                         
  -2  16   3       4742.54       3871.49       291.26 o                         
  -1  16   3      10745.30      11036.05       356.16 o                         
   0  16   3        211.23        896.03        40.40 o                         
   1  16   3      40544.16      41157.86      1314.69 o                         
   2  16   3       2874.21       2466.78        98.12 o                         
   3  16   3      16824.07      17303.47       754.30 o                         
   4  16   3      20798.47      20055.39       434.46 o                         
   5  16   3       6962.27       6175.14       124.11 o                         
   6  16   3      11645.05      10606.73       201.47 o                         
   7  16   3       3117.95       3471.33        82.02 o                         
   8  16   3       1904.36       1934.80        91.92 o                         
   9  16   3       1175.34       1120.16        58.65 o                         
  10  16   3      10588.80       9853.14       229.11 o                         
  11  16   3        270.44        308.19        26.56 o                         
  12  16   3       1659.26       1601.57        59.43 o                         
  13  16   3        133.36        386.53        41.22 o                         
 -13  17   3       7719.20       7277.42       200.48 o                         
 -12  17   3       3816.64       4436.23       322.93 o                         
 -11  17   3       1244.94        700.12        51.09 o                         
 -10  17   3       2222.18       2312.97       149.47 o                         
  -9  17   3        874.50        871.33        46.80 o                         
  -8  17   3        291.30        265.16        28.21 o                         
  -7  17   3      34948.63      35464.98       801.87 o                         
  -6  17   3      63733.88      62600.53      1150.25 o                         
  -5  17   3        774.46        602.53        29.18 o                         
  -4  17   3       4412.29       5162.51       121.75 o                         
  -3  17   3       1334.67       2092.42       124.22 o                         
  -2  17   3       3086.19       4186.23       156.54 o                         
  -1  17   3      62508.76      66096.95      2106.02 o                         
   0  17   3     142841.25     136385.31      3672.81 o                         
   1  17   3      45659.61      44826.75      1306.99 o                         
   2  17   3        388.13        378.27        31.63 o                         
   3  17   3       1561.08       2132.17        80.93 o                         
   4  17   3       2872.10       3436.36        95.61 o                         
   5  17   3         95.10        133.30        14.30 o                         
   6  17   3      28412.45      28779.50       485.72 o                         
   7  17   3      43546.10      43113.31       768.27 o                         
   8  17   3       3767.18       4185.58       105.37 o                         
   9  17   3       4370.34       3783.57        85.71 o                         
  10  17   3        212.36        168.73        21.38 o                         
  11  17   3       1990.66       1817.39        55.10 o                         
  12  17   3       2311.56       2182.47       145.59 o                         
  13  17   3      11931.92      12418.17       540.36 o                         
 -13  18   3         30.90        117.14        24.13 o                         
 -12  18   3       2345.46       2332.79        70.17 o                         
 -11  18   3        498.97        713.67        57.27 o                         
 -10  18   3      12705.10      13574.59       371.17 o                         
  -9  18   3       9091.45       8350.08       201.54 o                         
  -8  18   3       2329.12       2531.82        88.45 o                         
  -7  18   3       2668.89       2486.19        61.12 o                         
  -6  18   3       7950.24       8764.12       238.01 o                         
  -5  18   3       4999.66       5470.56       124.31 o                         
  -4  18   3       8893.58       9691.28       234.06 o                         
  -3  18   3      44276.72      40242.50       954.41 o                         
  -2  18   3       6001.31       5028.20       232.18 o                         
  -1  18   3       9598.11       8645.09       281.34 o                         
   0  18   3         43.73        399.64        31.80 o                         
   1  18   3        901.60       1538.60        71.75 o                         
   2  18   3        116.63        140.86        20.37 o                         
   3  18   3      69698.41      66856.98      1272.16 o                         
   4  18   3      22619.85      21813.12       434.73 o                         
   5  18   3       4510.97       4735.97        94.39 o                         
   6  18   3       6366.04       6410.91       134.75 o                         
   7  18   3        167.02        149.06        18.58 o                         
   8  18   3       7511.27       6923.16       144.73 o                         
   9  18   3       5299.26       5216.43       121.44 o                         
  10  18   3       8021.46       8655.01       202.00 o                         
  11  18   3         26.11        208.06        21.86 o                         
  12  18   3       1333.87       1147.85        52.31 o                         
  13  18   3        382.95        612.38        47.79 o                         
 -13  19   3        542.33        425.20        28.82 o                         
 -12  19   3         40.53        107.39        26.86 o                         
 -11  19   3       6026.00       6106.13       173.70 o                         
 -10  19   3        340.91        403.78        44.05 o                         
  -9  19   3      10069.78       9976.61       259.27 o                         
  -8  19   3      16391.84      16342.35       355.35 o                         
  -7  19   3         41.58        126.06        18.55 o                         
  -6  19   3       3147.84       2852.00        79.36 o                         
  -5  19   3      10556.86      11584.51       279.64 o                         
  -4  19   3      45885.12      44928.40       854.98 o                         
  -3  19   3        256.88        390.84        22.88 o                         
  -2  19   3      30171.89      27322.62       651.21 o                         
  -1  19   3       8423.69       8672.48       345.99 o                         
   0  19   3       4443.29       5029.59       152.83 o                         
   1  19   3       8014.25       8507.79       219.70 o                         
   2  19   3      83402.98      87099.64      1657.85 o                         
   3  19   3      16508.27      17248.57       311.08 o                         
   4  19   3       9747.42       9365.20       177.57 o                         
   5  19   3      19636.62      19361.75       348.58 o                         
   6  19   3         47.97         65.53        15.14 o                         
   7  19   3        122.87         89.90        17.86 o                         
   8  19   3       8387.24       8412.61       187.68 o                         
   9  19   3      13185.88      13003.58       298.46 o                         
  10  19   3         23.96         54.69        20.69 o                         
  11  19   3       8215.65       8882.42       244.95 o                         
  12  19   3       1281.43       1527.50        55.41 o                         
  13  19   3        429.26        399.11        34.85 o                         
 -13  20   3          1.16         41.82        19.15 o                         
 -12  20   3       6522.02       6400.93       179.78 o                         
 -11  20   3       6688.35       6477.48       334.19 o                         
 -10  20   3        269.86        301.82        34.07 o                         
  -9  20   3        283.44        412.87        32.20 o                         
  -8  20   3      10146.86      11251.19       311.00 o                         
  -7  20   3      15790.83      14561.19       304.56 o                         
  -6  20   3       3395.09       3757.41        95.28 o                         
  -5  20   3      45646.56      43432.01       828.97 o                         
  -4  20   3      11045.40      10160.71       222.29 o                         
  -3  20   3       1435.20       1290.83        35.85 o                         
  -2  20   3      26980.17      27435.57       591.74 o                         
  -1  20   3      69912.51      70424.31      1446.90 o                         
   0  20   3       1533.42       1339.79        42.90 o                         
   1  20   3      63637.42      65000.81      1122.68 o                         
   2  20   3      33866.12      33106.33       591.81 o                         
   3  20   3       1848.99       1757.44        42.72 o                         
   4  20   3       2627.55       2302.68        50.33 o                         
   5  20   3      39836.09      39783.11       732.94 o                         
   6  20   3      26346.86      25648.79       491.02 o                         
   7  20   3       1910.28       1772.01        50.20 o                         
   8  20   3      24194.20      24495.87       507.87 o                         
   9  20   3       6835.23       7546.26       185.71 o                         
  10  20   3        548.98        487.09        27.61 o                         
  11  20   3       2963.22       3054.84       133.65 o                         
  12  20   3       7775.08       8132.61       240.37 o                         
  13  20   3        647.74        782.64        48.26 o                         
 -13  21   3       2705.33       2518.11       109.98 o                         
 -12  21   3          4.65         87.33        19.62 o                         
 -11  21   3       6183.56       6015.56       184.60 o                         
 -10  21   3       1035.31       1066.87        62.43 o                         
  -9  21   3       1140.23       1363.14        56.69 o                         
  -8  21   3       4279.81       3982.80       112.85 o                         
  -7  21   3       3923.01       4687.05       137.97 o                         
  -6  21   3       4328.13       4100.00        88.86 o                         
  -5  21   3       3758.41       4867.20       147.01 o                         
  -4  21   3      13284.45      13401.94       258.96 o                         
  -3  21   3       1131.04       1356.65        37.31 o                         
  -2  21   3      18610.65      18239.76       309.01 o                         
  -1  21   3         30.73        181.71        13.42 o                         
   0  21   3      13370.29      14686.16       265.72 o                         
   1  21   3       8440.01       9263.51       151.93 o                         
   2  21   3      11618.87      10904.77       198.71 o                         
   3  21   3      14292.78      14154.87       248.97 o                         
   4  21   3      20363.88      20803.10       374.58 o                         
   5  21   3       9425.14       9055.76       184.05 o                         
   6  21   3       3158.15       3073.40        68.76 o                         
   7  21   3      16936.80      16026.86       309.07 o                         
   8  21   3        821.67        849.82        41.61 o                         
   9  21   3       5145.74       5327.03       134.00 o                         
  10  21   3       3173.36       3014.19        85.93 o                         
  11  21   3       3638.22       3341.59       105.35 o                         
  12  21   3        173.34        225.08        24.47 o                         
 -12  22   3        196.06        223.69        20.28 o                         
 -11  22   3       1454.27       1699.47        91.33 o                         
 -10  22   3      15246.48      15758.92       431.14 o                         
  -9  22   3      14036.74      13416.93       362.46 o                         
  -8  22   3        607.36        724.81        51.86 o                         
  -7  22   3       7457.90       6872.76       156.07 o                         
  -6  22   3       2081.05       2450.10        66.32 o                         
  -5  22   3       2357.40       2142.81        59.57 o                         
  -4  22   3      22468.82      23467.87       506.87 o                         
  -3  22   3      67447.38      65189.32      1063.26 o                         
  -2  22   3       1973.53       1771.65        38.74 o                         
  -1  22   3      10619.07      10822.10       172.33 o                         
   0  22   3        329.69        706.66        24.04 o                         
   1  22   3       4720.22       4987.26        87.53 o                         
   2  22   3       6430.08       6339.67       115.37 o                         
   3  22   3      65965.24      65258.81      1125.72 o                         
   4  22   3      33560.52      34321.55       613.35 o                         
   5  22   3          8.37         24.24        15.26 o                         
   6  22   3       1948.48       2024.54        49.25 o                         
   7  22   3       1043.87       1210.71        48.99 o                         
   8  22   3       1657.26       1575.16        56.27 o                         
   9  22   3       6799.65       6805.00       191.50 o                         
  10  22   3      25264.31      26259.25       665.30 o                         
  11  22   3       2464.43       2700.09        81.86 o                         
  12  22   3        503.24        450.18        38.10 o                         
 -12  23   3       2312.56       2123.00       188.83 o                         
 -11  23   3       1718.85       1654.96        58.08 o                         
 -10  23   3         72.71        152.25        26.89 o                         
  -9  23   3       3774.38       4258.26       127.99 o                         
  -8  23   3        292.86        403.04        26.10 o                         
  -7  23   3      14830.71      16324.40       373.64 o                         
  -6  23   3      33370.16      32615.58       674.16 o                         
  -5  23   3         32.99         66.77        17.88 o                         
  -4  23   3       3388.47       3147.47        73.31 o                         
  -3  23   3        817.18       1398.58        52.50 o                         
  -2  23   3        379.13        473.32        19.82 o                         
  -1  23   3       1887.08       2402.52        64.82 o                         
   0  23   3      87503.64      84949.28      1352.21 o                         
   1  23   3      21680.38      20089.01       315.10 o                         
   2  23   3       2253.45       2700.07        57.80 o                         
   3  23   3       3743.03       3892.64        73.52 o                         
   4  23   3       6429.49       6331.72       124.18 o                         
   5  23   3       4618.67       4162.10        88.31 o                         
   6  23   3      33490.94      33478.27       618.30 o                         
   7  23   3      31201.23      31329.53       621.59 o                         
   8  23   3         21.90         41.18        19.73 o                         
   9  23   3       4304.91       4244.97       155.33 o                         
  10  23   3        160.51        216.23        22.66 o                         
  11  23   3       1255.23       1174.15        46.76 o                         
  12  23   3        862.21        900.13        75.26 o                         
 -12  24   3       6190.34       5917.61       192.61 o                         
 -11  24   3       2825.95       2682.22       186.06 o                         
 -10  24   3        726.27        716.85        40.85 o                         
  -9  24   3        457.71        553.90        50.37 o                         
  -8  24   3       5229.08       5535.21       127.96 o                         
  -7  24   3       3998.72       3847.69       107.44 o                         
  -6  24   3      11468.49      12419.11       301.87 o                         
  -5  24   3      21283.65      21889.30       437.29 o                         
  -4  24   3        453.62        423.27        23.90 o                         
  -3  24   3       5475.29       4807.96       101.26 o                         
  -2  24   3       3911.23       4155.44        84.16 o                         
  -1  24   3      34816.22      34436.16       513.55 o                         
   0  24   3        249.51        352.44        21.47 o                         
   1  24   3      27919.94      27250.21       439.97 o                         
   2  24   3      11950.91      11959.36       177.98 o                         
   3  24   3       2438.04       2866.32        68.27 o                         
   4  24   3       1165.49       1248.44        36.56 o                         
   5  24   3       8940.12       8964.29       166.37 o                         
   6  24   3       8793.76       8678.32       191.55 o                         
   7  24   3        175.73        203.95        21.56 o                         
   8  24   3       3719.70       3903.02       102.19 o                         
   9  24   3         13.19         69.78        19.33 o                         
  10  24   3       2380.17       2532.88        73.34 o                         
  11  24   3        775.81        768.19        52.44 o                         
  12  24   3       5097.74       5047.97       184.04 o                         
 -12  25   3        815.11       1013.49        43.26 o                         
 -11  25   3       9140.40       9070.12       250.28 o                         
 -10  25   3       1267.08       1152.22        96.53 o                         
  -9  25   3       8130.65       8308.50       231.82 o                         
  -8  25   3      13864.45      13933.80       356.66 o                         
  -7  25   3        167.19        148.56        20.11 o                         
  -6  25   3        444.09        615.22        45.78 o                         
  -5  25   3      14791.64      14830.82       359.55 o                         
  -4  25   3      12895.92      12664.18       230.88 o                         
  -3  25   3        670.50        841.30        40.82 o                         
  -2  25   3      40889.85      40404.37       701.08 o                         
  -1  25   3      14930.69      13563.81       210.62 o                         
   0  25   3         91.92        189.88        13.74 o                         
   1  25   3       4512.90       4649.10       101.70 o                         
   2  25   3      41612.73      40681.30       649.90 o                         
   3  25   3      18051.80      17945.35       314.73 o                         
   4  25   3      16235.10      15776.67       277.94 o                         
   5  25   3      22748.37      22893.44       425.57 o                         
   6  25   3       3582.10       4035.38        86.65 o                         
   7  25   3        798.29        617.98        30.82 o                         
   8  25   3      13989.39      13779.45       332.33 o                         
   9  25   3      14739.40      15532.44       396.02 o                         
  10  25   3        156.30        165.83        24.72 o                         
  11  25   3       5052.38       5052.22       151.40 o                         
 -11  26   3        960.05       1148.38       135.52 o                         
 -10  26   3       2164.52       1936.81        67.08 o                         
  -9  26   3         44.89        128.09        23.34 o                         
  -8  26   3       7048.41       7183.98       170.97 o                         
  -7  26   3       4173.35       4204.92       100.50 o                         
  -6  26   3        396.79        524.30        35.80 o                         
  -5  26   3      10093.35       9562.55       195.77 o                         
  -4  26   3        702.06        787.19        44.70 o                         
  -3  26   3       2843.58       2673.85        56.49 o                         
  -2  26   3        140.69        129.83        20.92 o                         
  -1  26   3      21277.86      19724.92       326.72 o                         
   0  26   3       8370.58       8307.88       144.94 o                         
   1  26   3      19790.67      18936.11       306.15 o                         
   2  26   3       8159.68       8073.16       142.02 o                         
   3  26   3         68.26         78.67        14.88 o                         
   4  26   3         58.89        136.50        16.41 o                         
   5  26   3      17081.46      16678.85       302.06 o                         
   6  26   3      14376.47      14959.78       300.23 o                         
   7  26   3       6588.43       6595.48       148.50 o                         
   8  26   3      12908.09      13662.98       314.85 o                         
   9  26   3        994.42       1237.55        45.05 o                         
  10  26   3       1296.53       1182.91        44.21 o                         
  11  26   3        259.57        364.73        29.24 o                         
 -11  27   3       1456.76       1198.98        45.13 o                         
 -10  27   3       1013.77       1020.37        50.32 o                         
  -9  27   3        963.94       1153.17        45.47 o                         
  -8  27   3         70.60        145.04        25.50 o                         
  -7  27   3      14550.18      14247.94       310.82 o                         
  -6  27   3      21959.88      21869.27       474.24 o                         
  -5  27   3        174.57        196.68        22.15 o                         
  -4  27   3       6399.45       5997.32       118.01 o                         
  -3  27   3        189.27        264.69        18.43 o                         
  -2  27   3       2043.62       1968.49        46.99 o                         
  -1  27   3       3970.82       4213.42        85.90 o                         
   0  27   3      38571.10      38617.65       617.73 o                         
   1  27   3      10273.73      10096.39       175.79 o                         
   2  27   3       1288.45       1280.89        35.07 o                         
   3  27   3        166.52        524.05        30.71 o                         
   4  27   3       1524.51       1503.02        47.42 o                         
   5  27   3         90.15         86.15        16.68 o                         
   6  27   3      13776.99      14080.22       293.87 o                         
   7  27   3      15955.86      16481.00       396.67 o                         
   8  27   3       1222.74       1391.65        45.09 o                         
   9  27   3        730.99        889.29        37.29 o                         
  10  27   3         94.29         99.33        17.32 o                         
  11  27   3       2292.76       2052.57        72.46 o                         
 -11  28   3        395.60        409.85        32.13 o                         
 -10  28   3      11376.42      11507.86       293.62 o                         
  -9  28   3      10928.50      11781.20       346.27 o                         
  -8  28   3        173.75        136.81        19.02 o                         
  -7  28   3        404.49        448.01        45.35 o                         
  -6  28   3       1373.75       1467.13        70.77 o                         
  -5  28   3        112.89        113.59        17.80 o                         
  -4  28   3       4807.31       4666.95       135.16 o                         
  -3  28   3      33618.17      32201.19       616.24 o                         
  -2  28   3      10861.85      10161.36       193.33 o                         
  -1  28   3       1115.01        960.06        29.77 o                         
   0  28   3         28.29         74.08        14.20 o                         
   1  28   3       9585.08       9312.25       167.07 o                         
   2  28   3        125.06        160.50        16.25 o                         
   3  28   3      58893.93      57773.74      1064.70 o                         
   4  28   3      28681.32      29945.62       596.65 o                         
   5  28   3         33.08         14.75        16.56 o                         
   6  28   3        599.59        732.16        32.03 o                         
   7  28   3        462.59        406.44        36.25 o                         
   8  28   3        650.75        605.45        30.44 o                         
   9  28   3       7897.29       8817.48       242.10 o                         
  10  28   3       9906.16      10386.68       282.51 o                         
  11  28   3       1468.50       1585.15        57.46 o                         
 -11  29   3       1526.65       1535.01        88.28 o                         
 -10  29   3        500.28        787.46       101.58 o                         
  -9  29   3       5272.64       4961.66       143.58 o                         
  -8  29   3       5749.71       5880.14       139.90 o                         
  -7  29   3         76.28        122.01        18.87 o                         
  -6  29   3       4016.07       4064.69       101.74 o                         
  -5  29   3        205.19        140.55        26.77 o                         
  -4  29   3       9339.03       8802.33       194.49 o                         
  -3  29   3        167.99        206.27        19.69 o                         
  -2  29   3      13303.72      13061.48       246.34 o                         
  -1  29   3       1217.95       1283.28        38.72 o                         
   0  29   3      14328.74      13190.43       240.75 o                         
   1  29   3        765.23        691.93        33.77 o                         
   2  29   3      26291.09      26026.35       466.98 o                         
   3  29   3       2097.38       2285.47        54.01 o                         
   4  29   3       4893.38       4868.23       101.51 o                         
   5  29   3       1206.02       1318.39        42.58 o                         
   6  29   3       2100.93       2261.19        59.71 o                         
   7  29   3       2583.55       2920.08        74.82 o                         
   8  29   3       1015.64        930.37        35.85 o                         
   9  29   3       4806.75       4790.15       126.00 o                         
  10  29   3        326.48        323.12        35.81 o                         
 -10  30   3          1.24        -19.55        19.55 o                         
  -9  30   3       1039.19       1237.81        48.29 o                         
  -8  30   3       8330.40       8530.36       209.35 o                         
  -7  30   3       3207.46       3362.70       114.80 o                         
  -6  30   3       2165.48       2313.61       157.26 o                         
  -5  30   3      16829.37      17388.11       419.50 o                         
  -4  30   3       2686.26       2652.44        66.26 o                         
  -3  30   3         50.34         39.16        16.60 o                         
  -2  30   3       2822.66       2923.71        74.90 o                         
  -1  30   3      14062.85      14138.52       274.78 o                         
   0  30   3       7052.67       7118.97       143.41 o                         
   1  30   3      23807.83      23569.51       423.58 o                         
   2  30   3      15873.34      15148.97       283.74 o                         
   3  30   3         79.66         82.65        16.11 o                         
   4  30   3        851.59        693.58        32.66 o                         
   5  30   3      16932.59      17130.32       356.48 o                         
   6  30   3      11933.81      11375.13       250.04 o                         
   7  30   3       2701.64       2706.48        69.75 o                         
   8  30   3       8388.37       8673.16       199.54 o                         
   9  30   3       1416.39       1849.79        51.17 o                         
  10  30   3         42.56         16.23        14.19 o                         
 -10  31   3       1028.60       1068.24       104.12 o                         
  -9  31   3       3648.58       3563.01       112.06 o                         
  -8  31   3       4840.75       5130.03       171.53 o                         
  -7  31   3        182.93        106.68        19.00 o                         
  -6  31   3          4.73        -18.25        18.25 o                         
  -5  31   3       7021.76       7071.43       185.26 o                         
  -4  31   3      10140.02       9762.97       216.56 o                         
  -3  31   3        525.70        481.57        25.14 o                         
  -2  31   3      14193.93      13738.92       277.05 o                         
  -1  31   3       2751.40       2693.77        66.84 o                         
   0  31   3        189.56        162.99        17.01 o                         
   1  31   3        136.77        146.05        17.08 o                         
   2  31   3       9539.14       9189.51       182.26 o                         
   3  31   3       1051.42       1301.89        42.08 o                         
   4  31   3      14003.56      13672.76       286.76 o                         
   5  31   3       7555.40       7771.60       181.15 o                         
   6  31   3        236.77        195.50        17.27 o                         
   7  31   3        918.54        799.71        31.07 o                         
   8  31   3       1806.38       2055.51        54.07 o                         
   9  31   3       5326.22       5641.61       137.88 o                         
  10  31   3        266.42        247.26        28.48 o                         
  -9  32   3       1937.45       1855.87        92.87 o                         
  -8  32   3       1727.76       1543.26        62.01 o                         
  -7  32   3       3502.01       2979.13        81.01 o                         
  -6  32   3          7.95        104.35        18.87 o                         
  -5  32   3       1033.94        905.60        60.93 o                         
  -4  32   3       3652.75       3429.33       124.29 o                         
  -3  32   3      16860.83      16651.00       347.60 o                         
  -2  32   3        724.18        679.58        33.44 o                         
  -1  32   3       3727.78       3570.66        84.63 o                         
   0  32   3       2508.01       2432.84        88.35 o                         
   1  32   3       4422.72       4361.62        97.20 o                         
   2  32   3         79.97         86.71        18.74 o                         
   3  32   3      22490.20      21326.23       486.50 o                         
   4  32   3       8852.64       8596.33       210.49 o                         
   5  32   3         41.52         56.33        15.50 o                         
   6  32   3        158.32        217.73        17.03 o                         
   7  32   3       3677.91       3443.90        80.09 o                         
   8  32   3       3856.69       3620.43        87.17 o                         
   9  32   3       1202.12       1146.77        50.84 o                         
  -9  33   3       1802.67       1803.61        75.08 o                         
  -8  33   3        178.86        175.36        20.96 o                         
  -7  33   3       9145.09       9122.73       234.50 o                         
  -6  33   3      18592.24      19238.42       459.09 o                         
  -5  33   3        395.96        429.31        28.93 o                         
  -4  33   3       2906.49       2733.59        95.46 o                         
  -3  33   3          7.84         98.83        20.01 o                         
  -2  33   3         27.06         -3.12        17.05 o                         
  -1  33   3       3110.65       3213.75        79.33 o                         
   0  33   3      36852.82      36968.32       798.04 o                         
   1  33   3      11797.00      11625.37       256.91 o                         
   2  33   3       3099.64       2793.44        84.24 o                         
   3  33   3       1040.15       1254.97        48.22 o                         
   4  33   3       2478.30       2531.49        70.90 o                         
   5  33   3        890.62        813.58        34.61 o                         
   6  33   3       8453.08       9023.10       207.93 o                         
   7  33   3       9200.75       9476.93       217.67 o                         
   8  33   3        290.88        467.75        27.89 o                         
   9  33   3        424.66        286.89        29.35 o                         
  -9  34   3       1678.52       1977.43       130.27 o                         
  -8  34   3        454.59        424.12        35.06 o                         
  -7  34   3       1497.90       1501.11        89.18 o                         
  -6  34   3       1182.41        966.30        47.02 o                         
  -5  34   3       4236.75       3998.68       136.25 o                         
  -4  34   3       4524.07       4296.98       118.84 o                         
  -3  34   3      14039.82      13796.09       315.84 o                         
  -2  34   3         35.65         95.14        20.39 o                         
  -1  34   3       5226.35       4946.30       127.70 o                         
   0  34   3         40.45         69.31        18.12 o                         
   1  34   3       6844.98       7154.10       178.55 o                         
   2  34   3         50.20         33.32        19.99 o                         
   3  34   3       7576.28       7454.95       174.86 o                         
   4  34   3       3841.48       4037.10       110.24 o                         
   5  34   3        922.74        887.29        35.55 o                         
   6  34   3       3306.46       3282.68        90.59 o                         
   7  34   3         12.09          3.95        15.93 o                         
   8  34   3        891.76        807.84        37.40 o                         
  -8  35   3       5937.53       6409.51       234.56 o                         
  -7  35   3        174.02        197.02        18.67 o                         
  -6  35   3         56.92        170.61        19.03 o                         
  -5  35   3       2776.34       2985.63        89.48 o                         
  -4  35   3       3648.51       3530.73       104.62 o                         
  -3  35   3        888.65        675.43        53.89 o                         
  -2  35   3      16154.78      15970.03       364.37 o                         
  -1  35   3       5934.88       5807.94       146.60 o                         
   0  35   3        257.43        220.31        20.97 o                         
   1  35   3         23.61         35.01        17.88 o                         
   2  35   3       9892.94       9948.56       230.25 o                         
   3  35   3       3356.73       3454.46        90.78 o                         
   4  35   3       5788.02       6472.40       180.53 o                         
   5  35   3       6883.05       7321.90       214.51 o                         
   6  35   3          6.22          4.03        15.48 o                         
   7  35   3        411.04        351.84        22.41 o                         
   8  35   3       5259.31       4737.42       173.28 o                         
  -8  36   3       3442.38       3285.63       142.54 o                         
  -7  36   3       3233.91       2971.04       129.73 o                         
  -6  36   3       1516.87       1431.78        70.19 o                         
  -5  36   3      12359.88      13065.61       383.97 o                         
  -4  36   3        277.04        329.11        29.71 o                         
  -3  36   3        150.20         49.98        17.91 o                         
  -2  36   3       3654.93       4073.74       106.65 o                         
  -1  36   3      11867.55      12129.64       332.06 o                         
   0  36   3        510.34        481.74        29.96 o                         
   1  36   3       8129.11       8177.28       213.26 o                         
   2  36   3       3184.59       3363.18       114.08 o                         
   3  36   3        248.76        230.00        19.59 o                         
   4  36   3        433.12        423.44        24.72 o                         
   5  36   3       6502.47       6655.66       172.71 o                         
   6  36   3       4555.61       4727.78       124.91 o                         
   7  36   3       1473.23       1422.43        52.31 o                         
  -7  37   3       1279.63       1392.50       104.61 o                         
  -6  37   3       3205.89       3168.04       100.39 o                         
  -5  37   3        287.11        262.35        21.15 o                         
  -4  37   3       3597.60       3220.74       120.95 o                         
  -3  37   3         11.11         24.06        17.88 o                         
  -2  37   3       1742.22       1781.38        73.48 o                         
  -1  37   3         17.93         39.13        17.96 o                         
   0  37   3       8019.68       7780.49       216.79 o                         
   1  37   3        936.65        841.34        39.88 o                         
   2  37   3       4422.84       4386.85       135.44 o                         
   3  37   3        541.32        711.11        40.14 o                         
   4  37   3       1482.84       1248.54        46.76 o                         
   5  37   3       2162.11       1966.62        85.34 o                         
   6  37   3       2048.09       1980.56        72.87 o                         
   7  37   3       2343.51       2014.47        91.42 o                         
  -6  38   3         60.55         82.70        18.11 o                         
  -5  38   3          1.39          8.70        18.01 o                         
  -4  38   3       3173.62       3146.82       108.95 o                         
  -3  38   3      16217.11      16610.75       485.46 o                         
  -2  38   3       4020.87       4044.90       125.21 o                         
  -1  38   3        271.48        255.53        26.59 o                         
   0  38   3          5.00         43.29        17.88 o                         
   1  38   3        792.71        744.57        40.13 o                         
   2  38   3        310.57        212.06        27.60 o                         
   3  38   3      16876.65      17477.91       472.01 o                         
   4  38   3      10204.14       9737.14       408.46 o                         
   5  38   3        202.67        236.57        19.49 o                         
   6  38   3        269.05        169.12        26.23 o                         
  -6  39   3       4588.30       4504.61       271.44 o                         
  -5  39   3        281.38        266.98        27.11 o                         
  -4  39   3        942.53        828.96        54.02 o                         
  -3  39   3         56.01         48.71        23.20 o                         
  -2  39   3       1457.42       1343.62        77.25 o                         
  -1  39   3        388.64        424.86        29.12 o                         
   0  39   3       7173.39       7232.20       223.60 o                         
   1  39   3       1911.57       1752.29        79.19 o                         
   2  39   3        717.18        515.44        38.52 o                         
   3  39   3        239.27        174.31        18.14 o                         
   4  39   3        551.38        498.87        37.97 o                         
   5  39   3        158.58         95.37        17.55 o                         
  -5  40   3       3738.41       3995.00       254.42 o                         
  -4  40   3         27.55         24.71        21.54 o                         
  -3  40   3         22.86          0.05        22.14 o                         
  -2  40   3        685.99        407.27        27.79 o                         
  -1  40   3       3931.76       3806.57       228.67 o                         
   0  40   3        652.54        725.63        41.33 o                         
   1  40   3       3949.28       4178.52       140.38 o                         
   2  40   3       1258.89       1277.97        57.13 o                         
   3  40   3          3.51        -17.35        17.35 o                         
   4  40   3        147.32         97.35        27.54 o                         
  -4  41   3       3911.50       3862.77       268.27 o                         
  -3  41   3        100.95         85.82        22.14 o                         
  -2  41   3       5545.78       5502.39       308.81 o                         
  -1  41   3       1536.43       1546.96        88.75 o                         
   0  41   3         52.53         32.72        18.42 o                         
   1  41   3       2044.19       2381.57       109.37 o                         
   2  41   3       4119.52       3961.92       170.14 o                         
   3  41   3        161.43        122.76        25.71 o                         
  -2  42   3         22.27          7.40        19.43 o                         
  -1  42   3       2016.83       2116.98       323.88 o                         
   0  42   3         26.52         24.52        16.35 o                         
   1  42   3        863.88        595.63        43.23 o                         
   2  42   3        373.33        289.22        38.24 o                         
 -15   0   4        513.63        239.50        35.01 o                         
 -14   0   4         39.36         14.70        40.63 o                         
 -13   0   4        490.70        348.65        45.62 o                         
 -12   0   4       2080.37       2383.70       171.24 o                         
 -11   0   4      22243.25      21535.56       635.58 o                         
 -10   0   4       8204.71       8295.43       275.40 o                         
  -9   0   4         96.05         94.63        37.09 o                         
  -8   0   4       7949.62       7783.59       289.75 o                         
  -7   0   4        680.62       1011.06       100.39 o                         
  -6   0   4       6566.08       7031.32       511.51 o                         
  -5   0   4     126839.50     193849.12     13818.83 o                         
  -3   0   4       5383.01       7238.04       416.61 o                         
  -2   0   4       3082.13       2797.70       165.40 o                         
  -1   0   4       1707.08        863.77       101.58 o                         
   0   0   4       6694.58      10134.77       512.96 o                         
   1   0   4      57299.66      56723.92      2856.85 o                         
   3   0   4      90595.88      88059.54      4436.96 o                         
   4   0   4       4607.35       5017.90       210.68 o                         
   5   0   4      10999.63      12476.79       519.33 o                         
   6   0   4      23531.71      25743.33      1336.38 o                         
   7   0   4       3657.45       4754.22       181.75 o                         
   8   0   4      40283.16      39860.12      2020.39 o                         
   9   0   4      54872.85      53089.74      2191.14 o                         
  10   0   4       4846.17       4478.62       160.93 o                         
  11   0   4       2156.64       1913.99       110.01 o                         
  12   0   4         10.86         53.83        44.21 o                         
  13   0   4       1691.57       1572.61        77.45 o                         
  14   0   4         12.05         29.40        28.85 o                         
 -15   1   4        345.00        278.61        35.23 o                         
 -14   1   4       4479.18       4733.55       142.78 o                         
 -13   1   4       1354.28       1797.69       136.77 o                         
 -12   1   4       3469.67       3108.47       134.29 o                         
 -11   1   4       2590.08       3007.64       138.10 o                         
 -10   1   4       3886.88       3783.41        96.46 o                         
  -9   1   4       2228.81       2752.95       106.47 o                         
  -8   1   4      29602.78      27017.43       790.46 o                         
  -7   1   4      25702.39      28677.76       920.02 o                         
  -6   1   4      11122.21      13231.81       828.29 o                         
  -5   1   4     109237.77     126776.44      6063.11 o                         
  -4   1   4      19313.84      22556.60      1491.12 o                         
  -3   1   4        784.91       1296.30        62.95 o                         
  -2   1   4      44699.53      53013.08      1685.29 o                         
  -1   1   4        867.01       1390.65        82.20 o                         
   1   1   4      15997.07      24672.46       879.48 o                         
   2   1   4       5780.67       4211.79       155.93 o                         
   3   1   4        928.29       1516.19        47.63 o                         
   4   1   4      14936.15      15507.94       419.44 o                         
   5   1   4      31451.58      36616.90      1160.59 o                         
   6   1   4      78824.76      86180.89      2507.20 o                         
   7   1   4       1912.93       2482.23        84.73 o                         
   8   1   4      23675.79      23885.19       647.26 o                         
   9   1   4       1378.70       1544.67        64.49 o                         
  10   1   4      10507.08       9625.89       241.64 o                         
  11   1   4       1151.72       1427.66        72.13 o                         
  12   1   4      15307.49      15356.72       474.57 o                         
  13   1   4       1302.28       1644.94        55.71 o                         
  14   1   4       2068.80       1963.84        72.78 o                         
 -15   2   4       2620.37       2514.35       205.62 o                         
 -14   2   4         75.30         83.03        19.06 o                         
 -13   2   4       9469.21       8553.94       237.60 o                         
 -12   2   4       5839.79       4497.36       239.27 o                         
 -11   2   4         18.98         36.92        20.96 o                         
 -10   2   4          8.30        109.64        19.46 o                         
  -9   2   4      23828.02      21817.29       592.29 o                         
  -8   2   4       9809.41      10190.60       286.42 o                         
  -7   2   4      12620.61      12033.84       433.22 o                         
  -6   2   4      87993.96      97042.00      3230.93 o                         
  -5   2   4      11230.16       8674.60       454.65 o                         
  -4   2   4      10673.39      11850.54       491.28 o                         
  -3   2   4      66935.91      68625.92      3508.97 o                         
  -2   2   4      89547.70      93833.20      4725.13 o                         
  -1   2   4       1848.68       2647.73        97.10 o                         
   2   2   4      70573.26      66796.55      3365.58 o                         
   3   2   4       1579.78       1040.06        36.25 o                         
   4   2   4      46331.21      56251.04      2030.64 o                         
   5   2   4      33399.61      39200.58      1141.59 o                         
   6   2   4      24574.85      27090.65       969.41 o                         
   7   2   4      67544.43      66875.50      1949.62 o                         
   8   2   4        433.34        658.10        46.74 o                         
   9   2   4        113.77        250.29        38.29 o                         
  10   2   4       5699.92       5441.06       142.59 o                         
  11   2   4      17835.29      17815.32       487.07 o                         
  12   2   4       2128.66       2372.48        80.47 o                         
  13   2   4       8790.29       8205.71       277.54 o                         
  14   2   4       3514.50       4045.43       102.11 o                         
 -15   3   4        648.74        429.94       113.54 o                         
 -14   3   4          3.74        -19.22        19.22 o                         
 -13   3   4        657.65        555.55        50.59 o                         
 -12   3   4      14978.04      13267.50       367.73 o                         
 -11   3   4       1360.79       1643.43        71.30 o                         
 -10   3   4       8349.50       7669.71       191.55 o                         
  -9   3   4      31281.73      29031.29       656.52 o                         
  -8   3   4       2572.71       2094.60        88.00 o                         
  -7   3   4       1186.64       1167.78        74.46 o                         
  -6   3   4      32067.63      32500.14      1644.07 o                         
  -5   3   4      65156.91      72032.20      2956.13 o                         
  -4   3   4      47397.25      51476.62      2330.78 o                         
  -3   3   4      64315.18      61014.30      1942.48 o                         
  -2   3   4      41534.90      40838.83      1027.20 o                         
  -1   3   4      13683.37      13890.58       452.83 o                         
   0   3   4      34103.93      35847.19      1475.08 o                         
   2   3   4      11484.36      10944.87       320.87 o                         
   3   3   4      38694.12      44530.35      1168.46 o                         
   4   3   4      69147.08      70447.92      2046.88 o                         
   5   3   4        192.94        495.27        39.21 o                         
   6   3   4        561.47       1190.38        56.73 o                         
   7   3   4      39610.47      43792.33      1180.03 o                         
   8   3   4      58537.23      57328.99      1292.73 o                         
   9   3   4        381.41        537.59        43.39 o                         
  10   3   4      21637.93      19615.27       428.45 o                         
  11   3   4       5443.30       5389.53       157.10 o                         
  12   3   4        188.31         96.41        26.58 o                         
  13   3   4        856.72        652.58        45.39 o                         
  14   3   4       9190.33       8874.35       242.36 o                         
 -15   4   4       1755.92       1909.55       148.19 o                         
 -14   4   4        113.19        200.38        25.17 o                         
 -13   4   4       3423.76       3211.07       103.08 o                         
 -12   4   4        671.58        565.77        59.09 o                         
 -11   4   4       5571.62       4976.90       117.29 o                         
 -10   4   4       2073.56       2532.30        81.58 o                         
  -9   4   4       5582.54       5187.96       153.07 o                         
  -8   4   4      10405.45       9762.19       253.79 o                         
  -7   4   4       8863.18       8774.37       375.53 o                         
  -6   4   4      43202.54      52255.61      2254.32 o                         
  -5   4   4      19997.62      19590.01       807.62 o                         
  -4   4   4      57680.42      57420.01      2359.98 o                         
  -3   4   4       1797.81       2203.55       167.32 o                         
  -2   4   4      72482.70      82613.19      3509.82 o                         
  -1   4   4         72.47         53.21         9.45 o                         
   0   4   4      24355.11      29436.37      1485.47 o                         
   1   4   4       1952.48       2294.37       169.71 o                         
   2   4   4      26650.63      32776.93      1349.96 o                         
   3   4   4      13468.54      14440.72       420.08 o                         
   4   4   4      22169.59      23587.46       842.73 o                         
   5   4   4      30855.15      34434.62      1230.84 o                         
   6   4   4       3372.88       3742.96       164.17 o                         
   7   4   4      17559.13      17852.16       453.18 o                         
   8   4   4       4514.78       4775.20       123.93 o                         
   9   4   4      21429.74      21335.28       463.76 o                         
  10   4   4        922.85       1127.47        46.06 o                         
  11   4   4       5576.53       5827.81       150.14 o                         
  12   4   4        106.68        225.44        27.56 o                         
  13   4   4       5003.70       4256.88       115.86 o                         
  14   4   4        677.92        887.29        31.61 o                         
 -14   5   4       8370.48       8651.20       255.82 o                         
 -13   5   4       2588.61       2040.31       200.78 o                         
 -12   5   4        690.84        366.27        43.68 o                         
 -11   5   4       1261.94       1456.53        58.49 o                         
 -10   5   4        269.35        206.02        27.36 o                         
  -9   5   4        203.42        120.22        22.74 o                         
  -8   5   4      44729.43      44170.66      1111.92 o                         
  -7   5   4      79160.12      78750.45      2157.10 o                         
  -6   5   4      11795.02       9751.15       707.51 o                         
  -5   5   4      13077.61      15777.21       567.92 o                         
  -4   5   4        805.42        634.71        45.63 o                         
  -3   5   4       5398.83       6458.75       370.34 o                         
  -2   5   4       7360.11       6768.63       921.31 o                         
  -1   5   4      79012.91      88577.55      6309.47 o                         
   1   5   4      13718.22      18523.79       866.88 o                         
   2   5   4      12554.35      15859.30       780.78 o                         
   3   5   4      42388.50      47993.78      1900.00 o                         
   4   5   4       4144.41       3234.23        99.82 o                         
   5   5   4      61025.61      64405.45      2292.58 o                         
   6   5   4     120971.89     121737.62      4339.57 o                         
   7   5   4        547.71        895.51        37.72 o                         
   8   5   4       4257.97       4813.39       124.17 o                         
   9   5   4        302.38        312.75        41.74 o                         
  10   5   4        380.44        419.80        44.27 o                         
  11   5   4       1855.12       1639.51        61.62 o                         
  12   5   4      20083.29      19635.52       499.33 o                         
  13   5   4       6933.59       7316.06       179.81 o                         
  14   5   4          9.11         61.32        15.42 o                         
 -14   6   4        128.69        208.73        35.53 o                         
 -13   6   4       2042.70       1835.33        64.93 o                         
 -12   6   4         37.80        165.55        29.27 o                         
 -11   6   4      15473.88      13582.04       285.32 o                         
 -10   6   4      14499.98      14550.78       382.66 o                         
  -9   6   4       1151.22       1050.11        49.90 o                         
  -8   6   4      10222.64       9195.81       212.90 o                         
  -7   6   4       4080.91       4443.42       209.19 o                         
  -6   6   4       3647.23       4421.00       150.87 o                         
  -5   6   4      54523.19      51325.75      2108.82 o                         
  -4   6   4     104360.46     106797.85      7103.14 o                         
  -3   6   4        621.48        312.78        27.67 o                         
  -2   6   4      10496.79      13581.36       813.06 o                         
  -1   6   4         74.67        112.37        12.67 o                         
   0   6   4      26211.28      37507.00      1892.79 o                         
   1   6   4       1773.59       1959.76       127.88 o                         
   2   6   4      65972.33      74127.29      3536.58 o                         
   3   6   4      49181.18      50068.39      1594.11 o                         
   4   6   4        117.17        433.19        25.94 o                         
   5   6   4       8342.70       9842.38       356.43 o                         
   6   6   4        606.20       1212.02        64.83 o                         
   7   6   4      14400.54      15196.06       364.98 o                         
   8   6   4      20827.90      19884.78       452.97 o                         
   9   6   4      57695.43      57951.22      1247.61 o                         
  10   6   4       2718.96       2642.46        74.15 o                         
  11   6   4       2482.94       2568.90        76.47 o                         
  12   6   4         63.48        232.92        25.27 o                         
  13   6   4       4035.83       3748.04        96.97 o                         
  14   6   4         26.87         40.39        18.96 o                         
 -14   7   4        775.90        543.77        33.10 o                         
 -13   7   4         59.05        105.20        24.45 o                         
 -12   7   4       9513.21       9104.21       239.21 o                         
 -11   7   4        366.41        593.33        41.05 o                         
 -10   7   4      10713.91      10474.36       237.92 o                         
  -9   7   4       8061.68       8215.09       184.92 o                         
  -8   7   4        438.69        854.11        41.70 o                         
  -7   7   4       6320.75       5962.37       182.72 o                         
  -6   7   4      24103.67      26185.82      1526.44 o                         
  -5   7   4      41401.38      48979.42      2107.83 o                         
  -4   7   4        292.90        480.79        33.81 o                         
  -3   7   4      59509.29      61383.42      2183.60 o                         
  -2   7   4      62581.94      57206.50      1821.04 o                         
  -1   7   4      44294.95      49361.91      2025.69 o                         
   0   7   4        256.76        305.60        25.58 o                         
   1   7   4      38796.58      42880.24      3045.73 o                         
   2   7   4       1132.31       1346.15        62.07 o                         
   3   7   4      23163.18      26251.55       873.32 o                         
   4   7   4      49530.03      48369.38      1725.92 o                         
   5   7   4       2275.19       2087.45        95.67 o                         
   6   7   4        463.06        561.59        33.37 o                         
   7   7   4      20708.61      22420.51       509.63 o                         
   8   7   4      31098.00      32325.12       698.00 o                         
   9   7   4        942.86       1222.72        45.29 o                         
  10   7   4       9905.66       9229.87       206.38 o                         
  11   7   4        609.33        702.39        41.22 o                         
  12   7   4        478.76        399.62        29.60 o                         
  13   7   4         22.11        111.25        19.81 o                         
  14   7   4       4504.78       4147.37       138.69 o                         
 -14   8   4          3.50        -18.31        22.02 o                         
 -13   8   4       8215.94       7374.48       204.76 o                         
 -12   8   4       6755.58       6539.22       322.89 o                         
 -11   8   4        413.84        353.60        29.23 o                         
 -10   8   4       1273.48       1179.46        64.98 o                         
  -9   8   4      28906.49      27183.54       587.86 o                         
  -8   8   4      20970.00      20497.89       466.35 o                         
  -7   8   4      15145.49      14550.78       395.82 o                         
  -6   8   4      55038.37      56984.90      1818.26 o                         
  -5   8   4      13966.31      14119.31       507.60 o                         
  -4   8   4        118.92        176.49        22.21 o                         
  -3   8   4      42874.94      42293.32      3042.54 o                         
  -2   8   4      51516.31      51994.09      2482.37 o                         
  -1   8   4        282.54        580.82        54.98 o                         
   0   8   4      50612.20      59178.08      2868.67 o                         
   2   8   4       4193.87       4836.19       169.34 o                         
   3   8   4      33765.05      33895.48       985.63 o                         
   4   8   4      57311.31      63042.02      1827.65 o                         
   5   8   4      31535.69      34946.71      1248.17 o                         
   6   8   4       8398.68       8527.04       207.40 o                         
   7   8   4      74919.85      73868.98      1520.84 o                         
   8   8   4       5087.30       4248.39       105.14 o                         
   9   8   4        354.67        297.63        32.16 o                         
  10   8   4       6695.59       6674.67       152.36 o                         
  11   8   4      18262.71      18095.40       435.63 o                         
  12   8   4        548.54        595.81        38.50 o                         
  13   8   4       7168.27       7380.60       203.64 o                         
  14   8   4       2581.81       2686.49        92.34 o                         
 -14   9   4        651.17        586.09        35.84 o                         
 -13   9   4         94.92        131.96        30.82 o                         
 -12   9   4       4722.97       4270.96       111.98 o                         
 -11   9   4       2102.19       1864.39       100.62 o                         
 -10   9   4       4697.66       4554.80        99.84 o                         
  -9   9   4       5446.30       5294.26       143.30 o                         
  -8   9   4        589.21        548.15        44.72 o                         
  -7   9   4         65.50        109.54        17.81 o                         
  -6   9   4      20574.38      22194.41       794.33 o                         
  -5   9   4      40834.46      44102.75      1572.65 o                         
  -4   9   4       7079.72       9006.27       495.51 o                         
  -3   9   4      43280.86      44294.75      1460.87 o                         
  -2   9   4       1614.37       2168.80        93.33 o                         
  -1   9   4      16124.77      20140.68       929.07 o                         
   0   9   4      16325.27      18615.45       594.86 o                         
   1   9   4      44853.75      46163.10      1421.82 o                         
   2   9   4       2247.54       2166.61       102.67 o                         
   3   9   4      17756.61      22669.27       806.88 o                         
   4   9   4      27467.89      31327.89      1001.92 o                         
   5   9   4       3768.77       4990.61       185.18 o                         
   6   9   4       9373.80       9616.55       221.23 o                         
   7   9   4      15310.65      15603.80       313.16 o                         
   8   9   4      16852.71      18345.83       468.70 o                         
   9   9   4       1939.25       2110.95        62.44 o                         
  10   9   4       7927.85       8197.29       184.93 o                         
  11   9   4        170.69        297.65        29.56 o                         
  12   9   4       2008.67       1978.42        57.23 o                         
  13   9   4         31.73        170.30        20.77 o                         
  14   9   4       2492.32       2068.91        82.44 o                         
 -14  10   4        355.73        300.19        43.15 o                         
 -13  10   4        329.76        321.22        26.76 o                         
 -12  10   4        742.74        790.65        54.81 o                         
 -11  10   4      14790.19      13623.54       350.65 o                         
 -10  10   4       5835.19       5512.05       118.69 o                         
  -9  10   4         52.32         93.97        18.98 o                         
  -8  10   4       3463.01       3299.57        72.43 o                         
  -7  10   4        389.26        655.29        43.46 o                         
  -6  10   4         69.93        440.66        26.86 o                         
  -5  10   4      48959.70      52636.42      2896.13 o                         
  -4  10   4     101201.66     105800.44      3065.03 o                         
  -3  10   4      15210.21      13826.32       443.18 o                         
  -2  10   4       5398.70       7865.48       366.15 o                         
  -1  10   4        155.11        381.81        38.16 o                         
   0  10   4      18549.08      22446.97      1025.29 o                         
   1  10   4         95.54        333.47        22.17 o                         
   2  10   4      79835.32      84557.28      3479.01 o                         
   3  10   4      87255.82      87807.33      2799.87 o                         
   4  10   4        580.52        918.20        43.22 o                         
   5  10   4        286.68        435.17        38.98 o                         
   6  10   4        965.20       1128.46        58.96 o                         
   7  10   4        151.64        387.80        21.99 o                         
   8  10   4      16151.72      16132.62       312.00 o                         
   9  10   4      46605.66      44216.29       912.56 o                         
  10  10   4       2895.16       3165.23        86.16 o                         
  11  10   4        697.86        701.02        39.48 o                         
  12  10   4         26.32        116.04        19.42 o                         
  13  10   4       1741.38       1460.09        51.27 o                         
  14  10   4        196.78        162.31        18.82 o                         
 -14  11   4       4765.50       4776.02       185.26 o                         
 -13  11   4       4242.26       4982.75       226.01 o                         
 -12  11   4        585.61        401.97        27.09 o                         
 -11  11   4        702.76        555.59        37.84 o                         
 -10  11   4        150.32        132.09        19.45 o                         
  -9  11   4       1369.07       1514.69        45.88 o                         
  -8  11   4      19795.59      19445.98       403.85 o                         
  -7  11   4      59327.80      58525.71      1257.77 o                         
  -6  11   4         56.39        117.39        16.89 o                         
  -5  11   4       7207.55       8738.04       260.18 o                         
  -4  11   4        244.37        447.78        42.25 o                         
  -3  11   4       2029.78       3298.19       256.26 o                         
  -2  11   4       5926.81       4602.39       236.62 o                         
   0  11   4      45119.35      48348.16      1406.69 o                         
   1  11   4        505.50        208.99        20.50 o                         
   2  11   4         91.59        347.50        31.37 o                         
   3  11   4      14654.43      19799.24       985.23 o                         
   4  11   4       2169.17       2006.06        73.07 o                         
   5  11   4      39311.18      43832.97      1396.35 o                         
   6  11   4      70206.80      73187.27      1388.60 o                         
   7  11   4       3363.11       2828.03        66.31 o                         
   8  11   4       5169.39       5250.02       111.43 o                         
   9  11   4       1184.85       1378.41        44.35 o                         
  10  11   4        792.62        698.60        35.55 o                         
  11  11   4       1768.23       1695.03        61.57 o                         
  12  11   4      15854.36      15194.16       386.08 o                         
  13  11   4       5314.93       5558.34       168.86 o                         
  14  11   4        568.72        399.60        31.03 o                         
 -14  12   4        113.78         93.71        21.62 o                         
 -13  12   4       3204.93       3001.16        96.60 o                         
 -12  12   4        462.38        360.18        25.16 o                         
 -11  12   4       1379.71       1307.41        58.45 o                         
 -10  12   4       1014.58       1104.10        50.77 o                         
  -9  12   4       1596.71       1562.29        42.84 o                         
  -8  12   4        614.03        722.41        30.44 o                         
  -7  12   4       8015.64       9064.09       257.80 o                         
  -6  12   4      22192.41      21161.74       438.81 o                         
  -5  12   4       1190.01        818.81        74.91 o                         
  -4  12   4      28026.59      26525.51       772.41 o                         
  -3  12   4       1738.79       1518.90        84.46 o                         
  -2  12   4      18987.26      20324.17       900.77 o                         
  -1  12   4       8965.57       9336.16       334.93 o                         
   0  12   4      48234.58      55042.22      1691.06 o                         
   1  12   4      46772.80      48737.38      1419.70 o                         
   2  12   4      40807.02      44037.14      1571.15 o                         
   3  12   4       2937.18       3854.53       264.89 o                         
   4  12   4      27969.10      32492.65      1160.03 o                         
   5  12   4       2189.35       2512.26        76.89 o                         
   6  12   4       9499.61       9510.00       186.38 o                         
   7  12   4      17327.96      16870.56       314.49 o                         
   8  12   4       1471.48       1619.92        48.05 o                         
   9  12   4       2954.68       3396.18        77.52 o                         
  10  12   4         33.89        136.75        20.20 o                         
  11  12   4       1143.71        980.02        45.69 o                         
  12  12   4       2205.45       2383.85        68.43 o                         
  13  12   4       2841.11       2723.72       121.44 o                         
  14  12   4        819.73        796.97        83.06 o                         
 -14  13   4        300.97        320.04        32.48 o                         
 -13  13   4        667.49        793.31        42.02 o                         
 -12  13   4       5954.81       6122.68       171.64 o                         
 -11  13   4       1902.83       2027.80       100.48 o                         
 -10  13   4      13069.19      12660.59       266.57 o                         
  -9  13   4      14986.02      14182.51       275.79 o                         
  -8  13   4       7997.72       7482.85       144.42 o                         
  -7  13   4        175.36        161.85        19.95 o                         
  -6  13   4      35671.77      36760.58       873.14 o                         
  -5  13   4      21540.99      24657.26       622.51 o                         
  -4  13   4      14963.62      16305.40       523.07 o                         
  -3  13   4      43913.63      47286.80      1571.56 o                         
  -2  13   4      27149.13      25726.17       918.92 o                         
  -1  13   4        200.30        191.00        24.84 o                         
   0  13   4       4407.70       5874.70       248.37 o                         
   1  13   4      25035.26      33749.47      1184.16 o                         
   2  13   4      23561.23      26084.00      1079.02 o                         
   3  13   4      60610.49      67804.47      2790.53 o                         
   4  13   4      73949.85      72502.20      2587.47 o                         
   5  13   4       7955.06       6372.87       128.09 o                         
   6  13   4        618.77        508.28        36.79 o                         
   7  13   4      28610.55      28348.22       542.96 o                         
   8  13   4      37800.27      36864.91       704.86 o                         
   9  13   4         14.88         48.78        17.96 o                         
  10  13   4       7127.43       7593.80       163.52 o                         
  11  13   4       1712.20       1740.69        68.05 o                         
  12  13   4        131.01        223.51        22.18 o                         
  13  13   4        540.79        689.73        53.45 o                         
 -14  14   4         63.58         23.80        27.26 o                         
 -13  14   4       1893.48       1943.02        67.13 o                         
 -12  14   4       1764.08       2023.68       108.10 o                         
 -11  14   4         78.96         93.93        27.44 o                         
 -10  14   4       1965.31       1886.99        58.30 o                         
  -9  14   4       1037.05       1022.93        49.25 o                         
  -8  14   4      14021.83      13720.84       287.88 o                         
  -7  14   4       2226.10       2520.10        80.85 o                         
  -6  14   4      44009.81      42659.01       844.50 o                         
  -5  14   4        780.03        461.74        34.97 o                         
  -4  14   4        369.20        841.14        39.09 o                         
  -3  14   4         62.92        185.49        21.41 o                         
  -2  14   4      32091.81      34868.18      1110.73 o                         
  -1  14   4       5848.76       5537.66       220.17 o                         
   0  14   4      78102.39      81034.16      2354.91 o                         
   1  14   4      32168.24      35338.43      1029.54 o                         
   2  14   4       1734.45       2768.29       132.01 o                         
   3  14   4       3805.82       4728.17       541.39 o                         
   4  14   4      46770.50      49361.47      1763.56 o                         
   5  14   4       9942.96       9785.72       206.47 o                         
   6  14   4       5970.10       6495.52       162.64 o                         
   7  14   4      12979.64      13655.16       300.65 o                         
   8  14   4        583.90        643.16        28.48 o                         
   9  14   4         67.24         68.71        18.10 o                         
  10  14   4       5685.31       5777.17       132.53 o                         
  11  14   4       3751.08       3832.99       101.14 o                         
  12  14   4       1534.06       1665.79        58.82 o                         
  13  14   4       2363.66       1956.05       120.13 o                         
 -14  15   4       2979.20       2738.32       185.20 o                         
 -13  15   4       1087.78       1186.38        86.89 o                         
 -12  15   4        644.36        463.33        33.26 o                         
 -11  15   4       2784.44       2749.11        97.10 o                         
 -10  15   4        311.37        477.03        32.38 o                         
  -9  15   4        555.20        469.64        26.55 o                         
  -8  15   4       8986.11       9206.62       206.12 o                         
  -7  15   4      23648.50      23497.16       467.95 o                         
  -6  15   4         67.89        120.75        15.42 o                         
  -5  15   4      12856.98      12601.77       274.82 o                         
  -4  15   4        612.43        860.21        60.22 o                         
  -3  15   4       1949.09       2238.63        88.97 o                         
  -2  15   4      19025.45      19144.16       836.04 o                         
  -1  15   4      46895.20      53452.52      1554.91 o                         
   0  15   4      55276.53      56862.97      1813.78 o                         
   1  15   4        561.93       1025.33        44.27 o                         
   2  15   4       5436.47       6117.66       321.38 o                         
   3  15   4       6372.63       8763.99       638.19 o                         
   4  15   4        380.13        660.51        34.31 o                         
   5  15   4       9755.63       9417.86       172.92 o                         
   6  15   4      32680.89      32589.14       548.41 o                         
   7  15   4         66.65        226.67        17.94 o                         
   8  15   4       3179.76       3288.34        75.73 o                         
   9  15   4       1296.92       1241.02        41.20 o                         
  10  15   4        754.94        769.01        36.12 o                         
  11  15   4         89.31        109.65        21.23 o                         
  12  15   4       7837.71       7212.20       216.47 o                         
  13  15   4       2603.53       2223.06        80.30 o                         
 -13  16   4         68.06         31.13        21.88 o                         
 -12  16   4       1546.07       1709.23        63.44 o                         
 -11  16   4      14973.00      14888.67       406.28 o                         
 -10  16   4      10951.08      10977.01       301.48 o                         
  -9  16   4        154.97        225.15        20.74 o                         
  -8  16   4        703.81        770.86        33.55 o                         
  -7  16   4        138.01        216.32        18.48 o                         
  -6  16   4        410.97        301.89        18.59 o                         
  -5  16   4      35704.74      35717.12       768.04 o                         
  -4  16   4      63279.61      62334.64      1570.39 o                         
  -3  16   4      16706.31      17088.16       613.27 o                         
  -2  16   4       9556.52       9531.74       344.48 o                         
  -1  16   4        361.38        606.03        35.16 o                         
   0  16   4       1057.60       2026.09        72.69 o                         
   1  16   4       1644.38       1394.95        99.83 o                         
   2  16   4      84665.52      85288.01      2719.70 o                         
   3  16   4      49523.16      49859.74      1780.89 o                         
   4  16   4         84.75         48.25        13.23 o                         
   5  16   4        778.73        898.04        35.27 o                         
   6  16   4        258.72        343.56        29.70 o                         
   7  16   4        611.67        520.08        24.11 o                         
   8  16   4       8005.88       7801.33       161.66 o                         
   9  16   4      12502.09      12280.45       249.45 o                         
  10  16   4       3902.46       3927.53       103.15 o                         
  11  16   4         50.06        112.15        20.85 o                         
  12  16   4        250.50        268.84        23.34 o                         
  13  16   4        315.95        204.02        24.00 o                         
 -13  17   4        424.45        532.04        31.16 o                         
 -12  17   4        929.56       1065.20        56.39 o                         
 -11  17   4        104.19        178.45        25.66 o                         
 -10  17   4       2619.59       2605.70        78.73 o                         
  -9  17   4        306.26        290.55        23.21 o                         
  -8  17   4        630.00        565.08        29.39 o                         
  -7  17   4       8693.87       8117.45       174.07 o                         
  -6  17   4        472.38        527.55        25.81 o                         
  -5  17   4       9606.59       9767.48       197.70 o                         
  -4  17   4         82.44        142.25        16.36 o                         
  -3  17   4       2193.67       2472.06        88.48 o                         
  -2  17   4       1119.56       1436.83        64.17 o                         
  -1  17   4      36300.13      36722.96      1171.88 o                         
   0  17   4       9510.57      10192.80       278.63 o                         
   1  17   4       1333.80       2037.82        62.53 o                         
   2  17   4        522.01        748.22        45.88 o                         
   3  17   4      11904.15      12919.64       282.78 o                         
   4  17   4       2717.74       2612.74        56.83 o                         
   5  17   4      12503.69      13729.74       256.89 o                         
   6  17   4       3528.72       4026.36        75.55 o                         
   7  17   4        200.62        494.84        34.67 o                         
   8  17   4       1720.10       2037.22        54.59 o                         
   9  17   4        342.41        439.73        26.05 o                         
  10  17   4       1217.79       1262.82        43.30 o                         
  11  17   4        182.30        202.25        20.52 o                         
  12  17   4       1023.15       1116.72        51.68 o                         
  13  17   4        538.02        860.02        49.53 o                         
 -13  18   4       2797.24       2487.80        92.77 o                         
 -12  18   4       3562.41       3435.16       133.87 o                         
 -11  18   4       1005.13       1224.41        53.78 o                         
 -10  18   4        845.09       1063.40        68.55 o                         
  -9  18   4       4158.55       3909.09        98.82 o                         
  -8  18   4       5874.35       5428.74       124.68 o                         
  -7  18   4       1470.74       1512.24        49.16 o                         
  -6  18   4      24304.79      23283.71       482.81 o                         
  -5  18   4      10860.39       9688.86       196.22 o                         
  -4  18   4       5271.58       5155.90       118.24 o                         
  -3  18   4      29082.88      28201.98       636.95 o                         
  -2  18   4      16700.38      18297.32       496.13 o                         
  -1  18   4        142.36        370.34        31.24 o                         
   0  18   4      23119.49      26648.74       779.24 o                         
   1  18   4      36870.34      37188.41      1004.51 o                         
   2  18   4       4859.76       3923.07        84.59 o                         
   3  18   4       5253.62       4896.51       155.01 o                         
   4  18   4      22642.96      25374.54       504.86 o                         
   5  18   4      18921.30      18945.06       331.61 o                         
   6  18   4        978.19       1129.88        35.02 o                         
   7  18   4      15392.99      14181.77       266.36 o                         
   8  18   4        488.19        475.85        25.88 o                         
   9  18   4        117.03        160.50        19.45 o                         
  10  18   4       4108.87       3911.60        93.92 o                         
  11  18   4       9866.83      10073.06       257.95 o                         
  12  18   4        389.65        460.69        37.51 o                         
  13  18   4       1458.96       1671.71        71.07 o                         
 -13  19   4        876.89        881.36        44.54 o                         
 -12  19   4       1763.73       1743.66        54.87 o                         
 -11  19   4        705.41        815.37        44.60 o                         
 -10  19   4       3532.97       3532.03       108.98 o                         
  -9  19   4       3486.30       3724.62       112.21 o                         
  -8  19   4       2204.07       2043.64        63.87 o                         
  -7  19   4       3372.81       3178.11        79.73 o                         
  -6  19   4       5752.09       6315.88       160.72 o                         
  -5  19   4      14545.38      15076.20       302.63 o                         
  -4  19   4       3612.80       3363.84        70.03 o                         
  -3  19   4      23414.77      22283.83       412.52 o                         
  -2  19   4      12394.51      10145.25       197.30 o                         
  -1  19   4       3003.11       2270.89        58.44 o                         
   0  19   4       5782.99       6135.62       137.72 o                         
   1  19   4      48398.04      48461.99       925.30 o                         
   2  19   4       5468.52       5190.84       105.31 o                         
   3  19   4      20177.31      20500.58       357.50 o                         
   4  19   4      10713.45      10737.07       203.23 o                         
   5  19   4       3489.93       3125.66        63.35 o                         
   6  19   4       1425.59       1136.71        45.95 o                         
   7  19   4      10237.31      10444.82       212.86 o                         
   8  19   4        621.75        696.74        33.40 o                         
   9  19   4       2763.18       2544.02        66.30 o                         
  10  19   4       2620.35       2780.65        75.47 o                         
  11  19   4       1865.43       2196.72        70.05 o                         
  12  19   4        101.70        218.18        22.90 o                         
  13  19   4       1214.78       1219.66        67.90 o                         
 -13  20   4         29.44        185.12        22.18 o                         
 -12  20   4         10.62         84.13        19.64 o                         
 -11  20   4       2315.16       2149.32        78.88 o                         
 -10  20   4        170.27        279.21        29.14 o                         
  -9  20   4       1200.34       1170.88        54.53 o                         
  -8  20   4       3625.57       3277.93        90.18 o                         
  -7  20   4        128.12        255.53        22.54 o                         
  -6  20   4        976.27       1328.60        53.22 o                         
  -5  20   4       7388.77       7113.21       152.56 o                         
  -4  20   4       8199.04       8995.53       176.58 o                         
  -3  20   4       2259.95       1953.12        45.94 o                         
  -2  20   4        731.40        660.95        23.61 o                         
  -1  20   4        242.32        420.72        23.96 o                         
   0  20   4       2040.67       3069.34        65.03 o                         
   1  20   4       3506.62       3760.81        81.86 o                         
   2  20   4       4784.72       5280.77       103.40 o                         
   3  20   4       7013.89       6310.09       108.47 o                         
   4  20   4        137.29        363.95        17.73 o                         
   5  20   4        741.37       1035.18        39.28 o                         
   6  20   4        125.15        152.10        17.68 o                         
   7  20   4         82.02         70.82        17.19 o                         
   8  20   4       2122.77       2218.23        60.51 o                         
   9  20   4       6756.38       6405.36       159.23 o                         
  10  20   4         17.87         75.65        18.35 o                         
  11  20   4        150.07        371.32        35.93 o                         
  12  20   4        181.95        121.13        18.43 o                         
 -13  21   4       2626.72       2683.30       116.83 o                         
 -12  21   4         11.46         12.46        18.26 o                         
 -11  21   4        417.62        344.84        29.72 o                         
 -10  21   4         22.08        126.02        24.50 o                         
  -9  21   4       2794.96       3320.06        96.92 o                         
  -8  21   4       6224.01       6072.90       146.66 o                         
  -7  21   4      23086.78      22200.44       481.78 o                         
  -6  21   4       6114.73       5875.52       129.17 o                         
  -5  21   4        314.71        375.07        27.59 o                         
  -4  21   4         92.65        226.31        17.13 o                         
  -3  21   4        334.06        462.23        20.38 o                         
  -2  21   4       6583.56       6778.69       116.09 o                         
  -1  21   4      73588.33      70296.21      1119.10 o                         
   0  21   4      32026.28      30970.77       521.71 o                         
   1  21   4       3470.13       3580.86        74.37 o                         
   2  21   4         42.46        283.04        15.68 o                         
   3  21   4       1004.33       1623.74        40.56 o                         
   4  21   4       6018.24       5828.40       110.70 o                         
   5  21   4      29408.62      28708.67       551.76 o                         
   6  21   4      23301.00      22844.36       424.80 o                         
   7  21   4       4471.64       4487.93        94.49 o                         
   8  21   4        339.09        362.64        21.48 o                         
   9  21   4         37.60         21.66        20.43 o                         
  10  21   4        103.71        161.36        21.91 o                         
  11  21   4       2749.32       2725.93        90.10 o                         
  12  21   4       4811.37       5085.69       244.60 o                         
 -12  22   4         19.82         65.31        18.51 o                         
 -11  22   4       1572.02       1903.37        64.57 o                         
 -10  22   4       3798.42       3921.84       127.70 o                         
  -9  22   4        239.51        280.92        26.59 o                         
  -8  22   4        231.73        306.83        24.65 o                         
  -7  22   4        226.70        286.55        23.27 o                         
  -6  22   4          7.59         38.25        19.26 o                         
  -5  22   4       3744.51       3266.79        78.84 o                         
  -4  22   4      12901.89      12726.98       247.19 o                         
  -3  22   4       1238.57       1180.80        32.72 o                         
  -2  22   4        294.12        164.49        14.12 o                         
  -1  22   4        920.89        616.80        23.93 o                         
   0  22   4        938.81       1133.22        28.56 o                         
   1  22   4         93.77         71.21        13.07 o                         
   2  22   4      13031.17      13311.32       210.42 o                         
   3  22   4       5398.64       5094.71        95.86 o                         
   4  22   4       1566.58       1281.97        37.65 o                         
   5  22   4        541.52        895.79        36.13 o                         
   6  22   4        122.10        208.04        18.41 o                         
   7  22   4          7.98         67.87        16.73 o                         
   8  22   4       5492.78       5346.97       127.62 o                         
   9  22   4       1544.29       1764.24        58.17 o                         
  10  22   4         38.24         38.49        18.68 o                         
  11  22   4         23.54         15.35        17.76 o                         
  12  22   4         47.72        115.79        26.22 o                         
 -12  23   4        223.27        311.97        23.11 o                         
 -11  23   4        129.64        212.53        24.53 o                         
 -10  23   4       2195.50       1933.54        68.27 o                         
  -9  23   4       4669.67       4057.80       137.67 o                         
  -8  23   4       2189.16       2359.35        68.82 o                         
  -7  23   4        861.65        943.09        39.39 o                         
  -6  23   4       8209.03       8357.35       187.31 o                         
  -5  23   4       3481.38       3754.73        84.14 o                         
  -4  23   4       2232.00       2235.95        52.70 o                         
  -3  23   4       4388.21       4861.19        87.69 o                         
  -2  23   4       6919.61       6564.63       152.46 o                         
  -1  23   4       3072.93       2867.27        56.94 o                         
   0  23   4       7898.22       7954.01       146.19 o                         
   1  23   4      16355.56      16591.86       282.66 o                         
   2  23   4       1929.12       2072.88        41.36 o                         
   3  23   4       1122.86       1117.10        34.98 o                         
   4  23   4       6696.03       6667.19       126.33 o                         
   5  23   4       6473.18       5822.09       111.69 o                         
   6  23   4       5432.18       5223.91       120.08 o                         
   7  23   4      11431.54      11611.47       226.71 o                         
   8  23   4       2873.89       2774.33        77.05 o                         
   9  23   4        969.32       1123.54        44.20 o                         
  10  23   4        229.75        351.62        24.78 o                         
  11  23   4         39.39         65.67        23.19 o                         
  12  23   4        272.13        356.55        26.38 o                         
 -12  24   4       2996.03       2682.85       156.21 o                         
 -11  24   4       1898.71       2061.22        80.08 o                         
 -10  24   4       3158.50       3878.37       134.38 o                         
  -9  24   4       4299.10       4373.77       129.81 o                         
  -8  24   4       3198.10       2912.96        88.99 o                         
  -7  24   4        118.29         99.93        20.21 o                         
  -6  24   4       6605.34       6507.75       148.13 o                         
  -5  24   4       4377.97       4066.90        90.04 o                         
  -4  24   4      11823.85      11172.40       210.92 o                         
  -3  24   4       4897.56       4559.63        94.12 o                         
  -2  24   4       6369.70       6472.26       115.66 o                         
  -1  24   4        304.01        274.25        15.58 o                         
   0  24   4      14901.35      14354.08       239.00 o                         
   1  24   4      15643.21      15069.74       238.16 o                         
   2  24   4      11082.85       9472.61       214.59 o                         
   3  24   4      13827.22      13127.71       231.62 o                         
   4  24   4      22413.14      22079.82       397.99 o                         
   5  24   4       2346.60       2172.82        52.27 o                         
   6  24   4        603.40        618.78        29.97 o                         
   7  24   4       2793.45       2873.14        70.37 o                         
   8  24   4       2780.35       2881.82        75.48 o                         
   9  24   4       3602.67       3732.94       102.53 o                         
  10  24   4       5216.01       5627.44       147.77 o                         
  11  24   4        989.28        831.97        41.82 o                         
  12  24   4          2.40          1.40        22.35 o                         
 -12  25   4        361.80        401.47        34.44 o                         
 -11  25   4        975.17        682.17        36.05 o                         
 -10  25   4         28.90        205.92        21.22 o                         
  -9  25   4        470.10        812.71        49.88 o                         
  -8  25   4        542.95        472.97        29.08 o                         
  -7  25   4         72.09         68.01        19.22 o                         
  -6  25   4       1079.22        883.78        36.41 o                         
  -5  25   4        974.26        936.52        35.86 o                         
  -4  25   4       2567.86       2288.64        62.38 o                         
  -3  25   4         14.41        134.72        16.59 o                         
  -2  25   4        817.34        766.85        27.32 o                         
  -1  25   4        170.59        142.33        16.49 o                         
   0  25   4          6.30         74.46        15.15 o                         
   1  25   4       2674.95       2637.41        54.91 o                         
   2  25   4        802.38        898.70        30.08 o                         
   3  25   4        105.24         85.56        16.35 o                         
   4  25   4        158.53        148.35        20.00 o                         
   5  25   4        589.97        638.43        29.21 o                         
   6  25   4        358.20        378.07        21.78 o                         
   7  25   4          7.53         80.16        17.41 o                         
   8  25   4         27.71        171.07        20.78 o                         
   9  25   4        852.91        768.49        43.84 o                         
  10  25   4        320.10        326.03        24.04 o                         
  11  25   4          6.87          9.88        17.93 o                         
 -11  26   4       2887.31       2532.89       100.58 o                         
 -10  26   4       4142.76       4379.15       118.46 o                         
  -9  26   4        711.76        869.63        40.81 o                         
  -8  26   4         37.36         81.93        22.21 o                         
  -7  26   4       2594.45       2737.66        85.17 o                         
  -6  26   4       3458.13       3672.26        83.02 o                         
  -5  26   4       5040.91       4512.28       102.64 o                         
  -4  26   4      13726.15      12632.64       247.03 o                         
  -3  26   4       6661.73       6646.16       148.03 o                         
  -2  26   4       4470.72       4554.34        96.93 o                         
  -1  26   4        307.84        381.34        16.55 o                         
   0  26   4       2661.55       2611.32        53.14 o                         
   1  26   4       7560.37       7147.61       126.72 o                         
   2  26   4      46360.65      44779.29       733.36 o                         
   3  26   4       4563.47       4436.17       100.88 o                         
   4  26   4       1757.88       1835.60        48.15 o                         
   5  26   4       1159.15       1422.51        46.13 o                         
   6  26   4        880.41        783.38        35.04 o                         
   7  26   4        230.87        283.99        20.15 o                         
   8  26   4       7928.30       8123.08       199.09 o                         
   9  26   4       1390.92       1382.28        47.79 o                         
  10  26   4       3037.13       3164.37        91.99 o                         
  11  26   4       1213.40       1171.85        53.33 o                         
 -11  27   4         12.85         32.76        22.01 o                         
 -10  27   4         19.98         40.17        18.31 o                         
  -9  27   4        133.65        239.24        23.16 o                         
  -8  27   4        893.22       1113.99        61.41 o                         
  -7  27   4       3468.64       3803.75        96.32 o                         
  -6  27   4       1018.34       1098.85        54.57 o                         
  -5  27   4        788.53        769.76        43.14 o                         
  -4  27   4        517.61        607.06        28.97 o                         
  -3  27   4       7083.51       6502.54       127.63 o                         
  -2  27   4       3864.92       3338.86        69.41 o                         
  -1  27   4       2325.10       2181.45        43.54 o                         
   0  27   4       5474.97       4983.36        91.83 o                         
   1  27   4       2713.20       2655.75        57.93 o                         
   2  27   4        268.85        226.84        19.36 o                         
   3  27   4       1452.56       1448.40        46.62 o                         
   4  27   4       1903.09       2002.87        51.27 o                         
   5  27   4      11283.77      11686.09       237.68 o                         
   6  27   4       6865.17       6689.29       143.89 o                         
   7  27   4       1027.79       1217.77        40.68 o                         
   8  27   4        146.66        129.77        19.74 o                         
   9  27   4         31.00         47.58        16.76 o                         
  10  27   4        255.29        258.03        20.79 o                         
  11  27   4       2072.49       2071.96        66.47 o                         
 -11  28   4       1230.34       1312.22        66.42 o                         
 -10  28   4        456.29        588.37        44.72 o                         
  -9  28   4         27.94         88.42        19.53 o                         
  -8  28   4         34.11        248.57        23.05 o                         
  -7  28   4          3.62         14.94        18.56 o                         
  -6  28   4       1277.04        856.54        38.36 o                         
  -5  28   4       1162.46       1050.40        60.72 o                         
  -4  28   4       1981.09       1903.03       105.14 o                         
  -3  28   4       4827.50       4503.23        95.28 o                         
  -2  28   4         18.91         99.60        16.08 o                         
  -1  28   4        198.48        277.76        18.95 o                         
   0  28   4        307.87        243.74        17.56 o                         
   1  28   4       1815.42       1900.48        43.82 o                         
   2  28   4        946.82        843.49        32.42 o                         
   3  28   4       1740.17       1810.72        60.81 o                         
   4  28   4        115.65         91.56        16.70 o                         
   5  28   4         56.26         69.83        17.00 o                         
   6  28   4         98.60        218.71        17.93 o                         
   7  28   4        204.99        213.40        18.78 o                         
   8  28   4         25.26          8.01        16.70 o                         
   9  28   4       1012.28       1179.67        44.23 o                         
  10  28   4       1432.11       1446.94        47.78 o                         
 -11  29   4         51.69         54.98        31.07 o                         
 -10  29   4        208.99        221.90        25.77 o                         
  -9  29   4       4343.99       4327.96       125.64 o                         
  -8  29   4       8886.73       9576.36       233.62 o                         
  -7  29   4       7968.27       8895.69       238.48 o                         
  -6  29   4       1465.50       1474.88        52.76 o                         
  -5  29   4       1150.92       1336.87        50.21 o                         
  -4  29   4        988.06        788.18        45.93 o                         
  -3  29   4       3320.97       2696.00        71.07 o                         
  -2  29   4       5586.84       5496.98       130.54 o                         
  -1  29   4      24742.31      23663.11       413.37 o                         
   0  29   4       6905.13       6295.43       120.02 o                         
   1  29   4       7115.02       6718.57       123.21 o                         
   2  29   4          9.11         60.70        16.56 o                         
   3  29   4       2957.91       3300.78        71.44 o                         
   4  29   4       1541.44       1388.75        45.17 o                         
   5  29   4      10099.24       9971.68       203.56 o                         
   6  29   4       6669.65       7408.96       182.24 o                         
   7  29   4       5440.47       5947.51       140.12 o                         
   8  29   4         58.46          2.79        16.05 o                         
   9  29   4         25.47         42.24        16.00 o                         
  10  29   4         13.31         51.56        17.64 o                         
 -10  30   4        136.73        179.13        26.52 o                         
  -9  30   4        226.70        227.94        22.22 o                         
  -8  30   4       2705.78       2437.36        98.30 o                         
  -7  30   4       3219.19       3329.57       127.77 o                         
  -6  30   4        196.16        197.02        28.78 o                         
  -5  30   4       1666.06       1867.84        60.20 o                         
  -4  30   4       1533.12       1492.56        49.64 o                         
  -3  30   4        206.46        155.84        18.01 o                         
  -2  30   4          0.98          0.16        16.76 o                         
  -1  30   4       1684.32       1593.32        54.33 o                         
   0  30   4       1603.92       1685.30        44.52 o                         
   1  30   4       1101.30        953.67        39.32 o                         
   2  30   4       1590.90       1583.44        46.42 o                         
   3  30   4         30.76         21.07        15.86 o                         
   4  30   4         21.78         39.05        16.63 o                         
   5  30   4         11.62         53.71        16.27 o                         
   6  30   4         64.80         22.51        16.25 o                         
   7  30   4        799.09        678.60        32.01 o                         
   8  30   4        958.79        962.28        34.07 o                         
   9  30   4        448.13        508.19        23.82 o                         
  10  30   4        752.28        925.58        41.38 o                         
 -10  31   4       1668.03       1679.61        79.88 o                         
  -9  31   4       1107.33       1229.56        60.68 o                         
  -8  31   4         51.80         30.52        20.05 o                         
  -7  31   4       3294.00       3333.22        89.71 o                         
  -6  31   4       3684.93       4072.64       106.64 o                         
  -5  31   4         25.72         94.65        21.60 o                         
  -4  31   4       2328.77       2190.19       103.52 o                         
  -3  31   4       2423.57       2581.75        64.77 o                         
  -2  31   4        978.52        740.60        33.51 o                         
  -1  31   4       4892.56       4639.98       101.75 o                         
   0  31   4       9028.59       8732.94       163.05 o                         
   1  31   4       5920.56       5757.19       118.57 o                         
   2  31   4        860.14        796.08        32.80 o                         
   3  31   4        220.40        248.15        19.05 o                         
   4  31   4       1113.64       1386.57        44.52 o                         
   5  31   4       2756.71       3150.16        96.31 o                         
   6  31   4        429.97        365.33        19.03 o                         
   7  31   4       2341.77       2161.51        54.78 o                         
   8  31   4       2191.71       2487.77        65.85 o                         
   9  31   4        151.70        150.15        16.39 o                         
  -9  32   4       2511.37       2584.41        92.46 o                         
  -8  32   4         72.65         91.01        25.24 o                         
  -7  32   4       1499.48       1611.95        51.56 o                         
  -6  32   4       2387.60       2684.75        87.12 o                         
  -5  32   4       3497.44       3199.86       126.79 o                         
  -4  32   4       4372.10       4216.66       106.15 o                         
  -3  32   4       3227.44       3045.13        81.64 o                         
  -2  32   4       5167.77       4961.29       122.21 o                         
  -1  32   4        276.97        219.91        21.25 o                         
   0  32   4       6335.48       6535.70       137.51 o                         
   1  32   4       3740.54       3804.93        89.85 o                         
   2  32   4       3222.97       3069.23        72.75 o                         
   3  32   4       2516.30       2400.94        71.03 o                         
   4  32   4       8237.47       8042.19       173.05 o                         
   5  32   4       1557.18       1708.48        51.99 o                         
   6  32   4        626.03        605.81        29.54 o                         
   7  32   4       1912.23       2017.43        51.00 o                         
   8  32   4       3749.40       4077.81       101.25 o                         
   9  32   4        510.88        568.32        53.66 o                         
  -9  33   4        127.66         51.62        23.98 o                         
  -8  33   4       1922.44       1818.28        69.46 o                         
  -7  33   4        358.30        380.95        29.33 o                         
  -6  33   4       2446.16       2547.75        71.84 o                         
  -5  33   4        632.96        673.04        35.08 o                         
  -4  33   4         69.53         95.57        19.56 o                         
  -3  33   4         18.24        -17.05        19.63 o                         
  -2  33   4        706.93        749.71        47.21 o                         
  -1  33   4       1826.78       2016.58        60.79 o                         
   0  33   4         31.97         70.74        18.20 o                         
   1  33   4         10.28          1.25        17.76 o                         
   2  33   4         46.92         78.12        19.34 o                         
   3  33   4       1650.74       1762.80        62.02 o                         
   4  33   4       1080.72       1011.87        40.37 o                         
   5  33   4        536.65        491.60        30.21 o                         
   6  33   4       1967.17       1925.93        63.45 o                         
   7  33   4        358.91        256.97        17.00 o                         
   8  33   4        117.08        142.78        19.47 o                         
   9  33   4          2.49          5.07        26.97 o                         
  -9  34   4         26.74         24.05        26.05 o                         
  -8  34   4        171.63        174.29        29.94 o                         
  -7  34   4         96.59        124.85        20.75 o                         
  -6  34   4        684.56        624.09        40.97 o                         
  -5  34   4       4947.64       5108.87       171.29 o                         
  -4  34   4      10573.19      11757.61       285.36 o                         
  -3  34   4       1018.28        992.88        42.33 o                         
  -2  34   4         75.76        112.34        22.38 o                         
  -1  34   4        290.76        291.85        33.02 o                         
   0  34   4        198.57        255.67        26.52 o                         
   1  34   4       1714.91       1688.02        59.99 o                         
   2  34   4      16424.05      16628.17       400.83 o                         
   3  34   4      10788.60      11119.22       255.96 o                         
   4  34   4       2852.69       2816.45        80.95 o                         
   5  34   4        558.94        435.28        23.53 o                         
   6  34   4        529.92        557.33        28.89 o                         
   7  34   4          4.49         -4.63        18.80 o                         
   8  34   4       3183.45       3148.25       106.00 o                         
  -8  35   4       2924.25       3068.13       116.47 o                         
  -7  35   4       2443.46       2930.66       110.24 o                         
  -6  35   4          7.96         12.35        18.35 o                         
  -5  35   4         95.20        113.56        20.41 o                         
  -4  35   4        155.81        270.64        30.94 o                         
  -3  35   4        320.28        489.15        29.53 o                         
  -2  35   4       1118.39       1053.86        44.34 o                         
  -1  35   4       6886.29       6927.99       171.76 o                         
   0  35   4       2632.45       2666.55       107.01 o                         
   1  35   4          7.38         -9.54        17.57 o                         
   2  35   4       1096.12       1175.31        45.23 o                         
   3  35   4        191.80        183.03        18.61 o                         
   4  35   4        580.14        489.05        32.43 o                         
   5  35   4       2489.75       2726.01        77.25 o                         
   6  35   4       1564.51       1802.36        54.71 o                         
   7  35   4         29.91         54.30        16.43 o                         
   8  35   4        704.64        636.23        46.41 o                         
  -7  36   4       2066.85       1999.81       115.03 o                         
  -6  36   4       3163.32       3632.14       114.22 o                         
  -5  36   4          2.72          5.05        18.68 o                         
  -4  36   4        195.55        176.52        23.81 o                         
  -3  36   4       1702.90       1714.56        91.92 o                         
  -2  36   4       4495.23       5001.92       127.14 o                         
  -1  36   4          2.97         34.15        18.45 o                         
   0  36   4       2242.07       2187.56        73.68 o                         
   1  36   4        628.59        584.56        32.55 o                         
   2  36   4        602.73        436.41        32.55 o                         
   3  36   4        202.06        170.20        20.08 o                         
   4  36   4       3803.76       3875.91        98.59 o                         
   5  36   4       1202.64       1368.68        53.69 o                         
   6  36   4          3.18          4.79        15.50 o                         
   7  36   4        770.55        883.31        37.96 o                         
  -7  37   4       1242.13       1471.01        85.56 o                         
  -6  37   4       2080.02       2275.10        74.25 o                         
  -5  37   4       3170.05       3398.87       105.99 o                         
  -4  37   4        127.93         89.25        30.11 o                         
  -3  37   4       8419.79       8724.60       213.61 o                         
  -2  37   4       5547.33       5653.15       209.42 o                         
  -1  37   4       1596.28       1496.67        57.40 o                         
   0  37   4       2494.61       2406.92        78.32 o                         
   1  37   4       8450.22       9070.99       250.95 o                         
   2  37   4        473.67        504.44        35.31 o                         
   3  37   4       4201.65       4635.57       141.94 o                         
   4  37   4       4088.58       4442.53       125.94 o                         
   5  37   4       1594.35       1747.78        57.27 o                         
   6  37   4        838.08        730.03        39.60 o                         
  -6  38   4       1042.40       1086.44        66.31 o                         
  -5  38   4          8.41         54.08        18.48 o                         
  -4  38   4        453.50        482.84        32.23 o                         
  -3  38   4        621.07        592.83        52.44 o                         
  -2  38   4       2705.87       2852.27        92.16 o                         
  -1  38   4        300.16        290.92        51.60 o                         
   0  38   4        498.73        493.29        35.93 o                         
   1  38   4        640.44        630.98        48.65 o                         
   2  38   4        415.37        382.21        28.39 o                         
   3  38   4        232.81        132.74        18.91 o                         
   4  38   4        249.66        205.59        20.21 o                         
   5  38   4        765.70       1281.74        57.93 o                         
   6  38   4        731.48        582.53        43.81 o                         
  -5  39   4        129.15        155.18        19.79 o                         
  -4  39   4         45.21         82.70        26.56 o                         
  -3  39   4         19.75         34.85        23.43 o                         
  -2  39   4       2131.75       2208.63       139.03 o                         
  -1  39   4      12261.84      13344.85       429.28 o                         
   0  39   4       2247.81       2413.11        82.03 o                         
   1  39   4        284.00        218.31        20.49 o                         
   2  39   4       1206.56       1282.51        63.87 o                         
   3  39   4         14.93          7.85        20.01 o                         
   4  39   4         48.74         32.14        20.52 o                         
   5  39   4       5950.46       6041.31       253.46 o                         
  -4  40   4       6565.79       7320.99       306.35 o                         
  -3  40   4        768.12        782.68        72.83 o                         
  -2  40   4        174.66        162.45        22.97 o                         
  -1  40   4          5.05         19.85        19.16 o                         
   0  40   4         30.62         -8.11        17.49 o                         
   1  40   4        909.05       1054.13        59.02 o                         
   2  40   4       4634.32       5130.50       170.37 o                         
   3  40   4       3473.91       3493.56       243.43 o                         
   4  40   4        187.50        204.13        32.21 o                         
  -3  41   4       3232.19       3640.83       157.31 o                         
  -2  41   4        358.32        351.26        41.35 o                         
  -1  41   4        140.58         81.96        18.15 o                         
   0  41   4          0.75         22.44        19.75 o                         
   1  41   4       1855.37       1992.74        72.54 o                         
   2  41   4        287.34        264.18        36.92 o                         
   3  41   4       1077.36       1149.99        73.51 o                         
  -1  42   4        218.18        222.40        32.90 o                         
   0  42   4       2898.77       3095.45       135.63 o                         
   1  42   4       1761.14       1648.01        94.65 o                         
 -14   1   5        768.43        693.03        41.53 o                         
 -13   1   5        607.92        777.27        55.45 o                         
 -12   1   5         76.00        141.08        34.72 o                         
 -11   1   5       1204.62        952.18        45.71 o                         
 -10   1   5       5351.95       5107.29       110.55 o                         
  -9   1   5      13377.74      12553.25       306.15 o                         
  -8   1   5      14486.83      13470.55       308.66 o                         
  -7   1   5       9526.15       9886.84       292.18 o                         
  -6   1   5       3265.58       4012.13       155.28 o                         
  -5   1   5        476.97        469.01        33.80 o                         
  -4   1   5      35035.47      34517.57      1099.19 o                         
  -3   1   5      16315.90      22119.37      1117.01 o                         
  -2   1   5      60584.12      62116.65      2473.48 o                         
  -1   1   5      88120.41      84356.71      3003.55 o                         
   0   1   5      41320.61      44972.10      1601.93 o                         
   1   1   5        448.69        281.40        27.17 o                         
   2   1   5      95632.59      88871.55      6333.37 o                         
   3   1   5       8271.72       7369.75       255.10 o                         
   4   1   5      13679.52      13679.39       369.62 o                         
   5   1   5      45120.32      47128.11      1501.54 o                         
   6   1   5      11003.71      11240.10       331.43 o                         
   7   1   5       5841.04       5694.02       143.23 o                         
   8   1   5        315.19        367.87        55.13 o                         
   9   1   5        256.57        519.63        45.95 o                         
  10   1   5       2503.86       2217.75        86.39 o                         
  11   1   5       8439.65       8318.30       224.13 o                         
  12   1   5       3171.93       3163.94        91.28 o                         
  13   1   5       2198.56       2015.61        75.27 o                         
  14   1   5        225.86        125.91        15.70 o                         
 -14   2   5        276.11        566.92        31.93 o                         
 -13   2   5        980.63        840.27        45.23 o                         
 -12   2   5       3886.27       3628.79       122.64 o                         
 -11   2   5       3271.43       2894.40        81.26 o                         
 -10   2   5       2539.27       2229.98        59.26 o                         
  -9   2   5       1525.97       1210.45        45.78 o                         
  -8   2   5       2360.16       2821.90        74.75 o                         
  -7   2   5        200.33        844.86        41.74 o                         
  -5   2   5      63519.45      66086.95      1979.83 o                         
  -4   2   5       8763.59       7024.02       226.83 o                         
  -3   2   5       2902.52       1918.46        65.63 o                         
  -2   2   5         88.99        190.78        17.97 o                         
  -1   2   5        476.60        687.39        37.42 o                         
   0   2   5        930.69        665.28        42.09 o                         
   1   2   5      30806.84      29664.36      1127.65 o                         
   2   2   5      46574.53      57156.09      2142.17 o                         
   3   2   5      13416.79      16026.11       467.57 o                         
   4   2   5       3576.30       3786.16       106.18 o                         
   5   2   5       1985.05       1897.23        87.37 o                         
   6   2   5       1362.76       1175.53        56.20 o                         
   7   2   5       9251.20       9014.60       233.62 o                         
   8   2   5      13598.02      12749.12       350.76 o                         
   9   2   5       4738.53       4751.12       250.72 o                         
  10   2   5        378.77        552.83        42.95 o                         
  11   2   5        175.71        176.09        26.50 o                         
  12   2   5        100.76        101.41        21.30 o                         
  13   2   5        579.80        462.52        36.08 o                         
  14   2   5       3533.06       3542.85       166.39 o                         
 -14   3   5        106.25         62.64        18.41 o                         
 -13   3   5        630.76        640.15        39.48 o                         
 -12   3   5         17.49        -20.97        26.45 o                         
 -11   3   5        471.55        657.39        47.96 o                         
 -10   3   5       1080.49       1232.86        40.68 o                         
  -9   3   5       1424.34       1330.72        43.26 o                         
  -8   3   5       1500.04       1235.12        44.40 o                         
  -7   3   5       8941.14       7287.55       238.79 o                         
  -6   3   5       9972.86      12666.16       526.24 o                         
  -5   3   5         82.12        558.48        39.88 o                         
  -4   3   5      20911.66      24737.73       788.56 o                         
  -3   3   5       9342.11       9194.61       294.38 o                         
  -2   3   5       1895.16       1153.79        38.15 o                         
  -1   3   5        197.48        588.58        39.33 o                         
   0   3   5       4075.26       2818.16       174.32 o                         
   1   3   5       5532.07       5313.37       241.35 o                         
   2   3   5       2688.33       2503.95       123.82 o                         
   3   3   5      34369.91      34981.03      1157.74 o                         
   4   3   5       1313.53       1714.17        67.80 o                         
   5   3   5       1117.19        905.33        44.94 o                         
   6   3   5       1690.19       2267.12        92.18 o                         
   7   3   5       1101.55       1759.30        59.42 o                         
   8   3   5       1055.59        918.86        43.99 o                         
   9   3   5        304.07        350.55        31.11 o                         
  10   3   5         31.27         71.57        22.21 o                         
  11   3   5        658.71        584.96        43.47 o                         
  12   3   5        601.78        615.06        43.54 o                         
  13   3   5       2212.36       2310.78        84.18 o                         
  14   3   5         28.55        150.63        15.04 o                         
 -14   4   5        946.95       1026.64        40.72 o                         
 -13   4   5       2289.02       2427.47       109.79 o                         
 -12   4   5       5362.58       5076.78       273.11 o                         
 -11   4   5       2573.00       2157.66        69.92 o                         
 -10   4   5       3067.36       2888.17        67.23 o                         
  -9   4   5         56.81         32.43        18.65 o                         
  -8   4   5       1410.80       1221.09        62.88 o                         
  -7   4   5      59661.21      56078.32      1666.71 o                         
  -6   4   5      34808.39      35020.31      1018.47 o                         
  -5   4   5       8931.87       9505.28       300.69 o                         
  -4   4   5      59821.46      57485.46      2282.05 o                         
  -3   4   5      21067.37      22413.88      1104.09 o                         
  -2   4   5       1809.76       2837.92        85.37 o                         
  -1   4   5      33014.21      34630.10      1308.71 o                         
   0   4   5       2261.72       4067.89       172.04 o                         
   1   4   5      64447.53      63250.03      1876.17 o                         
   2   4   5      58710.81      60049.98      2848.91 o                         
   3   4   5      16729.89      20491.68      1585.79 o                         
   4   4   5       4449.07       4797.78       201.94 o                         
   5   4   5        935.30        718.73        40.29 o                         
   6   4   5      11927.83      12923.52       419.63 o                         
   7   4   5      27084.56      25706.40       649.88 o                         
   8   4   5      22340.11      20924.62       477.24 o                         
   9   4   5       3752.54       3407.63        89.94 o                         
  10   4   5       5044.05       4794.76       110.79 o                         
  11   4   5        750.92        820.20        45.51 o                         
  12   4   5       2879.37       2823.29       108.08 o                         
  13   4   5       3346.87       3813.98       142.93 o                         
  14   4   5       1335.02       1421.94        79.44 o                         
 -14   5   5        226.27         69.63        20.58 o                         
 -13   5   5       1458.64       1819.17        72.52 o                         
 -12   5   5         94.41        285.43        36.51 o                         
 -11   5   5        422.40        373.79        28.07 o                         
 -10   5   5        164.03        172.89        20.62 o                         
  -9   5   5       1700.03       1750.53        50.67 o                         
  -8   5   5         59.10        286.22        20.09 o                         
  -7   5   5        163.41        395.24        30.72 o                         
  -6   5   5        404.15        803.70        46.57 o                         
  -5   5   5       1373.17       1032.49        55.98 o                         
  -4   5   5      11170.97      12692.45       408.30 o                         
  -3   5   5       1144.06       1266.67        60.69 o                         
  -2   5   5        283.65        144.91        20.01 o                         
  -1   5   5       2484.95       2612.20        91.57 o                         
   0   5   5        718.42        449.10        23.88 o                         
   1   5   5      15193.55      15069.24       549.50 o                         
   2   5   5       8076.46       7410.76       308.20 o                         
   3   5   5      26267.49      28021.33       893.95 o                         
   4   5   5        640.73        679.44        39.66 o                         
   5   5   5       2746.87       3311.39       126.01 o                         
   6   5   5      13186.87      12124.10       358.92 o                         
   7   5   5      10844.48      10409.66       287.00 o                         
   8   5   5        106.23        755.29        43.73 o                         
   9   5   5       3638.38       3574.41        93.66 o                         
  10   5   5         39.00        100.58        22.55 o                         
  11   5   5        255.98        431.12        30.48 o                         
  12   5   5         93.65        168.29        25.39 o                         
  13   5   5       1649.93       1542.94        75.80 o                         
  14   5   5        127.20        212.69        16.73 o                         
 -14   6   5         57.17          5.68        21.53 o                         
 -13   6   5       2317.65       1835.46        72.21 o                         
 -12   6   5       6362.27       5986.83       161.45 o                         
 -11   6   5       3014.66       3181.45        86.18 o                         
 -10   6   5        957.93        799.50        39.13 o                         
  -9   6   5        182.96        557.36        39.19 o                         
  -8   6   5         98.73        174.66        24.28 o                         
  -7   6   5        531.55        238.63        18.61 o                         
  -6   6   5      22105.28      20433.89       654.29 o                         
  -5   6   5      33069.05      33562.16      1451.93 o                         
  -4   6   5      34218.43      34177.03      1090.63 o                         
  -3   6   5        110.13        442.95        27.29 o                         
  -2   6   5        921.77       1125.15        46.50 o                         
  -1   6   5         68.86        204.99        24.46 o                         
   0   6   5      14701.07      12204.15      1405.21 o                         
   1   6   5      78543.29      74137.98      2356.80 o                         
   2   6   5     121605.86     118789.23      8462.82 o                         
   3   6   5        533.86        560.33        39.30 o                         
   4   6   5        283.20        343.61        25.35 o                         
   5   6   5       3145.19       3145.69       137.99 o                         
   6   6   5         71.19        209.07        19.17 o                         
   7   6   5      12304.07      11206.08       247.58 o                         
   8   6   5      47930.68      46287.24      1047.08 o                         
   9   6   5       6531.66       6496.95       163.76 o                         
  10   6   5       2093.01       1715.04        56.17 o                         
  11   6   5        869.85       1070.64        48.81 o                         
  12   6   5       1240.25       1121.20        47.56 o                         
  13   6   5        785.95        589.55        52.09 o                         
  14   6   5       4292.15       3981.24       146.01 o                         
 -14   7   5        790.16        852.04        57.48 o                         
 -13   7   5          3.78         -8.19        23.24 o                         
 -12   7   5         12.76         13.42        28.08 o                         
 -11   7   5        316.42        384.65        37.94 o                         
 -10   7   5       4242.71       4102.35        99.81 o                         
  -9   7   5      18842.92      16851.59       386.79 o                         
  -8   7   5      33577.01      31532.95       625.68 o                         
  -7   7   5      17842.25      15878.88       384.61 o                         
  -6   7   5        155.79        291.17        25.10 o                         
  -5   7   5        817.68        863.29        59.15 o                         
  -4   7   5       1439.16       1269.41        50.55 o                         
  -3   7   5      18905.97      19692.70      1304.99 o                         
  -2   7   5      55159.60      54295.73      2330.27 o                         
  -1   7   5      29382.89      29004.57      1558.22 o                         
   0   7   5       1593.68       1887.80        85.99 o                         
   1   7   5        315.54        461.05        45.41 o                         
   2   7   5       1356.77       2254.79       120.84 o                         
   3   7   5       2803.12       2322.27        90.68 o                         
   4   7   5      21127.14      21858.24       699.61 o                         
   5   7   5      36404.54      36661.18      1308.82 o                         
   6   7   5       6190.30       5597.41       138.88 o                         
   7   7   5        298.28        325.10        22.48 o                         
   8   7   5         85.73        134.16        24.57 o                         
   9   7   5          3.27         22.97        21.57 o                         
  10   7   5       5855.22       6113.23       154.32 o                         
  11   7   5      11335.02      10921.45       267.56 o                         
  12   7   5       6892.69       7379.60       182.05 o                         
  13   7   5         32.70        147.81        18.39 o                         
  14   7   5        104.93        129.69        16.73 o                         
 -14   8   5        398.80        517.18        35.15 o                         
 -13   8   5        252.39        386.37        39.44 o                         
 -12   8   5        871.44        692.41        41.44 o                         
 -11   8   5        568.28        461.49        49.26 o                         
 -10   8   5        424.66        357.87        35.85 o                         
  -9   8   5         19.45         94.85        19.41 o                         
  -8   8   5       2111.32       2080.13        80.26 o                         
  -7   8   5       3688.87       4483.79       104.67 o                         
  -6   8   5       2578.46       2462.34       124.00 o                         
  -5   8   5       4912.30       4812.73       178.14 o                         
  -4   8   5        315.45        252.52        28.56 o                         
  -3   8   5       7147.78       7536.18       337.03 o                         
  -2   8   5      13543.97      10654.23       404.01 o                         
  -1   8   5      18240.19      19616.10       807.16 o                         
   0   8   5       1692.98       1270.51        91.70 o                         
   1   8   5       1296.67       1613.60       117.08 o                         
   2   8   5       2652.54       3304.41       110.48 o                         
   3   8   5      20923.79      25824.47      1169.49 o                         
   4   8   5      12055.78      12128.46       390.79 o                         
   5   8   5       5737.11       5487.03       203.41 o                         
   6   8   5      15606.21      15289.04       366.76 o                         
   7   8   5        420.33        362.74        22.60 o                         
   8   8   5       2311.76       2648.92        72.34 o                         
   9   8   5       3133.89       3066.27        78.81 o                         
  10   8   5       4903.97       4990.55       118.26 o                         
  11   8   5         25.20         46.93        27.02 o                         
  12   8   5        980.83        916.07        38.29 o                         
  13   8   5         14.10         55.38        16.80 o                         
  14   8   5         78.83         35.36        18.68 o                         
 -14   9   5       1021.64       1201.58        56.67 o                         
 -13   9   5       2418.38       2569.98        85.23 o                         
 -12   9   5          4.37        -10.95        20.89 o                         
 -11   9   5       3652.86       4016.41       127.13 o                         
 -10   9   5      15115.50      14128.54       418.41 o                         
  -9   9   5       5647.27       5087.82       131.06 o                         
  -8   9   5       3500.58       3070.97       100.73 o                         
  -7   9   5      25601.09      24868.87       593.31 o                         
  -6   9   5      12154.71      10781.54       277.04 o                         
  -5   9   5       5810.95       5743.89       419.25 o                         
  -4   9   5      45321.22      46482.04      2217.95 o                         
  -3   9   5      17255.20      18709.01       667.95 o                         
  -2   9   5        765.23        729.11        38.48 o                         
  -1   9   5      51590.06      48359.61      3171.34 o                         
   0   9   5      40733.58      48682.75      2914.58 o                         
   1   9   5         90.48        328.15        25.41 o                         
   2   9   5      43349.59      43832.48      1562.19 o                         
   3   9   5      52154.66      55211.54      1761.40 o                         
   4   9   5      35610.37      36873.61      1178.50 o                         
   5   9   5      24325.89      24655.60       882.76 o                         
   6   9   5      10443.78      11250.71       259.09 o                         
   7   9   5      19905.32      20129.74       436.55 o                         
   8   9   5        123.05        140.69        37.90 o                         
   9   9   5       8486.10       8310.17       186.34 o                         
  10   9   5       6038.76       5575.87       124.04 o                         
  11   9   5        609.45        824.79        51.27 o                         
  12   9   5       1121.61       1151.64        57.94 o                         
  13   9   5       7401.86       7014.99       194.54 o                         
  14   9   5       1079.87        889.53        52.40 o                         
 -14  10   5       1342.75       1477.75       106.95 o                         
 -13  10   5        937.64       1168.52        59.55 o                         
 -12  10   5         19.76         88.77        22.58 o                         
 -11  10   5       1110.96       1040.83        62.64 o                         
 -10  10   5      13831.44      13754.13       317.49 o                         
  -9  10   5       5130.25       4638.90       119.15 o                         
  -8  10   5       6118.01       5944.02       130.43 o                         
  -7  10   5       5197.91       4591.73        91.57 o                         
  -6  10   5       1357.48       1478.46        70.76 o                         
  -5  10   5        387.35        693.91        50.36 o                         
  -4  10   5       2593.26       1954.94       107.31 o                         
  -3  10   5       8290.88       8243.26       411.86 o                         
  -2  10   5        403.13        175.88        43.02 o                         
  -1  10   5      30894.29      32411.95      1047.87 o                         
   0  10   5      17390.70      15205.71       543.17 o                         
   1  10   5       9112.17       8106.61       292.50 o                         
   2  10   5        764.05        652.72       114.73 o                         
   3  10   5      26158.78      27186.32      1291.25 o                         
   4  10   5       6517.10       6248.08       429.92 o                         
   5  10   5       3506.23       3380.10        99.21 o                         
   6  10   5      28355.52      29562.61       610.62 o                         
   7  10   5       2344.47       2417.34        63.91 o                         
   8  10   5       1689.77       1743.13        52.43 o                         
   9  10   5       3542.10       3244.16        85.41 o                         
  10  10   5       3904.75       4423.80       105.52 o                         
  11  10   5         30.75        183.30        24.82 o                         
  12  10   5       1975.06       1992.80        56.31 o                         
  13  10   5        948.65       1136.70        41.92 o                         
  14  10   5         95.36        217.68        27.12 o                         
 -14  11   5        157.47        152.78        27.32 o                         
 -13  11   5        226.07        150.11        22.20 o                         
 -12  11   5        994.67       1681.49        91.71 o                         
 -11  11   5        568.32        745.08        48.62 o                         
 -10  11   5         66.69        238.02        24.93 o                         
  -9  11   5      10315.84       9660.11       252.99 o                         
  -8  11   5       8486.99       7918.59       169.62 o                         
  -7  11   5         85.79        123.95        16.71 o                         
  -6  11   5      13838.89      13659.19       317.43 o                         
  -5  11   5       2181.07       1731.56        99.68 o                         
  -4  11   5       3719.00       4410.19       164.85 o                         
  -3  11   5       8352.35       8305.09       422.53 o                         
  -2  11   5      61969.88      61063.16      2503.95 o                         
  -1  11   5      11456.13       9918.75       471.78 o                         
   0  11   5      37998.74      39131.42      1248.63 o                         
   1  11   5       1361.96       1372.68        67.15 o                         
   2  11   5       1700.30       3105.57       181.04 o                         
   3  11   5          1.07        105.93        20.45 o                         
   4  11   5      16030.71      16886.31       542.69 o                         
   5  11   5      24126.13      23832.54       571.43 o                         
   6  11   5        115.96        275.75        18.24 o                         
   7  11   5        104.21        208.57        19.02 o                         
   8  11   5         58.71        271.47        23.30 o                         
   9  11   5       2957.32       3031.11        81.28 o                         
  10  11   5       1315.74       1013.51        49.40 o                         
  11  11   5       9984.49       9602.14       289.07 o                         
  12  11   5       1564.03       1789.95        59.58 o                         
  13  11   5          2.46        -18.54        18.54 o                         
 -14  12   5          3.92         44.27        21.46 o                         
 -13  12   5       1987.99       2098.64        77.73 o                         
 -12  12   5      11754.26      12314.13       337.10 o                         
 -11  12   5      12034.17      11598.73       634.73 o                         
 -10  12   5        212.82        259.85        28.20 o                         
  -9  12   5       3976.56       3350.11       168.51 o                         
  -8  12   5       1025.93       1168.58        58.91 o                         
  -7  12   5       3045.96       2874.35        79.67 o                         
  -6  12   5      46111.03      45246.12      1088.96 o                         
  -5  12   5      55999.54      56291.35      1512.40 o                         
  -4  12   5      22269.68      20805.34       907.46 o                         
  -3  12   5       4522.48       4840.61       177.43 o                         
  -2  12   5       2245.27       2868.65       152.11 o                         
  -1  12   5      17635.46      21478.29       889.35 o                         
   0  12   5      21606.69      24727.04      1366.61 o                         
   1  12   5     123905.53     116809.09      4793.23 o                         
   2  12   5     126612.82     118784.46      8467.60 o                         
   3  12   5       7202.82       6914.14       253.65 o                         
   4  12   5       5312.93       4142.91       169.74 o                         
   5  12   5         66.60        170.38        15.18 o                         
   6  12   5        910.60        900.89        31.66 o                         
   7  12   5      25107.88      24253.24       466.44 o                         
   8  12   5      41111.68      40106.90       764.50 o                         
   9  12   5       3457.33       3247.29        78.37 o                         
  10  12   5        568.83        449.42        27.58 o                         
  11  12   5        327.67        300.80        25.03 o                         
  12  12   5        683.16        718.74        35.46 o                         
  13  12   5        703.12        626.02        39.46 o                         
 -14  13   5        143.90        244.86        56.02 o                         
 -13  13   5        620.07        747.88        42.51 o                         
 -12  13   5          8.74         43.28        22.06 o                         
 -11  13   5       2484.81       2660.63       112.95 o                         
 -10  13   5        568.47        628.61        54.98 o                         
  -9  13   5       4651.14       4095.97       120.73 o                         
  -8  13   5       3468.50       3366.08        79.47 o                         
  -7  13   5        682.16        561.63        48.30 o                         
  -6  13   5        402.43        465.82        27.01 o                         
  -5  13   5       3196.23       3958.92       212.96 o                         
  -4  13   5      18922.19      19742.07       630.56 o                         
  -3  13   5        424.69        317.93        41.18 o                         
  -2  13   5      26346.68      27031.23       964.63 o                         
  -1  13   5        449.82        392.00        54.98 o                         
   0  13   5      17730.31      19387.53       620.92 o                         
   1  13   5      13820.52      12919.59       533.90 o                         
   2  13   5       5306.23       4838.36       263.19 o                         
   3  13   5        578.90        678.74        61.39 o                         
   4  13   5       9863.75       9228.83       336.10 o                         
   5  13   5       7606.54       7848.83       155.62 o                         
   6  13   5        283.93        546.79        24.71 o                         
   7  13   5       5747.91       5633.12       156.97 o                         
   8  13   5        746.77        655.75        34.23 o                         
   9  13   5        919.33        851.05        35.75 o                         
  10  13   5       2042.58       1958.01        62.38 o                         
  11  13   5       3416.53       3712.76        98.75 o                         
  12  13   5       1673.74       1948.63        62.06 o                         
  13  13   5       1617.68       1775.89        67.52 o                         
 -14  14   5       2837.12       2798.85       126.61 o                         
 -13  14   5       1905.04       2249.46       145.80 o                         
 -12  14   5        149.83        153.87        36.66 o                         
 -11  14   5        854.46        397.58        57.65 o                         
 -10  14   5      10610.18      10031.63       228.24 o                         
  -9  14   5       1260.13        972.41        54.13 o                         
  -8  14   5       7043.64       7195.66       178.24 o                         
  -7  14   5      29195.76      26538.35       548.76 o                         
  -6  14   5       3307.84       2711.94        73.25 o                         
  -5  14   5          4.60        251.23        27.06 o                         
  -4  14   5      18339.34      14846.93       691.85 o                         
  -3  14   5      28813.88      28071.80      1002.58 o                         
  -2  14   5       1712.85       2040.86       125.04 o                         
  -1  14   5      63209.26      64996.01      2072.67 o                         
   0  14   5      18649.16      17186.45       550.18 o                         
   1  14   5        255.60        107.00        20.70 o                         
   2  14   5      13497.23      14924.34       478.65 o                         
   3  14   5      37599.33      39432.45      1276.04 o                         
   4  14   5      11509.87      11227.82       247.11 o                         
   5  14   5      12234.90      11083.92       202.34 o                         
   6  14   5      28561.82      26780.34       495.32 o                         
   7  14   5       6561.57       6512.61       149.40 o                         
   8  14   5        291.00        301.54        19.98 o                         
   9  14   5       7434.13       7028.62       159.15 o                         
  10  14   5      12095.87      12172.74       296.61 o                         
  11  14   5        324.51        226.18        25.51 o                         
  12  14   5       4498.97       4586.41       154.13 o                         
  13  14   5       1735.06       1808.65        67.32 o                         
 -14  15   5        510.97        447.51        44.79 o                         
 -13  15   5       5011.62       4810.54       148.69 o                         
 -12  15   5        395.93        432.16        69.34 o                         
 -11  15   5       7807.81       7835.48       219.75 o                         
 -10  15   5       6470.85       6293.40       279.36 o                         
  -9  15   5         91.21        141.26        21.61 o                         
  -8  15   5        383.36        361.80        21.78 o                         
  -7  15   5      25542.12      26141.85       699.62 o                         
  -6  15   5      14853.70      15037.01       327.18 o                         
  -5  15   5       8305.12       8371.60       319.38 o                         
  -4  15   5      23924.88      23235.00       744.52 o                         
  -3  15   5       4520.18       4120.39       153.84 o                         
  -2  15   5       5628.50       5451.48       200.16 o                         
  -1  15   5      25639.40      30916.79      2134.23 o                         
   0  15   5      72287.18      74641.63      2377.11 o                         
   1  15   5      26415.11      26900.74       727.67 o                         
   2  15   5       4977.74       4918.45       163.26 o                         
   3  15   5      33679.31      31727.59      1015.38 o                         
   4  15   5       9620.93       9479.43       173.94 o                         
   5  15   5        169.70        164.15        14.35 o                         
   6  15   5      29341.55      27860.35       500.26 o                         
   7  15   5      26140.04      26829.14       514.25 o                         
   8  15   5       2436.46       2883.20        68.00 o                         
   9  15   5      17805.96      17668.20       354.12 o                         
  10  15   5        873.15       1071.70        44.85 o                         
  11  15   5        277.02        291.54        23.45 o                         
  12  15   5       3197.94       2938.99       151.47 o                         
  13  15   5       3460.59       3544.83       139.52 o                         
 -13  16   5        241.44        207.20        25.83 o                         
 -12  16   5       4690.51       4636.61       132.27 o                         
 -11  16   5        428.24        470.73        44.85 o                         
 -10  16   5       1540.30       1598.41        79.87 o                         
  -9  16   5       5054.58       5141.24       155.41 o                         
  -8  16   5        642.67        606.39        42.14 o                         
  -7  16   5       2401.65       2400.31        72.74 o                         
  -6  16   5      10713.94      11390.68       359.90 o
[truncated: 864,352 more chars]
